# Supplementary material for: Characterization of patient-derived intestinal organoids for modelling fibrosis in Inflammatory Bowel Disease
Source: Inflamm Res. 2024 Jun 6;73(8):1359–70. doi: 10.1007/s00011-024-01901-9 (PMC11282153; doi:10.1007/s00011-024-01901-9)
Supplement: Supplementary file 2 — Supplementary file2 (XLSX 4125 KB) [file 11_2024_1901_MOESM2_ESM.xlsx]

## Sheet: sample_1_htseq_trimmed_itersect
	CTRL 1	CTRL 1 TNFα+TGFβ1	CTRL 2	CTRL 2 TNFα+TGFβ1	CTRL 3	CTRL 3 TNFα+TGFβ1	CD 1	CD 1 TNFα+TGFβ1	CD 2	CD 2 TNFα+TGFβ1	CD 3	CD 3 TNFα+TGFβ1	UC 1	UC 1 TNFα+TGFβ1	UC 2	UC 2 TNFα+TGFβ1	UC 3	UC 3 TNFα+TGFβ1
5S_rRNA	8	0	0	1	5	5	3	4	8	3	0	0	1	3	0	5	3	0
5_8S_rRNA	6	0	0	1	5	3	0	0	0	0	3	0	1	0	0	1	6	0
7SK	28	14	17	5	33	0	26	19	23	6	27	14	12	15	34	61	8	1
A1BG	7	3	0	1	2	2	0	5	9	0	2	0	0	5	0	0	0	26
A1BG-AS1	17	21	13	6	8	19	3	2	12	9	0	4	13	9	6	3	5	4
A1CF	4	2	0	4	0	5	18	25	26	9	10	10	0	2	6	23	2	3
A2M	17	15	38	12	30	6	20	29	6	5	11	8	41	14	1	33	27	23
A2M-AS1	8	0	6	2	16	12	2	6	13	4	5	1	20	1	0	0	0	3
A2ML1	9	4	0	15	2	20	1	10	8	12	10	11	0	5	7	11	1	10
A2ML1-AS1	1	0	1	2	0	2	0	0	0	0	0	0	2	0	10	0	6	5
A2ML1-AS2	2	0	0	0	0	0	0	0	2	2	3	0	0	0	0	1	0	0
A2MP1	0	5	0	0	7	3	0	0	0	3	0	0	0	0	0	0	0	0
A3GALT2	10	1	0	7	2	47	22	22	8	5	10	1	11	5	0	15	21	6
A4GALT	20	2	10	21	10	21	18	18	33	65	5	52	31	37	58	161	15	106
A4GNT	0	0	0	1	0	3	1	1	3	1	0	0	0	1	0	1	0	0
AA06	0	0	0	0	0	0	0	0	0	0	0	0	0	0	0	0	0	0
AAAS	339	512	591	152	383	350	481	266	352	366	366	572	489	442	537	528	429	707
AACS	949	1252	1345	571	1286	1087	1475	1615	1367	1843	968	1676	1459	1751	1274	2682	1434	2701
AACSP1	7	2	0	2	2	9	3	3	0	0	0	0	0	5	0	1	0	7
AADAC	0	0	0	4	0	5	0	6	1	0	1	10	0	0	2	14	2	0
AADACL2	1	0	0	0	0	0	0	0	0	0	1	0	0	0	0	0	0	0
AADACL2-AS1	2	0	0	2	1	2	1	6	6	1	1	0	0	0	0	5	4	0
AADACL3	8	1	0	3	0	8	0	4	0	2	1	0	0	0	0	0	1	9
AADACL4	3	0	0	3	1	0	0	0	8	0	0	0	0	2	0	0	3	0
AADACP1	4	4	0	1	16	0	2	3	0	0	7	15	0	5	31	35	5	0
AADAT	104	53	105	27	149	40	46	69	60	54	122	100	131	79	26	37	46	28
AAGAB	575	889	914	341	889	727	770	834	597	720	607	947	809	1175	721	1321	790	1030
AAK1	314	223	282	102	361	254	325	402	468	428	256	436	361	343	256	355	298	222
AAMDC	55	76	22	13	73	35	57	22	24	45	47	49	45	56	15	59	48	71
AAMP	442	771	780	177	650	434	862	507	582	473	388	696	670	604	880	914	796	1047
AANAT	7	0	0	8	1	20	9	11	8	5	1	14	0	7	0	4	4	3
AAR2	369	633	595	184	530	480	572	404	389	453	361	502	492	450	559	735	458	790
AARD	6	0	0	4	7	4	0	9	0	0	1	0	0	2	0	0	2	0
AARS1	2722	3303	3146	1012	3100	2025	4149	2785	3936	4729	1657	2339	3265	1991	4827	6135	4598	6068
AARS2	310	255	215	87	339	174	332	222	238	247	275	307	294	180	380	366	269	282
AARSD1	49	38	35	16	72	25	27	27	35	37	40	53	39	26	18	28	52	14
AASDH	601	469	474	98	799	304	458	304	598	503	496	482	584	442	367	468	446	386
AASDHPPT	563	585	808	232	784	407	636	554	589	632	475	552	675	626	432	710	657	762
AASS	24	6	17	11	26	15	23	12	37	13	14	15	28	18	12	1	17	6
AATBC	11	1	0	4	5	21	16	18	18	0	12	13	1	17	0	22	14	16
AATF	0	0	0	0	0	0	0	0	0	0	0	0	0	0	0	0	0	0
AATK	257	147	103	45	275	103	300	173	286	167	22	21	118	53	107	35	83	74
ABALON	22	31	52	18	20	28	34	23	18	26	4	34	27	15	28	36	10	19
ABAT	104	429	64	299	146	536	142	567	135	693	78	820	74	1511	125	976	124	1291
ABCA1	472	190	622	54	1109	199	417	104	371	68	492	186	405	151	372	172	413	109
ABCA10	42	14	56	14	67	22	31	53	71	92	22	79	10	34	42	40	50	28
ABCA12	10	3	0	13	11	21	5	13	12	11	8	5	0	7	4	2	9	3
ABCA13	58	40	33	37	56	95	32	51	91	88	43	66	21	67	42	34	39	39
ABCA2	1265	1185	1434	383	1474	735	1351	723	1573	1296	1266	1656	1582	631	1744	1456	1791	1367
ABCA3	186	319	115	99	192	215	193	246	150	192	107	252	185	243	128	431	115	320
ABCA4	24	12	0	19	8	29	7	9	13	14	6	1	4	8	20	12	5	21
ABCA5	473	147	512	132	521	204	406	499	711	462	311	424	251	370	268	442	455	190
ABCA6	22	3	15	7	17	26	2	27	10	5	8	2	2	24	0	18	10	0
ABCA7	172	156	311	114	217	198	344	460	443	494	152	494	189	193	353	537	276	592
ABCA8	10	0	0	9	16	18	2	7	5	6	11	2	0	6	1	3	0	11
ABCA9	15	2	0	8	13	17	21	10	9	8	4	5	4	5	10	1	7	13
ABCA9-AS1	1	2	0	0	7	6	6	2	1	0	0	2	0	2	0	2	0	10
ABCB1	90	100	82	43	147	107	192	195	89	40	100	235	66	171	257	666	55	158
ABCB10	340	273	333	113	509	244	294	228	330	366	266	384	331	358	268	471	380	272
ABCB11	2	2	0	6	4	3	4	9	2	0	3	0	3	8	0	3	0	3
ABCB4	36	11	18	7	56	36	32	24	57	24	63	29	48	52	44	37	56	26
ABCB5	8	3	0	7	10	9	5	2	6	3	7	1	4	5	0	1	0	2
ABCB6	28	29	51	19	40	25	56	26	51	59	42	51	35	25	23	51	61	35
ABCB7	545	440	632	171	790	320	731	334	621	396	496	432	578	463	590	518	812	542
ABCB8	264	262	280	84	312	154	325	267	309	304	285	402	307	297	258	389	224	266
ABCB9	193	141	254	83	288	178	310	149	275	191	240	206	253	180	334	225	273	279
ABCC1	52	50	52	28	171	52	224	121	189	96	77	107	86	63	96	95	75	110
ABCC10	202	244	220	133	428	353	285	422	297	338	249	618	367	511	222	630	223	377
ABCC11	18	0	2	14	5	38	14	17	5	2	3	3	5	5	11	5	14	6
ABCC12	11	2	0	6	8	17	12	6	12	6	1	5	3	4	12	5	5	4
ABCC13	0	1	0	5	3	11	2	12	2	6	3	3	3	6	0	3	0	11
ABCC2	29	10	0	14	21	21	19	39	37	22	12	17	18	19	14	16	11	15
ABCC3	4043	4299	5360	1786	5023	3696	7246	5199	5180	4928	4303	8622	3660	3364	5415	6583	6494	6747
ABCC4	81	61	364	119	347	195	82	58	301	238	314	360	621	389	520	573	404	540
ABCC5	316	240	216	133	509	381	434	433	350	386	312	638	409	560	272	454	196	355
ABCC5-AS1	3	0	0	2	0	0	0	0	0	0	0	0	0	0	0	0	0	0
ABCC6	4	4	0	0	0	2	12	2	18	19	3	0	2	3	0	30	10	0
ABCC6P1	15	18	30	3	53	12	36	20	31	24	5	13	20	8	32	10	30	7
ABCC6P2	0	0	0	0	0	1	2	0	5	0	1	0	0	0	0	3	0	6
ABCC8	48	8	1	38	17	89	13	33	22	9	21	16	3	24	17	11	23	8
ABCC9	19	0	0	12	9	13	7	5	7	9	12	0	2	13	3	7	3	2
ABCD1	156	115	140	40	124	113	170	108	147	128	72	108	116	116	121	131	158	230
ABCD2	4	0	0	1	0	4	7	4	0	0	0	0	0	2	0	4	0	0
ABCD3	2130	2056	2766	722	3108	1565	2856	1927	2452	2034	1948	2154	2326	2202	2420	2564	2694	2283
ABCD4	376	235	347	86	409	258	422	270	478	266	370	499	339	248	417	388	449	386
ABCE1	1447	1583	1788	519	2233	1148	1609	1040	1388	1239	1402	1386	1865	1478	1440	1992	1477	1449
ABCF1	0	0	0	0	0	0	0	0	0	0	0	0	0	0	0	0	0	0
ABCF2	112	172	164	61	227	143	153	109	99	99	183	131	223	162	199	262	129	311
ABCF2-H2BK1	1	0	0	0	0	0	0	2	0	0	0	0	0	0	0	0	0	5
ABCF3	417	536	589	175	511	348	562	430	474	489	378	542	609	483	682	740	620	712
ABCG1	372	1613	506	383	511	784	621	988	579	1139	213	943	208	357	581	1797	539	1697
ABCG2	8	17	15	10	14	23	72	26	25	23	3	25	2	13	66	86	3	20
ABCG4	36	13	0	4	9	49	3	21	5	10	5	9	0	10	17	14	6	0
ABCG5	2	0	0	9	9	14	1	14	6	0	6	0	0	5	6	1	0	6
ABCG8	11	0	14	14	10	15	6	6	3	0	9	1	3	7	0	3	6	12
ABHD1	4	1	0	4	11	10	15	5	8	0	7	2	0	0	6	10	0	0
ABHD10	603	895	713	191	634	416	773	471	684	737	543	637	621	548	748	1031	699	952
ABHD11	616	808	898	204	930	504	906	509	614	428	542	571	962	494	880	1172	729	819
ABHD12	335	530	764	177	640	332	727	372	492	402	345	541	543	452	806	840	774	988
ABHD12B	25	10	0	5	27	27	30	6	19	13	0	3	9	11	4	4	7	9
ABHD13	328	398	541	148	582	298	327	309	281	392	275	405	366	456	310	481	372	458
ABHD14A	18	26	43	14	26	33	34	8	26	12	31	16	36	26	29	77	17	67
ABHD14A-ACY1	8	6	8	2	14	14	10	3	4	7	9	6	7	4	7	2	6	29
ABHD14B	634	688	895	220	802	479	1022	493	747	608	617	628	863	615	1064	1111	1094	994
ABHD15	276	293	498	184	382	337	391	332	358	372	289	406	388	388	317	573	431	802
ABHD15-AS1	3	0	0	0	0	0	4	0	0	0	1	0	0	0	0	0	0	7
ABHD16A	30	31	27	23	35	22	36	33	41	45	35	48	25	41	16	23	21	53
ABHD16B	18	0	2	15	6	31	9	26	12	18	6	3	2	8	6	9	3	4
ABHD17A	510	702	811	208	653	565	816	559	732	744	593	851	650	730	952	1096	902	1129
ABHD17B	304	331	371	94	439	217	294	260	301	258	241	231	279	241	359	375	382	274
ABHD17C	1380	2231	2145	683	1737	1266	2098	1328	1936	2076	1361	1754	1862	1550	2050	2636	2443	2937
ABHD18	336	230	313	77	480	174	327	226	323	296	317	290	371	197	272	259	309	342
ABHD2	2501	6235	4009	3401	4528	7234	5463	11448	6360	10864	2036	7740	3870	13454	4387	12104	4823	10836
ABHD3	438	411	505	173	643	414	488	463	303	566	364	857	519	682	536	778	476	809
ABHD4	609	1173	557	247	369	360	875	726	676	823	260	645	516	758	930	1140	1004	1950
ABHD5	169	244	254	87	304	180	231	261	203	325	174	269	308	352	181	365	203	320
ABHD6	640	461	813	113	591	321	696	289	551	312	336	294	609	310	459	501	421	541
ABHD8	159	157	198	73	225	155	227	113	161	108	128	164	212	128	236	264	194	248
ABI1	878	1037	1206	385	1255	838	1023	973	1077	1042	830	1302	958	1226	1205	1506	1109	1348
ABI2	1248	826	1434	305	1561	763	1247	817	1296	1015	1359	1155	1383	757	1097	789	1225	1020
ABI3	10	1	0	10	5	15	4	7	2	1	3	0	0	3	3	0	0	5
ABI3BP	25	4	8	16	18	16	16	15	23	56	6	19	0	3	7	24	14	6
ABITRAM	226	275	373	109	342	204	296	318	316	280	191	306	308	272	361	483	327	365
ABL1	818	740	1040	334	1369	678	902	718	1068	896	1065	1069	1218	953	1012	1371	1009	1158
ABL2	483	330	609	177	650	225	468	401	375	759	408	281	439	288	295	284	317	296
ABLIM1	1964	1119	2748	548	2808	875	3165	1077	2393	1018	2462	1285	2182	1245	2251	1584	2066	1449
ABLIM2	90	149	126	78	123	171	133	122	127	269	118	308	121	246	93	240	80	276
ABLIM3	25	93	46	116	30	132	86	265	96	514	3	104	16	211	55	270	54	253
ABO	374	105	297	33	368	112	293	278	297	162	331	433	315	143	186	148	248	84
ABR	79	67	58	35	93	106	134	190	129	130	98	152	87	76	186	350	74	135
ABR-AS1	0	0	0	0	0	0	0	0	0	0	0	0	0	0	0	0	0	0
ABRA	5	0	0	0	0	1	0	0	0	0	1	0	0	3	0	0	0	0
ABRACL	222	585	452	184	293	418	436	406	281	465	244	717	390	767	412	785	350	733
ABRAXAS1	340	330	257	135	522	217	303	280	341	258	313	305	330	294	277	371	329	267
ABRAXAS2	469	737	629	179	565	356	623	447	543	554	314	447	436	498	495	620	624	697
ABT1	412	621	672	195	528	355	701	378	473	437	425	499	498	468	673	698	711	731
ABTB1	265	486	547	172	390	355	439	421	365	498	300	655	409	319	574	775	451	839
ABTB2	263	559	299	205	370	443	373	570	364	694	239	1106	331	756	429	1139	272	954
ABTB3	358	224	282	52	398	160	266	178	380	231	397	239	306	137	324	246	196	332
ACAA1	784	763	990	261	911	581	1303	729	666	642	693	895	980	790	1128	1249	1168	1191
ACAA2	653	806	1193	281	980	635	1162	571	749	496	667	982	1110	956	781	924	1004	793
ACACA	249	201	352	81	210	170	320	146	191	175	162	168	276	179	183	142	397	252
ACACB	632	280	547	103	772	209	593	339	767	430	680	445	634	325	719	397	704	419
ACAD10	476	335	524	148	733	351	600	370	508	425	497	488	480	321	478	627	544	490
ACAD11	55	28	32	13	32	37	38	23	27	41	32	54	40	40	48	52	38	46
ACAD8	231	232	273	59	386	194	325	262	249	263	260	398	330	264	250	333	326	249
ACAD9	467	369	466	169	811	419	603	447	447	432	552	610	582	501	394	619	492	521
ACAD9-DT	23	17	24	6	18	18	10	10	20	11	18	15	31	14	15	9	0	15
ACADL	6	1	0	0	9	8	2	1	1	1	0	0	0	9	0	8	5	21
ACADM	443	269	541	70	856	292	438	257	488	198	605	485	525	358	231	269	442	250
ACADS	314	515	602	183	457	524	608	401	483	519	390	635	440	536	846	1093	670	1117
ACADSB	213	121	198	36	211	103	217	129	237	70	142	64	237	189	112	181	253	150
ACADVL	3993	6259	6955	1925	5970	4864	7470	4468	5171	4558	4266	8732	5845	6421	7692	9047	7176	7704
ACAN	22	1	0	14	19	21	0	24	5	1	3	0	0	11	0	5	13	6
ACAP1	16	15	6	28	14	33	16	21	12	17	9	7	9	14	12	39	11	17
ACAP2	1252	1195	1378	426	1665	780	1337	1069	1725	1278	1137	1150	1066	988	1210	1458	1679	1467
ACAP2-IT1	21	18	33	1	31	3	8	10	13	17	14	19	3	10	6	4	26	0
ACAP3	356	242	469	192	599	436	813	578	546	609	410	1033	482	491	584	873	490	648
ACAT1	209	218	242	39	179	106	270	89	239	101	206	124	249	200	160	135	194	142
ACAT2	839	2638	1229	1013	745	1639	1102	2106	965	2804	527	2273	1203	2733	1256	4758	1259	5348
ACBD3	470	738	678	169	730	397	968	499	583	578	276	526	482	493	741	773	809	792
ACBD3-AS1	5	0	1	0	2	2	11	2	0	0	2	3	0	0	0	0	0	0
ACBD4	282	207	371	47	373	137	408	140	313	164	280	282	232	113	429	295	413	297
ACBD5	782	657	811	194	1032	424	900	619	1027	696	628	672	736	562	550	737	950	846
ACBD6	340	283	367	96	565	237	395	228	360	257	287	387	350	225	302	281	319	386
ACBD7	116	139	173	34	182	74	108	68	120	103	192	216	187	106	121	142	181	215
ACCS	94	40	137	57	307	147	101	67	100	81	223	383	94	100	80	138	207	196
ACCSL	4	1	0	3	4	7	2	3	20	2	1	5	3	1	4	1	0	16
ACD	145	216	302	80	286	176	327	156	183	160	167	248	286	171	261	243	302	293
ACE	46	16	30	18	18	57	36	45	41	25	19	18	9	32	30	25	45	59
ACE2	7	4	0	3	4	8	11	19	1	18	12	2	4	2	19	50	0	9
ACER1	4	0	0	1	0	3	2	0	0	0	3	0	1	6	10	3	0	0
ACER2	275	157	233	33	251	99	286	142	179	70	188	109	248	121	192	159	198	135
ACER3	214	138	205	89	350	142	275	239	280	346	180	225	209	243	204	295	256	249
ACHE	32	34	5	25	14	88	17	53	19	29	9	101	10	52	30	86	21	82
ACIN1	1560	1153	1440	372	2143	1059	1782	1283	2052	1555	1418	2378	1586	1375	1836	1664	1658	1293
ACKR1	4	0	0	2	3	0	1	6	4	0	1	0	0	0	0	0	0	0
ACKR2	26	13	18	11	28	13	12	11	17	4	15	15	12	8	18	17	16	13
ACKR3	1	6	0	1	7	5	0	0	3	2	0	0	0	0	0	0	0	0
ACKR4	7	90	4	50	0	79	15	89	2	123	3	99	9	46	2	177	10	158
ACLY	3234	6061	4262	2374	4092	3512	4676	5275	3864	7128	3352	5569	4521	6180	4648	12107	4259	12402
ACMSD	10	0	0	1	0	5	0	5	1	3	3	0	0	3	0	3	4	9
ACO1	1336	1776	1917	605	1685	1250	1569	1231	1581	1697	1613	1704	1590	1726	1807	2567	1833	2421
ACO2	1743	2052	2276	481	2047	1280	2757	1261	1940	1361	1416	1540	2059	1292	3135	2667	2902	2497
ACOD1	5	1	0	0	0	0	0	1	0	0	2	0	0	1	0	0	0	0
ACOT1	29	93	143	40	31	38	10	8	35	63	17	44	26	31	2	10	5	8
ACOT11	592	377	535	138	713	390	458	610	627	484	400	756	551	458	590	683	582	438
ACOT12	4	0	0	4	4	0	0	4	0	5	2	0	0	0	0	14	0	10
ACOT13	306	362	452	93	450	205	350	217	226	211	288	243	360	275	430	367	485	487
ACOT2	43	99	110	34	29	31	65	40	52	70	72	82	54	53	33	54	74	27
ACOT4	0	3	29	4	5	14	1	4	1	9	10	7	15	16	0	26	7	7
ACOT6	11	0	0	3	0	5	2	8	0	6	1	0	3	5	2	0	0	0
ACOT7	255	376	487	144	379	261	461	284	270	340	263	517	405	506	538	706	479	710
ACOT8	217	349	253	102	265	215	363	239	201	235	184	330	230	260	355	467	308	342
ACOT9	313	459	429	148	336	354	426	525	266	471	244	698	436	634	402	770	337	839
ACOX1	1879	5797	2196	2025	2660	4545	2530	5606	2352	5927	1890	6233	2236	7844	2383	10005	2282	9660
ACOX2	52	22	80	8	86	15	40	18	18	12	75	20	51	13	64	26	21	45
ACOX3	301	283	301	126	384	251	328	274	299	348	191	335	322	246	319	344	384	369
ACOXL	24	17	0	21	21	49	12	33	11	22	13	14	14	13	0	15	14	9
ACOXL-AS1	24	4	13	7	10	13	10	8	10	11	8	7	19	10	5	10	16	15
ACP1	997	1262	1391	362	1415	946	1405	830	1116	939	841	972	1204	1004	1239	1384	1485	1487
ACP2	148	273	287	103	257	297	293	204	164	217	185	303	300	376	203	540	245	485
ACP3	11	15	20	7	18	16	26	15	20	51	7	7	9	6	6	2	33	38
ACP4	9	4	0	1	12	18	0	7	10	5	2	3	0	7	7	2	0	12
ACP5	60	256	238	94	130	143	174	157	136	169	115	306	135	304	278	435	257	476
ACP6	814	491	585	174	838	316	800	726	914	676	592	700	692	424	783	646	804	531
ACP7	5	3	0	7	1	28	1	3	15	9	2	0	2	0	0	0	3	7
ACR	1	6	0	0	2	3	5	0	0	5	5	0	0	2	5	5	2	9
ACRBP	52	18	1	6	42	16	46	19	77	25	32	11	52	7	61	9	51	8
ACRV1	4	0	0	2	1	4	0	0	0	0	0	0	0	0	0	0	0	0
ACSBG1	12	12	6	9	7	24	9	6	6	10	5	7	7	4	6	5	7	6
ACSBG2	10	2	0	3	2	7	0	11	3	1	0	0	4	2	8	2	9	12
ACSF2	489	570	771	123	611	241	676	253	488	509	336	239	502	163	605	418	571	523
ACSF3	438	387	444	167	684	357	676	481	707	846	622	675	447	342	604	792	688	996
ACSL1	1633	2633	2252	973	1640	1645	2524	2794	2471	3061	939	2019	1630	2620	1980	4545	2755	4607
ACSL3	3366	3538	4155	1343	4279	2543	4308	3288	3982	3888	3258	4621	4241	3589	3690	6154	4966	6407
ACSL3-AS1	0	0	0	1	0	0	0	4	4	0	2	0	0	0	0	5	0	0
ACSL4	868	1103	945	507	1307	840	1084	1225	1066	1509	1114	1491	1182	1591	1120	2003	1280	2157
ACSL5	4136	8634	5682	3053	6942	8664	7207	9258	4858	11986	3826	11709	6964	10651	5478	14730	6110	16074
ACSL6	33	4	0	27	14	28	12	17	7	6	6	10	0	13	28	8	18	10
ACSL6-AS1	0	0	0	4	0	0	0	0	1	1	2	0	0	0	0	0	1	0
ACSM1	11	10	4	11	1	9	6	13	8	2	6	10	3	29	7	16	6	5
ACSM2A	15	2	8	11	14	11	3	15	3	7	5	0	3	8	0	3	3	16
ACSM2B	15	2	0	2	11	7	1	17	11	4	5	1	0	9	0	3	3	0
ACSM3	186	73	280	16	269	34	199	24	182	48	59	5	142	37	264	25	242	27
ACSM4	8	0	0	3	3	7	0	7	1	1	2	0	0	2	0	2	0	0
ACSM5	4	4	0	7	0	19	2	5	12	1	5	3	0	5	0	0	3	0
ACSM6	9	0	0	2	2	8	0	0	2	3	5	2	0	1	0	0	5	4
ACSS1	404	355	421	97	628	308	285	202	453	267	440	296	428	229	348	310	527	333
ACSS2	3090	6231	3683	2430	2501	3154	4435	4918	4457	8466	1847	6135	3108	4885	5519	12794	5632	15006
ACSS3	30	35	0	18	33	89	7	10	11	8	109	78	74	145	0	9	17	18
ACTA1	13	3	0	3	9	23	6	19	4	2	0	0	0	1	0	0	8	8
ACTA2	108	144	286	42	105	99	242	55	68	79	74	63	88	51	81	69	210	126
ACTA2-AS1	40	9	26	10	100	51	29	19	29	13	56	84	48	81	7	30	12	34
ACTB	14837	27349	25732	10883	17688	21604	22386	18352	11857	21659	16931	44162	24674	41216	27883	55731	19126	39578
ACTBL2	2	0	0	4	3	1	1	1	2	0	0	0	3	1	0	1	0	0
ACTC1	7	5	12	11	0	12	8	4	0	0	6	1	0	3	5	3	0	12
ACTG1	7407	16028	17985	7997	13529	16100	12688	12674	7965	14205	11496	29619	16898	30607	15365	36155	12037	28385
ACTG2	9	0	0	2	8	7	2	5	6	0	5	1	0	2	0	0	7	3
ACTL10	68	34	51	32	88	36	73	43	67	29	54	26	76	57	53	58	39	50
ACTL6A	407	694	667	174	683	486	519	460	375	448	470	719	634	628	490	668	500	771
ACTL6B	11	2	3	9	1	10	8	1	3	6	4	5	2	3	7	0	3	0
ACTL7A	1	0	0	0	2	7	0	0	0	0	0	0	2	0	0	0	2	0
ACTL7B	3	0	0	1	3	4	4	6	5	0	0	0	2	2	0	10	4	7
ACTL8	4	0	12	4	0	1	0	4	0	1	0	0	1	1	0	0	0	0
ACTL9	4	1	0	6	7	9	9	9	2	8	3	0	2	0	0	0	1	10
ACTN1	2376	3658	4056	1745	3612	3057	3656	4467	2996	6417	2736	5987	3794	4683	3008	8027	2931	7431
ACTN1-DT	2	3	11	3	7	16	5	15	5	10	7	2	6	9	0	14	11	7
ACTN2	10	3	0	15	12	39	14	18	22	6	10	0	4	17	24	14	19	1
ACTN3	17	5	0	5	4	28	15	2	0	11	4	3	5	13	0	8	7	5
ACTN4	5239	7771	9491	3105	7814	7361	8334	5890	6445	7651	4245	7051	7878	9029	9413	13852	7736	12536
ACTR10	419	459	536	239	490	457	411	468	478	523	333	714	489	697	466	825	439	863
ACTR1A	749	1500	1384	589	1166	1226	1318	1318	835	1247	791	1673	1206	1978	1229	2868	1112	2557
ACTR1B	1024	1725	1388	661	1400	1364	1378	1307	1218	1733	1045	2099	1412	1703	1599	3474	1394	3307
ACTR2	2652	3719	3348	1391	4537	3109	4513	3254	2936	3710	2673	4060	3396	4733	3632	6079	3463	4662
ACTR3	1776	2933	2594	1076	2709	2390	2444	2718	2363	3063	1709	4040	2445	3971	2496	4623	2697	4295
ACTR3-AS1	12	7	21	0	34	9	5	20	5	14	16	9	3	8	4	18	6	8
ACTR3B	131	87	166	40	207	106	122	80	90	75	176	146	204	120	208	147	114	109
ACTR3C	179	87	202	58	276	125	99	187	117	114	162	196	98	180	62	95	68	83
ACTR5	243	272	313	95	375	217	256	248	255	283	167	297	245	266	259	400	221	359
ACTR6	220	246	208	79	262	158	281	165	241	223	171	283	208	204	286	246	275	303
ACTR8	514	610	431	189	839	496	614	553	621	589	538	608	572	776	553	902	501	751
ACTRT1	0	0	0	2	2	0	0	1	0	0	0	0	0	0	0	0	1	0
ACTRT2	2	0	0	0	0	3	4	0	0	0	0	0	0	0	0	0	0	0
ACTRT3	6	5	0	3	3	19	0	1	0	3	2	0	1	12	2	8	14	6
ACVR1	242	205	312	98	299	258	216	416	343	347	191	320	194	395	240	458	246	333
ACVR1B	205	225	207	64	278	127	299	148	190	190	228	157	263	206	270	250	246	240
ACVR1C	70	48	48	28	46	62	171	144	96	137	43	128	57	40	112	131	66	97
ACVR2A	252	216	338	100	358	232	289	249	294	258	199	349	333	306	274	477	399	341
ACVR2B	805	361	558	102	1169	329	675	323	870	443	633	491	733	309	522	330	645	242
ACVR2B-AS1	19	11	4	11	34	19	8	26	25	14	24	14	13	7	17	10	15	19
ACVRL1	23	97	7	26	30	62	18	40	8	25	14	70	14	38	12	82	9	125
ACY1	68	108	108	27	103	53	124	101	58	93	77	71	77	53	112	137	87	116
ACY3	17	10	34	26	19	31	17	48	24	28	7	40	13	43	39	55	35	79
ACYP1	118	78	73	24	129	77	101	89	80	91	55	175	136	66	67	84	51	61
ACYP2	122	122	121	37	164	103	112	119	117	166	71	140	134	162	111	157	111	155
ADA	74	71	108	43	68	59	97	26	58	55	49	53	65	41	95	58	83	70
ADA2	775	771	636	143	1159	600	14	7	8	2	898	827	983	588	1041	997	483	512
ADAD1	4	0	0	4	12	13	4	14	1	0	2	0	2	4	0	2	7	1
ADAD2	27	8	14	18	24	49	4	28	22	3	6	1	1	7	5	0	11	27
ADAL	89	74	60	33	83	40	80	38	76	62	67	65	92	63	115	61	91	73
ADAM10	1433	1246	1987	567	1896	864	1895	1476	1753	1550	1211	1338	1596	1447	1461	1795	2090	1644
ADAM11	36	20	5	30	44	72	29	10	8	12	19	11	17	21	5	15	34	17
ADAM12	13	4	0	9	8	8	1	16	7	10	4	4	3	26	23	6	11	3
ADAM15	2163	2549	3453	780	2344	1269	4263	1730	3021	2381	2052	2578	2902	1611	5652	3850	3849	4343
ADAM17	971	1303	1122	460	1395	1133	895	1257	1099	1533	694	1576	916	1357	797	1758	1061	1787
ADAM18	1	0	0	0	0	5	0	0	0	0	0	0	0	0	0	0	0	0
ADAM19	161	1443	150	439	287	1806	195	1251	120	1063	64	1537	122	878	249	3140	222	2126
ADAM2	0	0	0	0	0	0	0	0	0	0	0	0	0	0	0	0	0	0
ADAM20	104	21	52	5	50	9	55	37	137	63	44	44	29	9	76	17	98	0
ADAM20P1	104	20	61	9	59	7	53	25	138	38	20	25	32	20	29	8	97	46
ADAM21	1	2	0	1	0	10	0	6	9	1	0	0	0	4	0	1	8	12
ADAM22	25	31	22	31	49	91	31	35	43	52	57	108	39	98	12	59	25	52
ADAM23	12	1	7	5	15	23	8	16	8	12	10	0	2	17	0	2	4	10
ADAM28	7	1	2	10	12	8	3	10	6	14	13	11	1	11	0	4	7	24
ADAM29	4	0	0	6	2	4	0	3	3	4	4	0	0	9	14	2	1	0
ADAM30	0	0	0	0	0	0	1	8	1	2	0	0	0	1	1	1	0	0
ADAM32	78	32	80	8	26	16	56	45	88	53	46	21	37	25	65	30	80	43
ADAM33	49	7	0	20	24	82	19	61	15	8	13	7	10	20	21	21	6	14
ADAM6	0	0	0	0	0	0	0	0	0	0	0	0	0	0	0	0	0	0
ADAM7	6	0	0	4	2	13	0	4	9	2	6	1	3	2	0	4	3	0
ADAM7-AS1	7	7	5	1	2	8	5	3	8	5	1	1	6	2	0	2	1	0
ADAM7-AS2	17	0	0	3	2	6	3	0	0	0	0	0	0	0	0	2	0	0
ADAM8	223	2314	1234	896	461	1197	1268	1950	1111	2391	156	2092	328	794	1279	3847	1317	4616
ADAM9	4918	5173	5833	2333	5018	3199	5718	6376	5089	7991	3289	6486	4976	6203	6402	9907	5720	8208
ADAMDEC1	2	0	0	1	5	5	0	2	0	3	1	0	0	0	0	7	0	0
ADAMTS1	9	6	0	18	6	24	4	12	6	2	22	16	0	3	13	21	1	11
ADAMTS10	40	22	6	22	9	51	19	33	12	20	17	26	6	24	3	15	35	27
ADAMTS12	10	2	0	12	3	13	1	2	7	0	1	0	10	4	0	0	4	4
ADAMTS13	87	35	31	37	112	131	71	95	82	90	84	243	88	82	47	112	75	38
ADAMTS14	66	31	152	22	159	43	122	163	56	64	25	68	151	92	73	74	66	74
ADAMTS15	270	347	368	106	416	445	284	289	93	105	85	143	221	189	119	628	153	253
ADAMTS16	9	12	0	16	9	25	11	12	2	9	5	1	6	5	0	3	4	7
ADAMTS16-DT	16	3	0	9	4	34	7	12	6	16	0	9	2	2	0	6	16	4
ADAMTS17	123	21	81	17	177	46	113	28	182	56	78	16	86	33	110	49	80	59
ADAMTS18	11	1	0	12	1	20	12	19	2	7	7	5	0	6	0	0	9	17
ADAMTS19	38	9	77	20	42	30	27	32	39	15	88	21	31	17	9	3	39	5
ADAMTS19-AS1	23	2	13	1	3	13	12	1	13	9	25	1	7	0	4	1	17	0
ADAMTS2	55	30	1	42	37	112	9	65	33	25	19	6	0	37	15	13	14	55
ADAMTS20	5	1	0	7	3	7	10	23	9	4	1	4	0	10	3	1	9	4
ADAMTS3	1	0	0	5	1	4	1	14	6	6	7	5	1	4	8	3	0	0
ADAMTS4	20	13	0	9	14	19	18	17	20	13	5	7	1	23	1	1	16	1
ADAMTS5	5	0	0	8	12	22	5	16	9	0	9	0	3	1	0	5	3	13
ADAMTS6	24	2	30	11	20	34	18	56	30	37	14	2	14	33	13	6	13	31
ADAMTS7	65	77	18	30	72	121	51	86	24	52	59	74	55	61	46	23	43	28
ADAMTS8	38	5	0	17	7	32	11	19	7	1	7	4	4	5	16	3	5	6
ADAMTS9	191	352	480	427	520	970	338	1230	436	517	353	1069	467	1164	318	1671	301	901
ADAMTS9-AS1	1	3	0	4	5	2	0	1	0	0	2	0	0	2	0	1	5	0
ADAMTS9-AS2	90	43	140	33	149	50	65	50	62	44	86	73	138	29	76	89	99	6
ADAMTSL1	23	0	0	25	4	36	10	12	13	9	13	0	2	6	7	4	22	8
ADAMTSL2	18	15	6	37	20	67	16	20	23	13	20	3	5	10	8	16	5	28
ADAMTSL3	9	2	0	30	26	35	17	16	6	5	8	0	3	5	9	1	5	10
ADAMTSL4	114	141	224	62	109	120	181	101	110	92	15	195	92	41	210	209	154	187
ADAMTSL4-AS1	38	13	15	9	12	17	17	53	31	35	25	61	5	44	13	31	36	17
ADAMTSL4-AS2	19	11	11	4	7	9	5	30	18	40	14	32	10	24	20	10	7	25
ADAMTSL5	71	99	103	47	127	117	163	135	66	141	76	247	70	113	168	320	126	322
ADAP1	535	520	975	187	641	356	1259	526	753	671	415	575	648	318	1111	952	998	1048
ADAP2	29	15	3	12	13	32	9	23	12	16	13	0	5	13	0	0	19	41
ADAR	3043	4588	4270	1713	4813	3886	4739	4782	3852	5525	3646	4704	4402	5555	3968	7568	3751	7205
ADARB1	366	159	261	51	319	92	255	94	239	106	313	345	264	153	333	147	208	71
ADARB2	29	10	0	24	30	63	19	31	17	8	18	12	14	19	18	12	6	47
ADARB2-AS1	1	2	0	3	0	0	0	5	0	2	0	0	3	1	0	1	0	0
ADAT1	448	572	512	207	668	441	440	426	362	414	434	502	555	606	326	747	355	669
ADAT2	326	96	230	36	465	90	238	127	186	67	305	135	328	114	215	108	183	57
ADAT3	60	28	94	11	64	92	40	51	26	20	47	39	49	40	48	57	38	47
ADCK1	65	54	65	25	92	69	85	50	57	94	73	83	78	58	65	93	63	66
ADCK2	288	398	562	178	443	349	529	395	454	476	306	449	435	454	544	842	547	722
ADCK5	111	79	173	59	155	120	195	119	141	114	106	190	112	129	173	203	64	227
ADCY1	61	27	9	27	63	92	30	27	40	30	30	26	18	41	22	17	19	35
ADCY10	52	13	6	13	29	17	24	27	109	2	16	3	12	9	14	1	46	7
ADCY10P1	108	21	61	16	123	35	117	96	120	111	119	151	91	48	74	49	131	13
ADCY2	18	21	0	25	9	58	6	44	13	11	8	88	5	31	5	15	10	16
ADCY3	332	170	383	69	462	226	238	104	235	156	384	278	377	161	420	262	229	182
ADCY4	90	70	43	14	74	84	40	74	100	95	56	79	44	39	70	28	99	98
ADCY5	69	17	1	29	30	82	15	57	23	48	19	9	11	14	4	35	21	64
ADCY6	848	742	836	218	1045	451	1152	657	987	720	736	910	849	546	952	871	793	612
ADCY6-DT	5	7	24	2	5	10	12	4	7	1	1	3	0	2	0	1	2	1
ADCY7	46	47	13	39	45	83	74	83	32	33	47	59	10	30	41	62	26	46
ADCY8	14	5	0	20	2	17	12	13	13	8	0	7	3	5	6	16	8	0
ADCY9	216	111	182	65	229	94	208	95	241	201	178	148	154	105	190	179	187	165
ADCYAP1	17	2	0	4	8	25	1	10	7	5	6	3	2	11	13	3	0	0
ADCYAP1R1	24	9	0	20	20	57	11	35	10	22	19	12	1	7	15	12	0	27
ADD1	1308	1575	1597	535	1815	1272	1769	1565	1814	1688	1323	1984	1675	1811	1814	2555	1439	2625
ADD2	27	5	5	16	36	43	3	27	21	7	3	1	5	20	3	3	20	9
ADD3	3326	3490	3904	973	4548	2150	4224	3004	4307	3479	2596	3246	3170	2856	3523	4063	4987	4369
ADD3-AS1	19	19	1	10	25	18	18	17	12	13	14	17	10	3	11	7	1	13
ADGB	8	6	0	7	10	22	0	7	0	3	2	5	0	6	2	5	10	4
ADGB-DT	0	3	0	2	0	8	6	10	1	2	0	0	0	0	0	0	2	0
ADGRA1	25	5	0	27	22	54	28	26	16	6	4	0	12	25	26	11	19	36
ADGRA1-AS1	22	5	0	11	20	12	8	22	3	4	0	3	1	6	3	9	0	34
ADGRA2	62	28	18	39	43	98	42	42	23	30	19	7	9	44	60	31	21	60
ADGRA3	1940	2340	1895	910	2743	2396	1603	2642	1671	2994	2045	3880	2115	3025	1136	3576	1379	2984
ADGRB1	70	20	11	41	89	80	17	68	37	20	14	23	16	50	48	31	11	12
ADGRB2	148	146	189	47	128	194	143	138	114	74	72	220	101	77	140	105	79	72
ADGRB3	16	2	0	6	9	17	6	15	2	3	4	2	1	5	9	3	9	0
ADGRB3-DT	0	0	0	6	2	6	8	7	1	2	1	0	7	1	0	0	0	8
ADGRD1	24	9	2	21	14	40	14	7	6	13	4	1	12	22	0	7	5	8
ADGRD1-AS1	3	0	0	3	0	1	0	1	1	0	0	0	0	0	0	0	0	0
ADGRD2	29	19	0	24	10	41	8	21	17	20	6	7	7	9	1	5	20	11
ADGRE1	9	1	0	2	2	15	0	3	1	3	6	3	0	8	0	4	0	0
ADGRE2	32	9	0	5	7	13	17	10	12	23	15	10	5	3	5	6	2	1
ADGRE3	3	5	0	1	0	1	1	2	3	5	1	0	0	2	0	0	2	0
ADGRE5	894	1121	1514	276	1183	636	1273	505	1284	1043	827	820	1133	859	1341	1032	1585	1328
ADGRF1	53	13	29	21	38	29	352	132	116	82	13	17	49	16	72	62	58	33
ADGRF3	9	8	3	10	31	20	13	13	7	14	20	2	5	17	7	4	17	22
ADGRF4	14	15	32	18	22	9	40	59	33	62	5	11	8	51	60	86	6	19
ADGRF5	5	2	3	6	10	16	4	5	5	8	6	3	0	2	0	0	0	0
ADGRF5-AS1	4	0	0	3	1	0	4	1	1	0	0	0	0	0	0	0	0	0
ADGRG1	558	1003	739	374	1055	714	977	1107	988	1004	584	1299	904	1125	809	1551	1046	1549
ADGRG2	15	5	5	7	9	16	11	27	1	6	8	1	6	6	0	3	12	9
ADGRG3	10	9	0	6	4	26	6	6	1	2	7	2	0	10	6	0	8	7
ADGRG4	15	0	0	5	7	7	8	8	3	0	0	0	1	6	0	0	4	6
ADGRG5	84	64	46	32	73	68	48	46	90	61	64	56	67	44	91	83	82	117
ADGRG6	386	295	917	243	416	275	653	459	768	798	393	958	485	991	653	1020	542	469
ADGRG7	3	0	13	0	4	0	5	4	1	2	4	0	0	0	12	21	0	0
ADGRL1	447	214	359	98	532	256	402	205	435	264	379	255	332	216	240	343	319	335
ADGRL1-AS1	17	10	5	8	15	12	13	24	13	19	26	42	11	19	26	18	13	21
ADGRL2	14	12	3	19	7	24	10	28	6	3	24	34	38	56	5	2	13	7
ADGRL3	319	292	1298	340	1088	687	856	886	1474	1047	381	178	1051	570	548	874	749	522
ADGRL3-AS1	2	3	0	1	2	0	0	0	0	1	2	0	0	0	0	0	0	0
ADGRL4	6	4	0	9	7	11	0	21	3	3	17	8	3	3	0	15	1	9
ADGRV1	41	5	0	25	65	57	18	26	17	15	46	7	28	12	10	7	11	29
ADH1A	0	0	0	2	0	7	1	8	3	0	0	0	0	0	0	0	0	0
ADH1B	12	4	4	2	7	6	2	7	2	2	1	0	0	10	2	0	4	2
ADH1C	1	0	5	1	3	0	28	8	10	0	0	0	0	4	40	40	10	0
ADH4	1	3	0	4	2	3	6	4	0	0	2	2	0	1	0	3	0	0
ADH5	1237	1905	2225	765	2122	1564	1750	1452	1448	1604	1422	2077	1787	2036	1955	3032	2109	3179
ADH6	2	0	0	1	2	0	2	12	1	0	1	0	0	2	3	5	0	0
ADH7	2	0	0	4	2	6	3	1	8	3	2	0	0	1	0	0	0	0
ADHFE1	17	8	28	6	8	6	34	25	18	16	24	18	14	8	9	10	43	6
ADI1	161	173	180	61	178	135	174	127	188	145	151	223	178	262	184	250	222	257
ADIG	5	0	6	3	9	5	3	0	1	0	2	0	2	2	0	0	0	0
ADIPOQ	1	3	0	3	3	5	7	3	1	0	0	0	0	0	0	4	6	2
ADIPOQ-AS1	3	0	6	8	0	3	2	1	1	2	1	0	0	3	0	0	1	0
ADIPOR1	1714	2739	2334	790	1936	1466	2813	1798	2042	2498	1328	1889	2118	1671	2438	3545	2620	4005
ADIPOR2	1104	1163	1295	369	1168	562	1773	993	1394	1426	641	844	947	824	1308	1652	1664	1617
ADIRF	188	454	782	144	469	224	2091	925	590	553	92	371	260	128	1261	830	1046	735
ADIRF-AS1	105	76	147	43	109	83	212	146	171	191	60	111	132	27	193	102	206	107
ADK	292	265	545	115	317	190	342	154	248	255	280	300	297	313	385	305	299	320
ADM	124	108	197	49	287	214	107	41	303	67	679	291	434	286	417	444	341	206
ADM-DT	7	9	18	1	18	10	15	4	5	2	23	11	16	7	8	11	11	0
ADM2	124	253	142	113	114	208	166	170	166	387	18	232	122	111	203	401	159	459
ADM5	10	9	13	3	6	13	11	3	41	11	6	8	5	15	9	8	14	2
ADNP	1946	1085	2068	401	2389	959	1943	1371	2182	1505	1458	1416	1632	1173	1481	1333	1862	1008
ADNP-AS1	6	6	3	2	3	2	4	6	0	0	1	4	0	5	0	0	0	0
ADNP2	873	817	1125	282	1245	768	1115	784	1081	964	563	565	1041	901	839	1137	798	1175
ADO	656	890	1001	321	1099	796	938	810	778	765	638	807	949	1036	901	1224	978	1381
ADORA1	16	24	15	18	34	44	50	9	16	11	43	10	27	24	11	10	13	0
ADORA2A	28	4	0	22	9	40	10	21	23	16	12	5	13	12	12	14	5	21
ADORA2A-AS1	13	4	0	2	14	13	1	9	9	10	6	0	0	9	15	7	10	5
ADORA2B	836	496	1118	115	976	262	715	208	577	275	642	291	748	217	954	472	824	392
ADORA3	0	0	0	0	0	5	0	0	4	0	1	0	0	0	0	1	0	0
ADPGK	522	459	526	178	605	375	544	448	537	525	498	675	586	493	569	698	546	757
ADPGK-AS1	5	6	1	7	7	15	7	20	9	3	7	8	2	4	7	9	4	12
ADPRH	11	7	5	6	4	21	5	17	10	5	18	16	3	25	0	13	23	0
ADPRHL1	124	112	168	43	134	147	149	105	99	89	77	123	99	75	116	125	78	221
ADPRM	123	139	134	23	169	67	165	63	192	90	110	96	100	79	150	126	158	160
ADPRS	208	411	439	114	311	304	377	272	193	424	162	366	275	352	479	523	394	687
ADRA1A	19	3	0	3	17	15	2	7	8	2	2	0	0	10	0	6	4	2
ADRA1B	5	10	9	17	7	32	10	27	10	24	6	8	5	8	33	38	23	34
ADRA1D	8	18	0	21	9	49	1	23	17	13	11	5	9	15	1	13	22	9
ADRA2A	1254	262	2296	65	1618	200	2088	177	1335	128	1090	144	1823	166	1771	305	1649	169
ADRA2B	71	119	75	33	65	62	86	62	66	148	6	83	18	20	132	152	91	227
ADRA2C	57	87	28	20	27	28	84	54	198	151	17	10	14	45	45	33	70	85
ADRB1	121	104	187	47	113	83	132	80	60	71	76	30	123	46	111	52	125	42
ADRB2	96	91	149	37	106	37	126	59	103	85	63	30	77	42	78	46	64	74
ADRB3	7	2	0	3	5	7	6	6	0	5	0	0	0	1	0	11	0	0
ADRM1	663	1353	1216	457	859	864	1112	849	639	906	565	1051	893	1156	1315	1945	1040	2186
ADSL	327	231	350	86	371	183	308	234	229	171	314	331	348	298	245	368	233	369
ADSS1	43	39	43	16	55	39	87	54	53	29	45	49	36	41	66	39	88	44
ADSS2	725	671	916	233	857	472	845	682	579	601	631	727	632	771	630	969	715	937
ADTRP	6	50	22	34	0	48	11	66	9	91	5	161	6	125	22	182	6	167
AEBP1	37	5	3	14	8	57	13	22	13	3	14	0	2	15	18	4	14	16
AEBP2	462	231	287	73	494	145	331	256	426	234	309	206	292	196	283	181	495	231
AEN	458	533	738	181	719	417	747	458	533	488	414	486	567	497	659	746	446	577
AFAP1	551	1243	689	396	943	978	714	1237	979	1404	791	1514	966	1366	1039	2368	957	2098
AFAP1-AS1	13	5	0	5	8	8	0	14	4	7	7	0	0	9	0	7	0	11
AFAP1L1	34	20	60	27	22	44	29	29	36	54	6	20	7	16	3	16	50	92
AFAP1L2	54	46	69	48	69	64	52	40	47	70	86	53	22	48	44	69	51	96
AFDN	3745	4085	3279	1531	4075	3515	3472	5786	4781	7193	2401	8139	3106	4628	2798	6192	3299	4200
AFDN-DT	59	48	22	19	34	26	38	70	42	72	11	90	21	33	49	71	37	63
AFF1	1545	1497	1948	551	2223	1137	1848	1544	2221	2066	1579	2176	1548	1514	1451	2163	2216	2039
AFF2	14	0	0	1	5	17	4	12	7	3	1	4	0	2	4	8	8	11
AFF2-IT1	0	0	0	0	0	0	0	0	0	0	0	0	0	0	0	0	0	0
AFF3	27	9	0	29	3	27	23	34	20	6	6	0	15	10	7	14	0	12
AFF4	3700	3215	3990	1017	4836	2273	4349	3801	4520	3549	2511	3196	3346	3421	3208	3945	4122	3435
AFF4-DT	6	0	0	0	2	17	6	11	0	0	5	0	0	3	0	0	0	0
AFG1L	136	75	129	25	144	69	177	81	77	68	86	119	118	83	120	89	163	135
AFG3L2	884	1051	1101	201	1204	660	1072	585	1100	771	861	700	1022	664	1171	998	1231	1059
AFM	14	0	0	6	0	0	4	1	0	2	0	0	0	0	0	0	3	0
AFMID	308	323	324	73	427	224	449	234	336	322	342	288	320	232	306	483	340	402
AFP	2	0	0	1	2	9	0	4	2	1	2	0	2	0	0	1	1	0
AFTPH	937	1091	1088	321	1055	677	940	821	1200	925	740	965	798	1019	870	1091	1123	1127
AFTPH-DT	3	0	0	4	8	9	3	8	3	1	3	8	11	15	0	15	10	40
AGA	86	186	171	65	70	123	185	174	88	88	142	245	142	257	241	417	84	242
AGA-DT	29	14	25	11	20	14	7	6	24	18	17	36	21	18	35	26	8	8
AGAP1	1578	1334	1893	461	2222	1050	1591	1099	2243	1800	1747	1653	2008	1174	1474	1752	1697	1728
AGAP1-IT1	46	4	33	10	34	26	28	34	57	68	30	41	25	25	17	34	27	0
AGAP12P	8	0	5	8	20	12	5	9	14	10	9	30	5	0	5	11	9	0
AGAP2	33	10	3	29	51	73	18	43	31	19	24	7	13	21	33	20	23	47
AGAP2-AS1	5	0	0	1	1	1	0	1	10	1	3	11	1	7	0	0	0	19
AGAP3	527	545	583	163	668	383	653	432	481	496	479	706	560	402	623	515	499	651
AGAP4	128	46	75	30	108	58	92	116	136	112	125	146	140	108	72	118	94	69
AGAP5	27	4	19	4	28	2	31	11	25	29	16	17	1	10	0	26	1	16
AGAP6	70	13	45	14	60	28	47	35	94	44	46	51	46	19	23	17	49	20
AGAP9	139	61	107	50	113	43	134	123	61	78	23	32	55	36	60	79	126	86
AGBL1	18	12	0	13	2	16	8	23	15	7	14	4	1	7	0	0	1	14
AGBL1-AS1	0	0	0	3	0	12	0	8	0	0	0	0	0	1	0	0	0	0
AGBL2	32	20	47	20	26	32	34	49	13	40	31	106	42	42	6	53	5	58
AGBL3	61	35	31	25	88	26	37	15	55	35	53	27	31	38	40	39	45	50
AGBL4	7	0	0	3	6	16	3	12	3	4	16	0	0	3	0	4	5	8
AGBL4-AS1	1	0	0	0	0	0	0	0	0	0	0	0	0	0	0	0	0	0
AGBL4-IT1	1	0	0	0	0	1	0	0	2	4	3	0	0	1	0	0	0	0
AGBL5	391	346	612	159	574	307	610	214	394	382	415	329	531	250	491	430	496	468
AGBL5-AS1	6	2	0	7	6	7	0	9	3	1	0	0	0	3	0	0	0	13
AGBL5-IT1	1	1	6	1	1	0	0	1	0	0	0	4	0	3	0	0	0	0
AGER	20	3	6	4	22	1	35	17	21	27	21	64	31	11	19	30	54	31
AGFG1	1752	1618	1873	581	2271	1330	1773	1531	1915	1968	1397	2247	1661	1850	1622	2299	1666	2423
AGFG2	276	170	406	77	308	117	507	168	494	194	273	174	307	194	349	207	707	330
AGGF1	383	477	558	164	623	326	469	316	447	428	362	456	477	427	400	700	417	611
AGK	246	131	178	65	291	135	215	152	210	217	139	192	198	169	285	223	186	214
AGK-DT	2	4	0	3	6	2	7	7	3	2	4	0	1	5	0	3	0	2
AGL	484	281	527	135	761	351	545	374	531	372	402	608	501	667	319	598	417	270
AGMAT	21	25	31	8	33	31	30	18	4	2	23	3	25	7	32	18	12	3
AGMO	6	24	0	17	32	48	16	67	9	26	3	49	25	100	23	74	12	16
AGO1	1021	725	1085	264	1844	949	1109	923	1331	1132	1419	1180	1279	974	978	1099	938	1070
AGO2	2114	2808	1686	790	2959	1910	1960	3025	2488	3206	1597	2650	2255	1893	1913	3228	2219	2627
AGO3	921	565	713	224	1266	480	829	860	1035	882	838	772	691	639	608	678	775	636
AGO4	362	264	388	114	552	324	283	357	393	405	423	565	351	363	331	443	331	393
AGPAT1	71	64	58	14	94	0	6	1	34	31	5	5	56	42	3	3	1	2
AGPAT2	1209	2297	1912	619	1248	1120	2703	1374	1767	1680	1199	2126	1682	1202	3690	3354	2725	3120
AGPAT3	1507	1673	2026	689	2173	1504	1807	1591	1712	1947	1303	1993	1826	2177	1949	3080	1916	3169
AGPAT4	24	49	52	56	51	66	47	83	32	59	70	164	21	132	60	139	33	97
AGPAT5	774	649	991	188	1188	456	695	459	776	525	872	747	897	545	683	846	802	554
AGPS	802	733	1030	330	1134	618	761	770	800	920	745	1001	867	1020	563	1234	594	857
AGR2	3289	2986	4038	775	3081	1208	4713	2060	3143	2135	3008	2098	3190	1702	4197	3247	4980	3281
AGR3	298	272	286	27	293	77	501	150	192	71	266	141	471	181	510	138	546	185
AGRN	1509	2180	3307	1160	2236	1986	3359	2953	2381	3587	1666	5028	2698	2470	3164	5169	3152	4559
AGRP	1	0	0	0	0	10	0	0	0	0	1	0	0	0	2	0	0	0
AGT	19	8	5	17	7	25	7	13	8	9	7	0	3	14	0	0	3	0
AGTPBP1	570	566	545	156	678	353	483	437	480	460	618	687	615	549	456	610	531	598
AGTR1	4	6	0	0	0	8	3	2	2	8	7	1	0	2	0	5	3	1
AGTR2	0	0	0	0	5	0	0	2	0	0	0	0	0	0	0	0	0	0
AGTRAP	85	196	165	55	143	143	185	144	120	182	103	262	113	154	124	269	195	354
AGXT	14	4	0	7	5	21	5	18	1	6	10	0	5	3	7	7	0	3
AGXT2	5	1	0	5	1	11	6	4	3	0	2	5	0	4	8	1	0	3
AHCTF1	1825	1242	1682	442	2255	884	1883	1236	2106	1613	1336	1466	1649	1238	1485	1550	1833	1526
AHCY	1937	1936	3059	578	2472	1180	2600	990	1885	1330	1975	1724	2564	1570	3364	2311	2781	2508
AHCYL1	1786	2033	2125	731	2446	1408	2277	1607	2208	1939	1924	1923	2081	1880	2433	2612	2697	2679
AHCYL2	357	1387	374	359	467	849	768	1260	825	1801	326	1107	338	1020	809	2801	411	1717
AHDC1	266	195	235	120	290	295	340	299	395	230	259	713	271	243	338	432	333	259
AHI1	1076	360	877	147	1381	477	848	553	923	610	718	691	858	560	547	377	725	311
AHI1-DT	133	43	53	25	177	75	101	97	98	68	113	37	107	77	40	37	68	16
AHNAK	13662	12001	15239	4710	19858	6356	20196	15212	18343	14250	7705	9676	15087	8578	17222	17343	17645	15426
AHNAK2	1065	2528	1386	1229	955	2237	2014	3940	1459	3424	243	2359	970	2184	1257	4944	1165	3773
AHR	1127	1091	1751	712	1568	836	1877	1499	1685	2161	850	1126	1679	1835	1475	2982	1888	2919
AHRR	30	15	14	10	33	49	55	18	17	5	33	0	24	23	0	15	13	2
AHSA1	333	432	496	171	450	268	504	294	356	301	350	386	396	443	510	636	457	667
AHSG	3	0	8	7	4	12	7	2	2	0	5	0	0	0	0	0	1	4
AHSP	1	0	0	0	0	5	0	0	2	0	0	0	0	0	4	0	0	6
AICDA	5	6	0	4	4	3	5	2	0	0	5	3	0	0	0	0	0	0
AIDA	415	434	479	206	451	412	562	516	577	606	322	554	466	720	450	714	616	785
AIF1	0	0	0	0	0	0	0	0	0	0	0	0	0	0	0	0	0	0
AIF1L	137	184	187	65	222	161	171	106	164	165	213	191	203	102	142	207	209	398
AIFM1	270	305	271	80	434	210	388	278	252	228	284	339	367	308	309	359	280	330
AIFM2	381	300	637	75	610	229	679	233	345	208	351	306	553	246	508	374	368	449
AIFM3	118	57	150	23	178	47	99	34	57	36	237	69	90	12	89	56	90	84
AIG1	694	445	854	241	807	294	812	398	571	552	575	541	730	433	698	653	683	552
AIM2	13	4	0	8	2	8	4	3	2	2	8	0	1	3	1	6	12	0
AIMP1	389	337	507	105	463	231	335	242	390	225	225	377	322	265	270	339	381	244
AIMP2	183	384	547	106	416	333	294	235	238	217	212	373	360	382	474	566	329	424
AIP	394	561	889	177	545	274	689	290	471	355	368	390	583	307	780	655	846	826
AIPL1	2	9	0	3	1	6	3	3	3	0	1	0	1	0	0	0	0	6
AIRE	24	13	5	20	30	68	31	22	40	1	7	0	7	9	14	1	5	15
AIRN	8	6	0	5	8	20	6	2	1	13	0	0	6	4	0	3	4	6
AJAP1	53	12	0	27	19	79	5	31	25	11	8	7	7	26	29	11	6	44
AJM1	150	164	205	84	163	163	249	151	320	155	196	264	181	131	146	274	313	264
AJUBA	1306	2025	1333	594	1430	762	1533	1135	917	2581	1119	1668	1708	994	1008	1829	827	1983
AJUBA-DT	8	4	11	1	32	8	9	5	24	16	14	17	6	12	2	16	0	0
AK1	86	164	96	51	60	60	173	101	49	66	38	179	36	118	178	251	122	169
AK2	1725	1785	1989	456	2278	1141	2059	1397	1717	1428	1742	1935	1975	1320	2073	2162	2068	2003
AK3	1844	2633	2185	711	2514	1409	2903	2012	2140	2280	1763	2246	1716	2027	1822	2383	2650	3128
AK4	1247	1413	1620	479	1553	740	1428	1016	1790	1494	1062	998	1052	811	1700	2177	1622	1674
AK4P3	53	33	45	13	29	27	77	34	88	61	46	30	38	22	87	79	76	92
AK5	17	2	0	8	15	27	10	9	11	7	6	3	1	6	4	7	11	10
AK6	0	0	0	0	0	0	0	0	0	0	0	0	0	0	0	0	0	0
AK7	74	178	167	82	155	110	150	192	178	292	100	207	117	114	142	341	94	350
AK8	27	16	4	6	36	49	23	29	15	20	23	6	9	16	16	21	26	16
AK9	274	149	293	74	323	100	210	199	206	115	202	216	219	174	189	246	232	197
AKAIN1	0	4	0	1	0	10	3	5	0	2	2	0	0	4	0	0	0	0
AKAP1	849	781	961	226	1212	489	1248	591	973	627	993	833	1141	642	1093	947	1007	832
AKAP1-DT	29	33	64	8	39	26	56	10	38	11	20	16	21	19	68	36	37	30
AKAP10	801	687	860	263	1028	423	1021	494	936	661	638	696	656	580	729	717	773	909
AKAP11	1489	1084	1547	419	2161	941	1654	1371	1872	1757	1252	1388	1508	1107	1001	1133	1397	1211
AKAP12	112	356	71	174	164	467	67	492	74	243	51	614	76	555	89	592	78	408
AKAP13	1757	1706	1918	673	2778	1400	2019	2386	2343	2198	1633	2654	1716	2135	1698	2590	1956	2233
AKAP13-AS1	0	0	0	1	0	0	0	2	0	0	0	0	0	7	0	0	0	0
AKAP14	5	5	0	1	1	0	0	1	2	0	1	0	0	0	0	1	0	0
AKAP17A	52	57	63	12	49	21	59	37	45	73	45	115	66	28	66	57	61	40
AKAP3	26	29	48	8	84	32	74	28	28	23	34	29	25	55	24	46	49	46
AKAP4	3	0	0	0	1	0	2	11	0	2	2	0	1	1	6	0	4	0
AKAP5	36	105	31	37	79	65	27	79	24	83	45	106	56	109	61	77	34	82
AKAP6	60	40	35	10	67	55	20	42	11	21	45	103	68	89	36	46	55	24
AKAP7	77	83	52	20	109	89	131	35	72	57	59	62	88	61	97	78	71	104
AKAP8	281	204	324	96	338	204	324	186	226	200	226	297	306	204	286	300	316	321
AKAP8L	444	423	796	136	668	328	718	547	556	586	417	855	538	394	736	646	682	551
AKAP9	1247	412	1334	179	1156	378	1089	716	1274	750	744	813	712	497	664	438	1079	325
AKIP1	134	213	196	60	250	153	219	128	199	203	166	200	181	149	206	267	299	290
AKIRIN1	982	1398	1276	463	1170	873	1471	1142	1142	1254	783	1182	1044	1430	1189	1997	1184	1719
AKIRIN2	351	472	432	148	485	406	455	250	408	515	298	444	454	376	512	643	420	456
AKNA	380	297	530	115	501	201	375	252	447	322	357	374	459	266	487	406	490	363
AKNAD1	5	1	0	4	4	6	0	0	4	1	3	7	4	4	0	1	1	3
AKR1A1	682	1168	1067	336	975	639	1022	791	690	776	669	1043	1051	1112	1185	1550	1166	1758
AKR1B1	151	330	444	214	293	366	260	449	140	363	285	517	328	520	232	554	267	907
AKR1B10	17	8	8	8	15	14	115	48	23	12	21	9	10	12	48	66	13	26
AKR1B15	8	1	0	7	3	8	1	2	0	0	6	0	3	10	0	1	0	7
AKR1C1	80	55	99	17	81	66	38	62	55	49	45	107	71	53	56	107	109	159
AKR1C2	46	55	29	16	50	72	76	81	27	68	15	55	32	116	72	82	93	173
AKR1C3	586	1679	1097	400	892	992	1072	923	754	1046	479	935	646	1409	1326	2052	1555	2959
AKR1C4	1	0	11	2	5	3	0	5	0	1	0	3	0	0	0	0	0	0
AKR1C8	2	0	0	2	6	2	1	6	3	0	1	1	0	0	0	1	7	8
AKR1D1	4	0	0	7	3	10	0	0	4	0	0	0	0	4	0	0	9	0
AKR1E2	234	213	228	97	176	87	58	61	189	183	153	214	213	128	350	283	155	218
AKR7A2	829	1139	1533	351	1136	719	1473	683	1134	937	857	1080	1405	972	1456	1366	2269	2334
AKR7A3	125	29	115	7	102	17	192	47	156	30	148	31	77	9	196	72	143	32
AKR7L	45	15	49	7	32	24	36	15	42	29	32	10	17	25	33	32	25	46
AKT1	1446	2239	1990	678	2151	1680	2267	1680	1588	1992	1706	2748	2115	1927	2257	3396	2138	3314
AKT1S1	378	469	604	156	482	361	568	330	421	320	317	592	387	422	520	722	469	662
AKT2	1257	1258	1770	523	1415	941	1693	1177	1548	1630	1090	1592	1491	1343	1887	2160	1708	2288
AKT3	0	4	1	0	1	1	0	1	1	4	0	1	0	5	0	8	0	4
AKT3-IT1	0	0	0	0	0	0	0	0	0	0	0	0	0	0	0	0	0	0
AKTIP	329	379	396	142	370	225	413	285	333	401	214	385	298	291	253	444	370	463
ALAD	523	612	885	190	744	468	841	539	925	607	326	599	579	495	813	875	850	833
ALAS1	826	1793	1313	444	982	732	1612	1134	1189	1565	481	1036	900	808	1337	2050	1569	2397
ALAS2	10	4	0	4	1	0	4	7	0	2	0	0	0	1	0	0	3	0
ALB	3	0	0	1	3	1	1	7	7	6	2	1	0	0	6	0	7	0
ALCAM	1859	1007	2196	299	2678	1412	1750	842	2289	689	1829	1477	2313	2106	1343	663	1976	862
ALDH16A1	81	138	212	52	162	191	178	218	158	150	178	309	168	231	264	292	206	258
ALDH18A1	3728	4009	3559	655	4408	1648	4233	1697	3560	2375	3425	2106	3638	1626	5091	3460	3898	3334
ALDH1A1	479	479	1319	148	1304	418	1011	310	921	271	1333	481	1969	602	2216	1309	3171	1570
ALDH1A2	16	2	0	9	16	14	2	9	8	8	7	2	0	16	0	10	7	4
ALDH1A2-AS1	5	3	0	3	0	1	0	2	0	0	2	1	0	3	0	6	0	0
ALDH1A3	731	423	1050	106	389	96	2132	325	1280	796	303	184	460	132	1338	611	782	508
ALDH1A3-AS1	74	49	78	33	114	63	60	41	67	46	55	92	72	57	50	52	41	120
ALDH1B1	1560	909	2497	235	2269	674	2076	503	2645	656	2292	593	2072	629	1901	992	1445	1046
ALDH1L1	196	241	201	69	268	166	519	228	371	241	156	160	199	89	763	493	709	533
ALDH1L1-AS1	0	0	7	0	0	0	1	0	1	0	4	0	0	0	0	0	4	8
ALDH1L1-AS2	8	9	0	4	4	12	5	1	8	0	4	4	0	0	0	6	11	4
ALDH1L2	98	96	78	103	46	42	39	51	108	521	11	25	44	19	66	175	41	198
ALDH2	745	1945	1953	801	1381	1506	2106	1554	1655	2129	959	2154	1440	2125	2657	4613	2387	4521
ALDH3A1	166	206	597	62	188	63	809	83	344	118	82	70	78	30	613	130	584	255
ALDH3A2	2106	2844	3003	813	2855	1716	4427	2298	2794	2700	2165	2756	2521	2129	3035	3221	3348	3698
ALDH3B1	219	208	552	106	173	102	558	237	195	192	117	188	216	116	438	313	414	345
ALDH3B2	35	23	63	24	20	29	68	30	56	35	10	4	33	23	64	16	101	20
ALDH4A1	135	141	209	56	272	136	217	111	176	109	197	288	218	282	238	329	173	214
ALDH5A1	279	255	431	110	511	306	300	275	295	227	344	226	390	377	203	450	339	482
ALDH6A1	308	156	339	54	450	131	429	139	430	186	355	109	380	134	268	182	477	301
ALDH7A1	785	754	911	199	1163	642	771	499	854	670	742	820	932	717	927	894	922	1001
ALDH8A1	44	11	17	4	14	4	22	20	50	8	19	26	0	5	0	10	27	0
ALDH9A1	561	668	937	265	923	557	734	392	855	659	825	717	755	617	968	910	982	959
ALDOA	3028	4563	5554	1227	3657	2220	5914	2377	4858	3732	2221	3367	4178	2275	7723	6292	7339	7279
ALDOB	9	7	2	25	3	19	71	146	243	216	3	13	7	41	106	379	89	237
ALDOC	3168	4188	4720	1309	2986	1979	4959	2418	4079	3278	2156	2499	3480	1777	5466	5205	6144	5834
ALG1	306	356	547	124	467	322	628	291	449	352	418	417	486	418	479	655	601	442
ALG10	232	186	242	83	409	171	180	144	210	188	205	241	232	247	221	260	306	303
ALG10B	249	186	228	106	533	218	193	254	250	310	280	318	252	281	118	374	249	339
ALG11	336	314	300	102	456	215	314	277	401	278	263	247	278	258	185	294	286	272
ALG12	364	310	329	98	391	181	398	196	378	286	270	344	396	244	461	448	447	400
ALG13	1238	633	1056	241	1364	482	817	848	1155	1021	892	1407	1124	886	578	873	1063	601
ALG13-AS1	0	0	0	0	0	0	0	0	0	0	0	0	0	0	0	0	0	6
ALG14	101	83	103	25	115	66	80	77	112	68	46	73	81	82	112	131	118	70
ALG14-AS1	1	0	0	0	4	2	0	2	0	0	3	0	0	0	0	0	0	0
ALG1L2	30	15	10	2	18	18	6	10	21	7	24	21	9	6	5	14	17	18
ALG1L9P	11	5	8	8	29	7	23	10	12	9	27	19	20	18	20	15	0	19
ALG2	473	634	713	226	602	411	690	430	599	542	388	566	668	423	661	917	850	770
ALG3	306	357	509	143	498	181	499	220	275	251	262	311	387	259	429	422	470	476
ALG5	349	422	501	128	488	303	446	400	337	288	322	418	466	321	386	515	496	368
ALG6	199	237	228	60	220	160	173	198	171	208	193	325	253	204	184	224	177	163
ALG8	356	325	312	96	568	330	363	344	305	266	414	371	459	441	316	365	402	396
ALG9	154	99	187	70	198	117	189	151	187	186	141	168	195	173	99	210	149	166
ALG9-IT1	6	0	0	1	2	0	0	5	0	0	0	5	0	2	0	0	0	0
ALK	18	12	0	17	19	30	11	20	10	16	12	0	1	11	1	3	17	9
ALKAL1	35	53	97	17	81	30	62	13	79	23	40	37	51	27	96	28	60	15
ALKAL2	18	24	8	12	11	33	11	29	22	27	6	28	2	10	0	17	11	12
ALKBH1	184	128	204	59	229	150	264	104	201	152	135	155	221	117	215	291	283	362
ALKBH2	100	120	178	26	142	80	150	84	63	59	77	81	148	62	161	132	118	131
ALKBH3	222	272	600	113	372	251	338	266	258	273	213	251	325	297	294	379	320	397
ALKBH3-AS1	3	0	0	3	8	3	0	0	0	0	2	0	2	2	0	2	0	0
ALKBH4	134	149	274	48	157	102	188	103	182	110	118	109	125	81	165	152	154	175
ALKBH5	2965	3883	3912	1096	3411	2095	4301	2316	4198	3926	3096	3089	3341	2464	4569	4575	4512	5596
ALKBH6	66	46	57	26	97	58	87	65	79	57	63	141	83	52	111	119	77	127
ALKBH7	286	403	470	141	434	231	622	251	309	334	269	259	416	250	682	562	688	548
ALKBH8	80	90	73	41	90	106	94	82	83	117	81	89	98	117	59	198	64	84
ALLC	5	2	0	8	7	8	8	8	2	2	0	0	2	1	0	0	3	6
ALMS1	836	585	814	267	1376	844	689	1020	831	866	815	1158	1025	1027	507	811	536	514
ALMS1-IT1	31	32	35	6	57	18	21	38	22	24	15	33	28	23	4	11	13	0
ALMS1P1	4	0	0	4	8	5	6	2	5	4	5	7	0	2	0	2	3	2
ALOX12	9	4	0	2	11	21	2	4	2	4	8	0	0	12	0	5	5	5
ALOX12-AS1	102	53	52	17	98	36	54	67	121	125	71	42	65	36	43	75	84	63
ALOX12B	17	7	30	20	11	53	19	20	14	65	15	70	29	18	3	63	11	32
ALOX12P2	25	5	27	27	21	43	2	10	5	26	16	26	7	27	12	38	6	35
ALOX15	12	6	7	14	15	29	10	8	1	5	3	0	1	10	17	12	3	6
ALOX15B	9	47	20	82	8	69	17	159	8	117	5	91	0	56	7	252	18	218
ALOX5	3	1	60	2	43	24	39	6	90	63	14	27	2	1	16	28	13	7
ALOX5AP	2	2	0	3	8	6	0	9	5	1	0	0	0	1	0	9	0	8
ALOXE3	28	28	5	14	13	27	13	10	7	20	5	8	0	18	16	48	0	42
ALPG	9	4	0	8	6	29	3	13	4	0	2	0	5	3	6	8	3	11
ALPI	11	17	0	14	19	20	30	22	8	6	8	3	3	4	18	35	4	12
ALPK1	794	643	778	201	847	321	691	530	871	696	394	555	607	371	536	435	704	431
ALPK2	8	10	0	9	9	14	5	11	3	3	7	0	0	6	0	4	0	2
ALPK3	133	50	132	17	200	58	74	90	67	44	78	80	115	78	60	48	98	15
ALPL	31	3	7	15	17	33	5	10	19	8	5	7	0	8	14	2	8	26
ALPP	14	3	9	16	3	11	0	13	0	4	2	0	7	7	0	1	10	13
ALS2	1184	757	987	358	1330	703	1083	1178	1172	1192	709	1230	1024	1183	926	1105	944	903
ALS2CL	420	637	528	249	485	423	889	1109	598	1231	271	1921	487	529	813	993	592	639
ALX1	1	0	0	0	2	8	0	0	1	0	0	0	0	4	0	2	0	0
ALX3	15	14	15	8	11	10	3	10	3	1	0	1	2	0	2	3	2	0
ALX4	16	1	0	5	12	15	3	19	10	6	0	4	4	11	0	7	4	20
ALYREF	401	514	667	165	526	430	512	284	313	332	419	565	541	533	521	620	430	572
AMACR	38	15	10	7	81	36	24	12	17	8	24	13	38	36	6	15	7	13
AMBN	0	0	0	2	0	6	0	1	0	4	0	0	0	0	0	5	3	7
AMBP	11	7	3	5	6	11	15	4	17	10	11	0	8	6	30	1	9	0
AMBRA1	575	607	748	239	926	453	899	548	717	716	620	643	693	611	983	1008	915	833
AMD1	941	630	1095	232	1113	394	988	570	845	697	497	529	1138	638	695	901	877	840
AMDHD1	22	1	3	3	1	8	4	9	3	8	1	1	0	6	4	4	2	0
AMDHD2	65	65	99	37	107	126	113	108	88	100	59	133	110	95	98	138	73	104
AMELX	0	0	0	4	2	0	2	0	0	0	0	0	0	1	0	0	0	0
AMELY	0	0	0	0	0	0	0	0	0	0	0	0	0	0	0	0	0	0
AMER1	170	114	175	57	240	126	204	154	191	197	174	83	179	82	156	162	125	176
AMER2	16	8	0	22	6	31	10	28	9	9	6	3	2	15	0	3	16	17
AMER3	22	5	0	9	4	21	10	22	22	5	10	2	4	20	17	5	6	11
AMFR	1278	1605	1879	601	1764	1312	1769	1268	1538	1812	1444	1721	1715	1978	1896	2936	1550	2579
AMH	52	15	18	19	20	41	30	44	34	32	12	20	23	29	18	9	29	68
AMHR2	6	0	0	0	6	2	6	4	1	0	2	2	3	8	3	2	13	3
AMIGO1	50	21	85	33	107	43	121	74	58	2	111	35	59	20	100	83	93	74
AMIGO2	39	699	165	309	163	663	135	748	54	701	62	937	114	983	131	1170	132	1234
AMIGO3	0	0	0	0	0	0	0	0	0	0	2	0	4	0	0	0	0	0
AMMECR1	161	183	188	84	355	172	250	235	201	320	169	244	263	339	202	323	201	245
AMMECR1-IT1	2	2	0	0	7	3	9	0	0	3	5	0	7	3	0	0	0	0
AMMECR1L	484	495	511	212	933	514	656	543	559	628	415	551	556	552	604	790	547	676
AMN	199	159	293	61	173	140	269	148	163	197	137	188	164	104	293	298	288	325
AMN1	159	151	230	49	273	84	173	197	154	170	96	104	187	120	180	165	223	99
AMOT	775	1796	1002	664	1217	1370	1107	1788	1155	1850	907	1703	1205	2261	831	2521	906	2299
AMOTL1	372	347	359	115	300	163	367	293	201	139	72	68	79	79	15	48	90	129
AMOTL2	845	1490	1215	603	1109	599	1391	1004	815	1763	468	1300	1099	988	1152	1903	708	2410
AMPD1	2	0	0	4	3	6	4	4	4	0	2	0	5	5	0	0	0	7
AMPD2	384	293	561	113	498	213	479	224	434	252	353	268	467	206	573	349	483	360
AMPD3	118	141	116	85	109	124	79	187	137	193	100	206	89	99	125	238	74	267
AMPH	9	1	0	4	17	19	1	20	1	10	3	0	0	2	2	1	9	3
AMT	29	8	25	2	42	7	21	10	26	17	21	26	21	15	43	32	16	6
AMTN	0	0	0	1	0	5	0	3	0	0	0	0	0	0	0	0	1	0
AMY1A	0	0	0	0	0	1	2	1	0	0	0	0	0	0	0	0	2	0
AMY1B	1	0	0	0	0	3	1	3	1	1	0	0	0	0	0	0	0	0
AMY1C	0	0	0	0	0	0	0	0	0	0	0	0	0	0	0	0	0	0
AMY2A	0	0	0	0	1	6	5	1	1	0	0	5	1	2	0	0	0	0
AMY2B	174	69	167	21	181	41	207	130	212	83	131	122	94	63	101	98	144	20
AMZ1	24	79	13	61	6	73	15	153	6	48	14	20	3	14	17	266	5	357
AMZ2	732	862	1046	226	950	501	876	524	668	584	625	516	834	651	878	893	1075	1166
AMZ2P1	137	60	258	53	133	87	152	61	106	67	157	129	133	50	109	96	174	92
ANAPC1	1198	1023	1452	318	1851	741	1166	754	1222	886	1246	1087	1379	989	1038	1152	1183	1099
ANAPC10	180	159	199	42	158	98	184	150	140	130	89	131	147	126	153	190	220	242
ANAPC11	338	522	487	146	375	281	576	288	395	375	269	487	423	379	663	647	595	786
ANAPC13	329	381	476	113	488	284	659	343	303	241	362	402	388	182	465	466	570	458
ANAPC15	61	59	92	40	58	72	58	50	43	30	67	83	68	109	125	73	75	81
ANAPC16	1095	1662	1756	559	1327	1036	1539	1357	1339	1586	986	1503	1429	1251	1591	2226	1726	2390
ANAPC1P2	348	303	295	73	310	184	411	231	287	256	281	303	308	315	417	310	510	393
ANAPC2	256	299	362	130	475	263	481	321	396	469	313	519	426	350	488	553	411	524
ANAPC4	439	254	535	149	594	283	467	370	456	435	298	506	424	405	293	371	456	327
ANAPC5	1420	1348	1608	475	2311	1239	1721	1137	1566	1261	1720	1853	2652	2380	1355	1796	1562	1508
ANAPC7	340	433	366	130	552	403	471	426	267	408	438	498	416	553	300	543	377	503
ANG	84	222	112	57	79	38	100	80	137	158	75	80	64	83	100	167	244	331
ANGEL1	397	299	407	127	641	266	462	305	405	297	622	294	517	300	520	460	377	380
ANGEL2	478	388	740	174	708	399	392	445	659	578	446	508	546	585	320	639	442	387
ANGPT1	3	1	0	3	5	6	2	1	7	1	3	0	1	3	0	1	11	0
ANGPT2	2	0	0	6	22	13	0	2	2	3	0	8	2	28	2	5	2	4
ANGPT4	5	2	2	10	6	2	3	10	9	0	0	2	0	5	0	3	2	0
ANGPTL1	0	0	0	1	0	1	4	1	1	0	3	0	0	0	0	0	0	0
ANGPTL2	7	9	1	4	1	11	9	29	6	0	1	0	6	4	0	0	1	12
ANGPTL3	3	0	0	1	0	3	0	1	1	0	0	0	0	7	0	0	0	0
ANGPTL4	145	657	106	70	95	105	215	118	159	137	735	1201	123	86	242	412	216	425
ANGPTL5	5	0	0	0	0	3	0	3	3	3	1	0	0	0	0	0	3	0
ANGPTL6	11	1	0	7	5	10	6	10	5	12	5	5	8	7	0	0	4	6
ANGPTL7	2	0	0	0	0	3	0	0	0	0	2	0	0	0	0	0	3	0
ANGPTL8	6	0	0	0	4	7	0	4	3	0	1	3	0	4	0	2	0	3
ANHX	12	4	0	7	0	5	0	4	7	1	1	0	0	7	4	2	4	0
ANK1	105	44	88	53	53	109	102	66	116	42	34	21	50	43	51	40	81	114
ANK2	48	16	0	45	27	54	34	21	12	16	10	7	12	16	8	14	5	15
ANK2-AS1	7	1	0	3	0	0	0	1	0	0	2	3	3	2	0	0	0	0
ANK3	865	645	859	258	1273	692	725	727	949	788	1059	1115	824	656	497	760	671	813
ANK3-DT	3	0	7	4	3	1	3	8	0	1	0	0	6	1	0	0	0	0
ANKAR	95	51	80	32	146	56	60	105	109	65	53	89	60	62	59	71	43	48
ANKDD1A	25	13	9	16	32	23	5	7	14	10	10	20	19	22	1	4	6	4
ANKDD1B	31	15	15	8	38	13	11	22	27	7	15	20	3	14	17	12	2	0
ANKEF1	193	230	284	80	344	171	298	241	393	326	203	147	159	135	307	409	317	563
ANKFN1	61	10	12	18	24	27	35	16	46	5	15	2	21	10	39	2	16	3
ANKFY1	918	924	1283	388	1787	1097	1250	1292	1302	1378	1071	1506	1368	1395	951	1947	1055	1580
ANKH	1265	939	1545	253	2299	925	1607	887	1504	888	1742	739	1666	724	1766	1629	1359	1052
ANKH-DT	6	4	4	1	8	2	3	4	3	1	0	7	5	0	17	5	0	0
ANKHD1	313	125	184	29	349	104	158	159	229	213	208	227	188	120	179	116	209	124
ANKHD1-DT	17	5	12	5	8	15	15	13	23	4	10	14	5	9	25	8	21	14
ANKHD1-EIF4EBP3	114	56	110	15	126	42	84	93	73	101	78	100	66	54	77	68	91	34
ANKIB1	1235	1212	1289	516	1772	890	1185	1325	1500	1719	1012	1323	1097	1378	1181	1627	1224	1814
ANKK1	29	14	8	11	27	26	21	15	31	23	19	7	8	8	15	15	11	7
ANKLE1	24	8	0	2	6	14	2	10	16	1	8	3	9	9	0	3	7	11
ANKLE2	1020	1385	1039	690	1247	1020	1171	1665	1228	2386	888	2463	1380	1659	1174	2050	1264	2490
ANKMY1	321	204	381	87	411	188	298	232	301	373	240	260	377	226	332	281	324	290
ANKMY2	549	511	859	209	614	340	631	460	630	657	483	520	673	493	633	591	790	463
ANKRA2	471	501	569	118	583	236	539	265	486	329	456	499	484	248	505	426	538	495
ANKRD1	317	348	1197	246	356	33	791	503	409	664	85	125	323	126	197	198	298	397
ANKRD10	2237	1360	2327	669	2998	1362	2141	2201	2444	2515	1902	3125	1881	1881	1827	1950	2137	1580
ANKRD10-IT1	239	68	180	40	392	116	113	217	238	257	271	386	196	173	159	143	146	51
ANKRD11	681	467	467	178	653	397	696	587	650	943	473	756	562	408	612	649	703	513
ANKRD12	625	658	1019	265	955	447	981	644	796	591	481	716	586	511	557	667	907	686
ANKRD13A	523	392	683	167	692	357	633	440	647	495	541	579	593	475	535	656	610	693
ANKRD13B	83	46	61	40	110	100	51	56	65	36	72	74	50	54	55	65	76	34
ANKRD13C	542	425	626	157	740	351	597	387	621	520	466	547	480	434	449	703	535	550
ANKRD13D	299	257	272	83	308	275	366	426	297	440	249	500	283	245	301	497	368	456
ANKRD16	205	148	234	73	203	131	201	140	205	190	177	130	208	142	155	203	173	189
ANKRD17	1978	1500	2090	489	2683	1201	2194	1686	2193	1634	1559	1486	1987	1642	1667	1722	1778	1416
ANKRD17-DT	14	15	30	1	27	12	21	13	14	9	18	32	26	22	12	10	14	16
ANKRD18A	190	62	92	16	241	77	97	55	215	75	115	45	108	64	125	41	207	31
ANKRD18B	34	11	17	22	9	14	15	8	5	1	4	5	1	11	7	1	0	0
ANKRD18DP	0	0	0	0	0	1	0	0	0	0	0	0	0	0	0	0	0	0
ANKRD2	3	2	0	7	6	9	0	5	1	0	4	2	0	2	0	5	6	0
ANKRD20A1	6	3	0	2	2	10	1	5	10	5	2	0	0	3	1	0	0	10
ANKRD20A11P	70	14	0	7	4	17	4	9	0	13	5	1	6	5	3	3	11	17
ANKRD20A5P	7	0	2	0	6	9	1	3	13	14	29	4	7	7	6	8	3	13
ANKRD22	773	1441	1015	369	853	1018	851	1011	635	843	544	1479	741	1332	874	1426	836	1496
ANKRD23	18	8	0	5	19	19	14	21	15	18	17	12	26	7	7	18	7	0
ANKRD24	66	17	40	28	40	67	31	50	79	35	18	7	9	32	23	28	14	26
ANKRD26	641	178	573	108	780	217	383	346	724	401	461	552	483	287	278	204	468	163
ANKRD27	760	804	953	248	1129	528	959	559	757	671	699	767	895	667	779	1041	981	1163
ANKRD28	856	518	995	172	932	406	689	605	815	749	568	554	803	452	502	478	693	440
ANKRD29	52	90	41	68	28	100	26	77	45	143	12	220	35	154	45	132	22	95
ANKRD30A	4	2	0	6	6	5	1	5	5	8	1	0	0	0	0	2	4	0
ANKRD30B	13	0	0	3	2	3	3	3	0	5	7	0	2	9	2	1	3	9
ANKRD30BL	9	0	0	7	11	37	0	9	1	12	1	0	3	6	0	7	0	3
ANKRD31	22	6	26	11	19	15	29	19	18	13	25	10	7	8	6	3	6	9
ANKRD33	4	3	0	1	16	14	0	2	8	0	1	0	1	2	5	0	5	0
ANKRD33B	37	67	39	76	28	220	34	91	33	85	11	219	7	134	3	134	29	143
ANKRD33B-AS1	0	0	0	1	0	4	1	3	0	0	1	0	0	0	0	0	0	0
ANKRD34A	45	22	47	18	34	45	37	5	37	22	34	9	35	17	35	28	70	58
ANKRD34B	9	2	0	3	0	5	5	18	6	13	0	4	3	0	0	1	1	5
ANKRD34C	6	0	0	2	0	4	1	7	3	0	0	0	0	4	11	5	0	0
ANKRD34C-AS1	10	1	0	15	1	19	1	14	14	0	4	0	2	0	0	1	6	0
ANKRD35	9	0	0	4	9	7	0	8	0	3	2	4	0	6	13	0	0	0
ANKRD36	1228	580	960	255	1462	616	754	908	894	1001	830	1313	764	697	407	577	670	496
ANKRD36B	475	233	460	148	328	164	238	208	377	396	406	699	358	328	270	339	381	266
ANKRD36BP2	6	8	0	16	1	18	1	5	5	0	5	4	5	7	0	1	12	1
ANKRD36C	1530	634	1452	269	1769	583	901	1088	1312	953	839	1203	1221	652	851	745	1200	657
ANKRD37	225	133	214	41	176	143	167	68	434	159	425	235	275	218	815	518	672	326
ANKRD39	118	140	130	46	169	91	149	106	137	127	114	172	123	73	199	202	163	222
ANKRD40	488	482	570	222	743	467	632	550	578	632	440	641	591	646	567	868	565	841
ANKRD40CL	9	8	5	2	14	10	28	6	46	8	1	1	0	3	0	25	5	0
ANKRD42	198	131	305	64	280	84	270	159	231	160	143	156	167	139	224	224	283	191
ANKRD42-DT	185	110	184	33	277	123	119	132	218	112	127	141	151	131	204	122	161	133
ANKRD44	27	3	11	18	35	45	20	33	22	11	42	18	39	58	7	43	11	41
ANKRD44-AS1	2	0	0	0	0	0	1	0	1	0	0	0	0	1	0	0	0	0
ANKRD44-DT	1	0	0	0	3	0	0	0	0	0	0	0	0	6	0	0	0	0
ANKRD44-IT1	7	2	0	1	3	1	2	2	0	2	0	2	0	0	0	6	2	0
ANKRD45	3	0	0	0	3	0	2	3	3	0	1	0	0	3	0	0	7	0
ANKRD46	423	340	586	145	606	223	448	390	429	383	470	462	554	362	441	567	609	483
ANKRD49	347	309	411	123	385	195	357	260	320	393	255	429	303	244	355	368	351	337
ANKRD50	456	347	467	140	538	365	411	420	446	410	306	444	443	597	188	497	394	371
ANKRD52	798	850	841	338	1229	850	1011	1166	963	1212	675	1543	972	1077	834	1613	669	1089
ANKRD53	10	3	0	11	0	13	1	7	3	1	1	4	1	9	0	10	2	2
ANKRD54	204	207	311	57	304	161	286	162	274	162	177	164	263	208	226	238	277	269
ANKRD55	4	1	0	5	1	5	0	0	5	1	0	0	0	3	0	0	0	0
ANKRD6	38	9	21	21	29	44	12	21	16	15	18	5	9	25	23	18	17	28
ANKRD60	4	0	0	5	6	8	0	10	4	1	4	3	1	5	0	2	0	16
ANKRD61	2	0	0	0	1	2	3	4	2	10	0	9	0	0	0	10	0	0
ANKRD62	3	5	0	7	6	9	0	10	3	1	5	1	0	2	0	0	2	0
ANKRD62P1-PARP4P3	2	0	0	3	0	2	0	4	1	0	2	0	0	0	0	0	0	0
ANKRD63	41	18	1	29	29	78	6	32	19	3	13	3	8	15	11	17	32	29
ANKRD65	15	22	12	7	14	20	13	21	15	0	1	1	5	11	21	7	2	6
ANKRD65-AS1	8	9	6	7	5	14	6	3	11	3	6	1	7	0	0	0	2	5
ANKRD66	10	0	0	7	2	0	6	8	0	0	1	4	2	2	0	0	2	2
ANKRD7	11	2	0	5	9	10	2	4	30	1	9	4	1	4	0	0	10	4
ANKRD9	986	2014	1618	591	1164	1158	1791	1688	1633	1983	857	2507	1130	1267	1671	2768	1401	2836
ANKS1A	371	240	370	84	454	217	363	336	431	319	317	334	378	230	275	379	307	325
ANKS1B	23	4	0	17	12	41	11	20	9	11	7	15	10	21	2	4	13	41
ANKS3	195	120	112	42	231	99	109	126	183	132	138	161	173	95	191	146	118	209
ANKS4B	199	99	143	9	220	32	118	47	130	49	266	54	108	35	307	149	230	70
ANKS6	866	685	928	263	951	396	853	537	742	946	1007	926	1102	539	994	1059	630	896
ANKUB1	11	3	0	10	0	2	5	6	3	1	5	0	1	8	1	0	1	7
ANKZF1	657	743	765	234	816	408	897	450	857	638	834	1077	778	394	1050	807	906	881
ANLN	1998	1870	2056	360	2201	632	2172	848	1520	1529	1021	1053	1789	851	2526	1231	2018	1313
ANO1	60	176	164	235	109	240	850	2020	232	958	37	330	44	152	263	1349	208	1024
ANO1-AS1	2	0	0	1	0	5	0	3	0	1	0	0	0	0	0	2	2	8
ANO10	349	538	326	206	418	333	467	402	356	485	253	570	414	515	525	861	484	889
ANO2	31	5	5	16	4	24	3	10	4	8	0	0	1	5	0	0	6	0
ANO3	5	3	0	11	5	10	1	13	1	0	1	2	0	5	0	4	6	0
ANO3-AS1	2	0	0	1	0	1	0	6	0	0	0	0	0	1	0	0	3	0
ANO4	12	1	0	10	3	19	2	13	0	1	1	0	6	7	0	8	4	13
ANO5	265	204	260	41	304	126	299	185	334	192	261	179	117	84	65	149	252	165
ANO6	2378	4351	2804	1542	3191	2562	3041	3734	3492	4945	1967	3713	2870	2997	2624	5848	3338	5506
ANO7	29	28	26	21	26	54	15	23	17	12	28	25	6	21	21	17	21	49
ANO8	146	182	98	77	208	218	273	234	204	232	129	346	146	144	153	236	187	336
ANO9	275	526	276	158	420	445	331	536	295	688	358	1930	370	519	405	1202	342	840
ANOS1	57	59	4	9	46	44	19	36	27	8	635	171	487	336	10	12	12	3
ANP32A	570	915	682	216	954	453	760	616	643	549	570	762	789	522	750	771	762	777
ANP32B	418	610	758	155	630	362	743	294	439	312	356	481	581	277	652	605	653	579
ANP32D	3	4	0	0	0	6	3	0	0	0	0	0	0	3	0	3	0	0
ANP32E	393	400	574	107	609	205	532	200	447	289	389	370	492	329	572	297	482	322
ANPEP	12	11	78	9	14	33	362	291	135	28	35	47	5	3	650	1051	20	26
ANTKMT	92	161	110	78	153	108	238	145	96	149	158	285	190	151	228	257	163	302
ANTXR1	30	8	49	23	33	60	20	32	14	26	45	30	17	19	0	8	12	33
ANTXR2	1784	4321	1552	1413	1928	3797	1574	3643	1679	5164	1362	5586	1614	5026	1919	8429	2036	6550
ANTXRL	10	0	0	8	0	14	6	3	0	0	0	3	0	4	3	4	5	0
ANXA1	1015	2573	2841	1038	1083	923	3616	2970	1851	3000	499	2560	1547	2174	3082	3249	2863	3677
ANXA10	1	2	0	5	1	2	7	4	1	4	0	2	0	4	0	0	0	0
ANXA11	2116	1967	3707	783	2741	1283	3447	1745	2877	2519	1876	2472	3211	1636	3910	4337	3948	3964
ANXA13	10	10	0	11	7	9	42	22	7	4	14	0	9	4	14	13	1	14
ANXA2	11615	38450	15972	13318	11816	26206	16008	29528	11181	29415	7848	51998	14548	48208	20566	70439	16968	53070
ANXA2R	4	6	6	1	3	0	23	4	10	0	9	4	8	5	0	6	0	12
ANXA2R-AS1	27	3	6	7	11	5	19	4	9	12	5	10	16	21	10	21	7	24
ANXA2R-OT1	39	24	27	27	15	27	44	61	17	20	27	17	32	76	5	53	12	68
ANXA3	1991	3530	3619	1442	2170	1815	2281	2336	1630	4502	1256	4433	2951	2968	2682	4858	1809	5034
ANXA4	749	1695	1316	751	1013	1322	1648	1875	1494	2203	762	2296	808	1926	1328	3188	1352	2990
ANXA5	1974	4902	2715	2137	2584	4039	3331	5016	2415	4155	2254	7449	2772	8917	3096	8903	2912	7466
ANXA6	531	818	1321	431	915	944	1068	714	496	592	1213	1567	1399	1526	1104	2269	964	2236
ANXA7	946	2184	1486	688	1330	1579	1539	1742	1120	2059	1159	2444	1469	2209	1445	3153	1462	3344
ANXA8	5	18	0	29	6	22	12	17	6	54	1	32	0	22	0	28	0	9
ANXA8L1	8	8	0	10	2	11	0	3	0	8	1	14	0	21	2	0	4	4
ANXA9	46	9	76	15	23	7	86	14	35	10	21	4	27	15	84	12	85	24
AOAH	341	1382	299	349	543	649	186	598	183	535	265	1069	281	334	557	1940	353	1589
AOAH-IT1	5	11	6	6	5	11	2	24	6	34	1	27	7	8	13	26	3	20
AOC1	454	938	1040	334	756	676	1542	1057	795	638	620	982	717	958	1469	2473	1278	1760
AOC2	42	23	18	5	42	8	54	24	48	17	11	30	38	17	42	17	30	35
AOC3	31	5	0	1	39	6	30	12	51	15	1	0	12	4	6	8	21	13
AOC4P	7	4	0	0	1	11	2	0	1	1	2	0	0	1	7	1	17	3
AOPEP	560	377	893	305	740	455	983	1135	581	1095	658	1014	677	772	349	853	601	885
AOX1	5	5	2	19	17	19	7	15	1	5	8	8	1	8	7	9	8	9
AOX3P-AOX2P	0	0	0	0	0	0	4	0	0	0	2	0	0	0	0	0	0	0
AP1AR	355	344	365	119	475	243	366	331	409	508	221	321	384	344	353	526	493	546
AP1AR-DT	29	40	20	12	26	11	20	21	10	29	9	18	22	14	13	19	26	22
AP1B1	684	1186	1359	435	1224	951	1552	938	930	1130	870	1448	1355	1294	1332	1966	1338	2045
AP1B1P1	3	1	0	0	0	0	2	0	0	3	4	0	0	0	0	0	4	0
AP1G1	2597	2382	3144	883	2990	1678	3015	2388	3054	2865	1875	2375	2356	2643	2962	3677	3226	3550
AP1G2	868	887	1216	360	1351	976	1166	953	1244	1076	1128	2191	1262	1393	1217	1774	1348	1533
AP1G2-AS1	41	19	14	7	31	17	33	38	28	45	24	35	27	22	14	34	14	25
AP1M1	246	425	470	142	321	330	333	341	283	450	264	369	340	399	513	686	373	511
AP1M2	1003	1449	1882	511	1346	1020	1885	1123	1152	1355	1047	1693	1149	1437	1882	2426	1601	2375
AP1S1	791	1287	1190	332	1020	732	1544	801	576	765	756	1019	936	1016	1170	1504	1432	1505
AP1S2	209	171	326	157	223	188	343	402	235	407	148	300	279	406	410	826	358	542
AP1S3	607	731	623	258	612	392	676	823	471	953	375	511	515	556	458	1263	472	806
AP2A1	708	1015	1153	356	1011	658	1379	761	1063	1142	755	930	1027	914	1494	1653	1250	1636
AP2A2	55	124	135	37	363	121	150	160	100	57	123	55	209	119	176	197	115	255
AP2B1	5290	4136	5970	1689	6190	3317	5931	3251	4799	4623	4581	5095	6048	5501	5732	6146	5325	5571
AP2M1	1196	1708	1926	656	1835	1730	2088	1516	1341	1667	1125	2074	1911	2577	2318	3701	1917	2915
AP2S1	358	583	1057	177	486	416	760	401	392	420	421	515	631	520	871	762	816	899
AP3B1	967	780	1056	343	1192	811	1101	923	1015	889	881	1316	892	1253	894	1248	1108	1067
AP3B2	59	241	23	68	30	273	25	84	23	39	29	176	16	124	12	416	6	253
AP3D1	532	545	771	241	876	555	836	586	659	582	399	788	687	623	735	954	725	795
AP3M1	938	1223	1213	445	1410	1049	1104	987	1019	1043	968	1488	1131	1581	991	1905	1027	1153
AP3M2	606	670	692	212	924	756	863	810	644	668	582	937	896	794	700	1061	574	773
AP3S1	918	1139	1636	414	1164	687	1069	682	1117	947	725	1024	947	874	1411	1602	1455	1731
AP3S2	507	580	634	177	718	415	692	538	581	571	531	579	598	401	531	714	546	677
AP4B1	283	229	350	105	465	172	377	239	319	379	171	307	264	186	195	368	326	276
AP4B1-AS1	1	1	0	0	0	3	1	1	0	1	0	0	1	0	0	0	0	0
AP4E1	190	183	197	60	320	183	218	188	198	202	107	165	219	246	142	308	228	217
AP4M1	152	264	215	64	303	199	199	228	175	175	182	211	246	262	293	319	211	361
AP4S1	44	24	100	17	97	69	63	57	65	51	91	74	62	100	45	93	61	81
AP5B1	470	700	559	250	774	656	678	677	625	823	398	817	670	841	673	1333	587	1226
AP5M1	927	851	1082	342	1407	683	1153	976	1212	944	907	1120	870	1152	916	1206	1043	878
AP5S1	149	111	190	52	202	148	160	149	193	146	98	157	167	147	89	187	152	207
AP5Z1	253	346	316	203	332	340	332	317	278	474	177	531	250	410	348	649	384	614
APAF1	644	324	643	128	704	348	597	315	628	447	557	644	503	537	580	602	551	444
APBA1	16	0	0	10	11	11	9	11	6	3	3	0	1	12	8	5	7	13
APBA2	16	4	0	13	13	30	9	12	1	6	5	1	0	15	4	0	0	16
APBA3	216	436	177	136	240	288	351	304	214	414	216	480	173	370	420	652	382	666
APBB1	48	18	92	26	108	53	73	30	36	17	51	22	83	33	62	68	93	41
APBB1IP	6	2	0	4	7	15	1	7	0	0	2	0	0	8	0	4	2	7
APBB2	1863	1137	2878	670	2152	856	1870	1227	2269	1888	1754	1244	1940	1177	2420	2731	2278	2482
APBB3	87	79	92	21	150	98	136	121	98	106	76	219	86	97	132	87	92	138
APC	754	685	792	290	1250	712	832	990	1006	908	667	763	755	973	722	1133	837	846
APC2	133	46	16	60	84	193	55	125	92	55	23	13	33	69	57	47	42	102
APCDD1	48	159	124	64	232	496	54	38	48	12	421	234	678	353	0	40	39	33
APCDD1L	17	7	12	33	13	38	18	24	15	19	0	0	5	9	2	16	12	10
APCDD1L-DT	12	8	0	8	8	11	7	8	7	4	2	0	2	7	10	1	3	7
APCS	1	0	0	0	0	1	0	0	3	0	0	0	0	0	0	0	1	0
APEH	1316	2300	1997	640	1701	1550	1989	1513	1070	1652	1515	2233	1911	1917	2322	3261	1727	3037
APELA	4	0	0	2	4	8	2	3	0	1	0	0	0	0	0	2	0	0
APEX1	1372	1457	2034	392	1918	1042	1791	881	1400	895	1655	1503	1891	1442	1903	1721	1882	1530
APEX2	308	671	596	288	373	398	502	615	350	714	261	609	476	571	413	1022	489	1181
APH1A	1384	2238	2216	660	1937	1431	2516	1700	1956	2036	1514	1880	1744	1975	2524	3379	2337	3861
APH1B	113	82	181	32	188	107	125	70	117	100	174	135	196	192	87	170	193	170
API5	2009	2381	2438	931	3307	2015	2541	2234	2152	2362	2185	2580	2689	2766	1893	3678	2224	2893
APIP	285	243	459	102	439	144	477	199	581	305	364	190	312	212	491	278	468	417
APLF	236	548	332	158	238	437	199	330	240	500	241	578	247	523	280	583	260	852
APLN	23	10	40	5	32	8	19	7	13	2	41	16	7	2	13	3	11	10
APLNR	5	2	0	13	4	4	7	2	4	1	0	2	0	3	0	0	3	6
APLP1	42	46	14	26	19	37	27	60	54	100	19	33	26	26	46	53	29	125
APLP2	4995	8828	7982	3253	6118	5576	8367	7761	7567	9606	4151	6926	5976	7647	10321	16998	10722	18108
APMAP	963	1350	1365	396	1415	980	1425	852	1037	893	898	1039	1166	1321	1756	1775	1800	2029
APOA1	5	0	0	1	4	4	0	7	5	8	0	2	0	3	0	0	0	0
APOA1-AS	1	4	0	1	0	7	1	1	0	0	1	0	0	1	0	0	0	10
APOA2	1	0	0	2	0	1	6	3	1	0	2	0	0	0	0	3	1	1
APOA4	1	0	0	9	3	11	1	7	4	2	3	0	0	0	0	0	6	0
APOA5	5	3	0	3	2	6	0	10	5	4	4	0	3	4	0	0	0	0
APOB	21	2	0	14	6	29	8	15	6	6	3	0	4	10	3	5	8	12
APOBEC1	17	5	15	0	6	4	4	9	2	5	4	5	7	4	10	1	3	0
APOBEC2	3	1	0	1	0	0	1	8	0	2	0	2	5	0	0	0	0	0
APOBEC3A	0	0	0	3	3	2	0	1	2	0	1	0	0	0	0	0	0	0
APOBEC3B	148	347	257	100	144	176	197	150	141	252	115	307	212	155	288	247	159	274
APOBEC3B-AS1	0	0	0	0	0	3	0	0	1	0	0	0	3	0	0	0	0	0
APOBEC3C	671	962	598	180	795	475	997	678	641	624	618	774	677	645	326	344	456	546
APOBEC3D	39	65	43	20	28	26	22	29	24	55	24	48	9	27	11	44	18	75
APOBEC3F	253	320	204	97	241	160	214	204	262	294	148	226	178	192	235	269	273	368
APOBEC3G	34	149	69	35	95	112	82	86	61	86	110	199	34	73	270	359	120	208
APOBEC3H	7	5	3	1	1	7	4	10	0	9	7	1	4	2	9	0	9	0
APOBEC4	2	0	3	1	0	2	0	1	0	1	0	0	0	0	0	0	2	0
APOBR	19	11	4	5	7	16	4	9	7	6	8	0	0	7	9	0	7	7
APOC1	15	63	10	14	3	32	4	34	16	9	0	36	11	45	21	45	28	72
APOC1P1	3	2	4	0	2	8	0	0	1	2	3	0	3	3	0	0	4	0
APOC2	4	0	0	0	0	1	0	0	0	0	0	0	0	0	0	1	0	0
APOC3	1	0	0	1	0	2	0	0	0	0	0	0	0	0	9	0	3	0
APOC4	1	1	0	0	0	5	0	0	1	0	0	0	0	0	0	0	0	0
APOC4-APOC2	0	0	0	1	0	2	0	0	1	0	2	0	2	0	0	0	0	0
APOD	160	66	141	22	261	104	474	120	38	3	146	44	254	69	468	122	309	75
APOE	46	260	127	39	73	129	66	82	63	74	42	143	90	127	59	226	123	301
APOF	3	0	0	1	3	2	0	0	0	0	0	1	0	1	0	0	0	0
APOH	6	0	0	0	6	2	3	4	2	0	2	0	1	4	0	3	3	0
APOL1	20	44	33	10	8	17	33	46	13	23	7	40	4	22	4	48	5	68
APOL2	67	154	65	57	113	83	120	98	81	153	45	110	106	119	92	193	83	144
APOL3	10	7	0	4	5	11	3	6	2	0	12	12	1	16	3	5	0	6
APOL4	9	3	0	3	10	14	5	10	12	6	14	1	1	12	0	13	5	15
APOL5	0	0	3	0	5	0	0	0	0	0	1	0	0	0	0	0	0	0
APOL6	1937	2781	1549	1091	1899	1520	1748	2660	2820	5064	802	1912	1166	1580	1443	4012	1581	4026
APOLD1	130	96	169	30	200	106	105	47	168	78	191	83	113	66	104	53	118	80
APOM	11	9	3	6	13	13	12	11	13	8	4	3	14	10	6	30	27	8
APOO	74	101	136	25	109	56	128	89	71	64	82	84	120	81	204	120	131	133
APOOL	874	698	729	211	1008	442	911	613	891	760	749	632	815	653	698	899	637	725
APP	15317	21980	19644	5757	22596	14114	24739	15206	22334	13587	14460	13767	20679	15279	25760	28822	26247	24678
APP-DT	13	1	6	11	3	9	9	10	21	6	6	3	2	8	1	6	4	8
APPBP2	1000	920	1114	299	1410	786	1086	735	1253	1055	922	1007	1130	1011	846	1241	1056	1051
APPBP2-DT	13	12	20	10	23	8	7	6	7	15	10	17	21	10	5	3	34	2
APPL1	871	766	1175	202	1469	545	960	644	908	651	798	789	1109	769	831	839	1011	817
APPL2	661	674	744	261	834	545	759	685	627	627	550	832	671	593	767	1227	666	829
APRG1	290	57	115	23	192	63	160	74	328	132	108	113	109	56	143	58	213	48
APRT	589	1061	1146	258	812	543	1069	567	536	562	546	886	1046	893	1280	1314	1124	1348
APTR	198	132	202	34	253	100	271	139	309	151	136	134	177	81	208	151	196	110
APTX	590	456	645	193	651	372	538	409	455	438	512	586	527	355	438	444	434	571
AQP1	498	122	874	17	861	26	1987	203	670	41	192	31	1009	38	1136	42	1082	121
AQP10	5	0	0	4	2	7	0	5	1	1	0	0	0	2	0	0	1	5
AQP11	18	15	24	6	36	22	35	13	16	10	17	33	19	18	19	24	15	21
AQP12A	6	1	0	5	1	10	3	3	3	0	2	0	0	2	0	2	0	4
AQP12B	9	0	10	9	3	13	0	4	3	4	0	0	0	0	11	2	3	1
AQP2	22	1	0	3	11	27	0	15	6	3	1	0	1	4	0	0	3	2
AQP3	68	14	444	30	28	24	45	6	12	10	17	7	37	15	254	38	144	20
AQP4	3	0	0	2	4	2	1	3	0	0	9	0	0	2	2	0	0	1
AQP4-AS1	19	3	0	10	2	20	2	20	8	2	5	0	2	3	0	0	1	13
AQP5	6571	834	12304	91	5751	187	18258	582	4341	144	5270	109	6977	55	10233	120	9252	121
AQP5-AS1	268	52	369	3	320	6	311	28	368	2	315	9	340	6	427	15	270	14
AQP6	129	33	175	3	153	30	178	14	67	4	113	3	86	7	71	11	144	15
AQP7	38	82	59	16	34	25	54	43	15	21	44	50	41	23	99	61	90	35
AQP7B	8	0	0	14	0	17	8	0	5	1	4	8	0	2	0	5	7	0
AQP8	5	1	0	5	0	4	0	1	0	3	0	0	0	3	0	2	0	0
AQP9	11	0	0	0	0	2	1	0	0	1	6	0	0	0	0	0	1	0
AQR	1372	1253	1576	445	1893	989	1593	1328	1619	1481	1223	1428	1568	1505	1229	1691	1568	1571
AR	23	2	0	10	7	10	11	5	2	5	5	6	7	6	2	17	32	26
ARAF	306	492	490	117	470	182	577	333	455	432	306	429	421	341	604	537	588	622
ARAP1	1473	1930	1723	472	1919	1053	1590	1233	1557	1559	1300	2108	1457	1169	2166	2256	1700	2736
ARAP1-AS1	0	0	2	0	0	5	7	0	1	0	0	0	0	1	0	0	0	0
ARAP1-AS2	2	0	0	3	3	3	0	1	0	0	1	0	0	4	0	0	2	4
ARAP2	1034	1040	1874	563	2076	1251	1477	1693	1444	1844	1159	1777	1512	1626	1037	1761	951	1251
ARAP3	45	57	38	34	76	67	92	84	57	56	58	91	96	131	72	78	49	99
ARC	29	10	41	22	31	42	13	33	21	19	19	18	12	28	11	19	5	30
ARCN1	2893	3698	3566	939	3240	1728	4192	2486	4078	3484	2071	2241	3084	2384	3932	4282	4045	4432
AREG	614	1313	850	584	661	989	1556	1894	653	1329	200	1282	714	1591	1485	3209	795	2170
AREL1	762	1108	963	511	1237	1013	999	1220	930	1220	852	1210	1078	1428	839	1939	1081	1707
ARF1	4285	6245	6521	1790	5142	3123	7279	3980	5831	5675	3458	4485	5203	4068	8578	8400	8106	9373
ARF3	1720	3073	2780	1266	2642	2358	3235	2981	2375	3377	2063	3544	2656	3982	3006	5839	2830	5285
ARF4	2112	3470	2758	935	2434	1588	3321	2301	2531	3277	1346	2162	2249	2353	3205	4344	3071	4516
ARF4-AS1	33	21	20	6	27	15	25	7	11	14	10	10	8	2	22	3	4	1
ARF5	989	1564	1635	497	1483	1166	1633	1095	1026	1258	1106	1774	1374	1547	1725	2336	1605	2269
ARF6	807	1059	1064	384	1057	659	1257	1039	975	1105	648	1162	1181	1104	1086	1306	1144	1486
ARFGAP1	620	617	642	244	805	410	1023	603	720	836	485	999	669	576	853	907	806	910
ARFGAP2	661	837	1024	274	830	548	934	645	704	732	613	876	764	757	715	1072	922	1084
ARFGAP3	781	970	960	303	813	543	1297	996	1237	1402	566	866	720	679	1018	1230	1095	1481
ARFGEF1	2048	1622	2257	654	2873	1492	2303	1926	2690	2354	1885	2324	1782	2008	2008	2458	2256	2003
ARFGEF1-DT	3	1	0	0	4	12	2	5	1	12	1	8	5	16	10	2	5	6
ARFGEF2	2371	2716	2932	1063	3354	1815	2966	2967	3604	3863	2127	2701	2227	2399	2483	3916	3277	4130
ARFGEF3	2170	1355	1953	476	2900	768	2317	1288	3396	1686	2362	1151	2042	895	1912	1585	1988	1484
ARFIP1	1056	1392	1554	444	1457	1069	1653	1240	1386	1378	1087	1718	1174	1485	1405	1746	1587	1528
ARFIP2	681	827	1087	277	856	626	1256	582	771	763	582	762	788	605	1230	1063	1177	1204
ARFRP1	206	228	275	98	355	299	234	346	221	358	231	654	281	400	312	568	364	491
ARG1	4	0	0	2	4	6	1	9	4	0	0	1	0	0	0	0	0	4
ARG2	83	57	99	16	37	42	77	38	46	36	45	60	47	82	103	60	108	92
ARGFX	2	2	0	1	0	7	4	3	3	0	4	2	1	2	0	4	1	0
ARGLU1	2466	1812	3310	658	2934	1583	2627	2225	2862	2603	2202	4620	2446	2043	2579	2572	2441	1449
ARHGAP1	452	493	752	195	621	444	825	433	504	487	536	636	675	604	794	972	753	748
ARHGAP10	237	130	344	69	353	121	231	136	224	242	193	220	213	119	128	183	184	265
ARHGAP11A	15	23	13	0	20	7	15	5	16	4	18	32	17	5	41	2	1	0
ARHGAP11A-DT	0	0	0	0	0	0	0	0	0	0	0	0	1	0	0	0	0	0
ARHGAP11A-SCG5	0	0	0	0	0	0	0	0	0	0	0	0	0	0	0	0	0	0
ARHGAP11B	4	2	0	0	0	2	3	3	16	4	8	10	3	2	5	0	4	0
ARHGAP11B-DT	7	0	0	0	0	0	2	6	9	6	2	0	4	1	0	3	10	11
ARHGAP12	2166	2943	2359	1006	2838	2085	2468	2955	2435	3787	1430	2481	2051	2159	2240	3138	2477	2994
ARHGAP15	11	3	0	6	7	0	2	3	1	5	5	1	1	1	0	0	9	0
ARHGAP15-AS1	3	0	0	6	0	1	0	1	0	0	0	0	0	0	0	0	0	0
ARHGAP17	387	220	360	110	566	229	340	325	479	372	294	451	351	339	294	411	295	210
ARHGAP18	1119	1242	1765	453	1530	632	1503	911	1350	1260	919	991	1340	1048	1599	1658	1356	1360
ARHGAP19	428	215	308	53	347	92	451	146	510	249	222	125	280	167	411	181	495	213
ARHGAP19-SLIT1	1	3	0	1	5	5	0	3	0	3	6	0	3	0	0	1	0	2
ARHGAP20	24	5	0	9	16	19	10	24	17	5	7	5	4	9	4	6	8	14
ARHGAP21	2811	2918	3172	1491	3911	2676	2585	3633	4545	5100	1712	4396	2506	3546	3016	5638	3516	4269
ARHGAP22	56	28	6	33	37	53	18	27	23	29	24	12	3	28	11	36	7	40
ARHGAP22-IT1	1	0	0	0	0	0	0	0	0	0	0	0	0	0	0	2	0	0
ARHGAP23	16	35	13	9	23	28	41	35	22	19	39	45	14	25	55	10	56	44
ARHGAP24	48	12	63	10	61	29	42	23	113	47	101	32	86	25	45	31	74	11
ARHGAP25	16	3	1	5	19	24	17	10	4	3	10	15	6	3	0	0	14	12
ARHGAP26	1318	1798	1326	644	1692	1511	1148	2061	1605	2262	1043	2958	1284	2204	1081	2548	1161	2088
ARHGAP26-AS1	2	0	0	0	4	7	0	0	0	0	2	0	0	0	0	0	0	0
ARHGAP26-IT1	17	2	1	7	29	10	3	29	24	12	14	38	7	7	5	19	16	9
ARHGAP27	13	76	25	2	19	112	94	55	23	81	16	22	117	10	182	162	113	27
ARHGAP27P1-BPTFP1-KPNA2P3	290	215	276	83	287	195	303	375	225	438	304	610	240	211	344	352	307	202
ARHGAP28	7	0	0	11	18	8	0	15	6	3	6	8	1	8	0	0	6	8
ARHGAP28-AS1	1	0	0	1	0	0	0	1	0	0	1	3	0	0	0	0	0	0
ARHGAP29	3945	4733	3679	2004	3327	2705	3169	4740	2835	6053	1545	5264	2644	4598	2152	4129	2242	3986
ARHGAP29-AS1	10	7	0	7	8	8	3	7	1	8	2	9	0	10	0	2	0	8
ARHGAP30	10	4	0	1	12	2	6	5	12	12	7	10	3	8	20	1	10	10
ARHGAP31	28	608	18	262	44	533	33	826	17	682	31	674	18	522	30	1093	14	1159
ARHGAP31-AS1	3	4	0	1	0	5	2	6	0	0	5	4	1	0	0	0	17	12
ARHGAP32	1972	1655	2234	564	2541	1287	2576	2389	3034	2642	1528	2113	2112	1583	1898	2317	2526	1997
ARHGAP33	86	15	39	45	53	56	58	55	60	65	64	60	51	19	82	13	72	27
ARHGAP35	1674	1415	1922	434	2307	975	2146	1304	2267	1518	1460	1329	1815	1415	1750	1769	1789	1900
ARHGAP36	15	10	0	2	3	9	8	5	0	0	1	4	1	3	4	6	1	11
ARHGAP39	178	121	198	44	285	180	200	137	166	157	214	231	201	116	91	171	201	169
ARHGAP4	209	131	162	40	194	114	262	133	235	204	168	159	140	78	295	296	217	165
ARHGAP40	7	3	0	8	4	17	19	5	6	11	14	26	5	5	10	3	4	0
ARHGAP42	479	752	560	368	484	608	393	810	401	1070	402	1288	639	1010	468	1161	518	1112
ARHGAP42-AS1	17	9	0	4	10	15	6	3	2	3	7	7	5	9	0	0	0	0
ARHGAP44	245	217	246	72	309	149	233	126	318	202	264	165	259	162	239	191	242	160
ARHGAP44-AS1	1	4	0	5	6	2	0	5	4	4	0	0	4	2	0	0	0	5
ARHGAP45	202	172	240	105	220	164	279	163	231	278	186	309	205	181	442	421	317	520
ARHGAP5	4912	6267	4821	1606	6475	4041	5368	5437	5128	5497	2618	4894	4575	6679	3174	5092	3884	4134
ARHGAP5-AS1	107	146	64	27	85	112	114	78	85	66	51	101	109	242	54	104	38	116
ARHGAP6	35	18	140	21	196	84	264	92	531	310	27	11	101	74	114	25	118	106
ARHGAP8	287	94	184	48	278	120	233	256	307	300	276	364	269	192	266	210	178	135
ARHGAP9	15	8	0	9	5	10	1	16	22	12	8	3	0	2	3	11	0	12
ARHGDIA	731	1006	1187	307	1089	861	1148	821	976	1253	641	1321	1057	1021	1506	2022	1245	1677
ARHGDIB	77	80	149	32	46	13	27	8	58	29	38	30	94	37	119	88	196	111
ARHGDIG	227	102	203	16	226	46	403	84	228	61	119	29	127	11	170	29	130	35
ARHGEF1	634	802	723	265	754	560	802	712	686	865	597	932	707	471	933	1103	818	1057
ARHGEF10	2	1	0	2	6	0	1	2	2	5	3	8	1	0	2	1	2	1
ARHGEF10L	882	539	993	169	1028	404	1117	530	1260	781	902	776	708	399	1332	813	1163	825
ARHGEF11	490	480	543	194	871	467	692	695	576	681	571	890	642	670	534	995	541	817
ARHGEF12	3958	4619	4731	2074	6114	5172	5413	6874	5836	7176	4116	7217	4684	8018	3985	7615	4563	7094
ARHGEF15	10	1	0	12	11	32	6	10	0	4	2	5	3	18	20	5	8	0
ARHGEF16	513	396	559	141	561	315	807	411	653	494	386	612	474	271	895	629	835	828
ARHGEF17	237	126	225	79	240	133	230	166	135	171	213	160	252	101	158	82	189	147
ARHGEF17-AS1	43	30	26	15	40	43	25	22	11	44	10	35	12	27	35	15	20	20
ARHGEF18	394	931	734	368	699	682	753	706	631	971	429	999	674	985	840	1826	688	1735
ARHGEF18-AS1	4	10	0	2	18	8	10	9	10	1	6	0	7	6	6	9	0	1
ARHGEF19	334	275	468	88	731	298	344	172	433	190	428	330	493	166	385	217	541	189
ARHGEF19-AS1	0	0	0	0	0	1	0	0	0	0	0	0	0	0	0	0	0	0
ARHGEF2	1276	857	1845	387	1694	712	1852	889	1829	1010	1475	1146	1646	781	1733	1651	1759	1459
ARHGEF2-AS1	0	0	0	1	0	3	0	0	0	0	0	0	0	0	0	0	0	0
ARHGEF2-AS2	23	6	68	4	25	18	29	20	28	21	12	34	18	12	4	34	22	27
ARHGEF25	12	11	12	8	7	18	8	14	17	1	10	6	1	7	0	4	1	8
ARHGEF26	2	3	2	3	1	0	1	1	1	1	14	1	16	0	1	0	7	2
ARHGEF26-AS1	28	2	6	4	15	7	7	10	10	1	6	6	8	2	12	3	4	0
ARHGEF28	707	1288	1418	689	1026	1347	1038	1698	1188	2804	982	2370	820	1364	655	2446	777	2417
ARHGEF3	319	546	435	206	397	345	512	532	596	626	230	556	297	497	541	763	525	843
ARHGEF3-AS1	2	3	0	0	4	2	0	0	2	0	0	0	1	0	0	0	0	0
ARHGEF33	29	5	14	7	5	10	13	8	5	5	12	21	4	10	0	5	13	24
ARHGEF35	29	32	67	27	43	32	46	56	34	26	29	22	73	53	51	37	32	74
ARHGEF35-AS1	14	6	5	8	5	12	5	7	10	10	0	4	15	15	0	6	17	3
ARHGEF37	133	132	221	117	339	224	245	224	239	250	297	379	259	352	187	400	200	364
ARHGEF38	593	650	382	180	655	506	423	472	946	820	508	1177	385	744	375	767	538	526
ARHGEF38-IT1	32	13	18	4	23	7	8	19	15	22	29	42	0	10	0	4	3	10
ARHGEF39	239	162	360	38	222	88	215	51	226	91	327	167	210	111	292	165	272	86
ARHGEF4	79	37	4	49	44	152	28	141	18	75	30	80	6	42	23	13	37	82
ARHGEF4-AS1	11	8	0	8	4	22	0	18	11	10	8	3	2	13	0	2	4	11
ARHGEF40	223	252	407	93	366	283	470	224	647	284	290	522	303	402	398	509	492	525
ARHGEF5	436	329	338	90	344	234	300	324	670	656	165	283	253	276	264	468	307	557
ARHGEF6	15	11	21	6	0	11	2	15	11	6	11	9	4	4	0	7	37	19
ARHGEF7	1283	968	1299	334	1565	729	1190	920	1565	1273	951	1344	1212	883	1110	1079	1264	1079
ARHGEF7-AS1	0	0	0	0	0	0	3	0	0	0	0	0	0	0	0	0	0	0
ARHGEF7-AS2	13	3	0	2	3	13	0	6	1	4	0	1	0	1	0	0	13	7
ARHGEF7-IT1	3	0	0	1	0	0	0	1	0	0	0	8	0	1	0	0	0	0
ARHGEF9	554	460	548	183	550	255	434	397	522	576	378	422	421	298	519	550	553	570
ARHGEF9-IT1	10	2	0	1	3	1	4	2	12	15	2	2	4	1	8	2	7	5
ARID1A	1197	655	1213	260	1506	634	1231	770	1358	1008	1051	990	1195	620	1207	946	1094	765
ARID1B	1667	864	1588	461	2212	1086	1506	1516	1848	1774	1798	2314	1635	1520	1100	1327	1408	1039
ARID2	1651	1148	1570	434	2326	990	1671	1388	1812	1614	1450	1789	1559	1542	1174	1603	1651	1380
ARID3A	107	99	118	41	78	47	59	44	84	57	21	27	45	35	65	70	65	39
ARID3B	99	220	112	47	92	156	100	186	100	174	99	289	80	149	64	202	100	219
ARID3C	32	2	0	15	0	21	9	7	25	3	5	17	7	4	21	0	13	16
ARID4A	433	171	431	80	423	140	353	291	509	288	222	271	285	157	234	211	357	182
ARID4B	601	393	598	106	672	318	527	531	699	556	414	583	430	431	546	470	635	292
ARID5A	122	104	75	44	190	126	153	161	108	112	144	196	141	217	248	278	139	193
ARID5B	2318	1929	2436	493	3579	1352	2579	1655	2428	1783	2781	1567	2839	1821	1728	1803	1892	1686
ARIH1	2479	2000	2353	573	3006	1341	2634	2208	3038	2411	1742	1990	2184	1815	1961	2290	2623	2299
ARIH2	564	511	640	187	754	435	674	574	571	520	547	740	689	684	624	790	538	622
ARIH2OS	16	19	26	7	18	10	23	12	21	24	19	3	26	3	34	20	20	21
ARL1	1157	1682	1391	466	1433	1031	1559	1230	1277	1730	873	1293	1190	1265	1263	2121	1700	2161
ARL10	155	62	88	47	209	145	127	97	132	87	142	190	194	109	123	157	113	89
ARL11	3	0	8	1	5	9	6	0	4	3	7	1	2	3	0	1	2	0
ARL13A	4	0	0	0	2	5	5	1	0	3	1	0	0	1	0	0	2	15
ARL13B	77	71	63	20	106	36	66	88	81	70	76	95	96	124	28	81	69	46
ARL14	47	137	47	76	33	173	40	171	52	143	35	453	44	256	50	374	18	187
ARL14EP	333	492	472	223	544	263	464	291	361	543	374	505	465	529	411	519	461	530
ARL14EP-DT	3	0	4	1	1	2	0	0	3	0	4	0	0	0	0	8	0	11
ARL14EPL	4	2	0	0	0	3	3	0	8	0	0	0	0	3	0	0	0	0
ARL15	288	219	366	89	460	240	339	274	403	340	386	530	396	419	377	484	382	279
ARL16	167	222	251	54	249	105	203	159	121	98	124	233	172	124	269	225	212	206
ARL17A	2	0	7	2	32	1	17	11	0	1	1	3	10	13	4	6	4	1
ARL17B	0	0	56	10	12	0	54	29	0	0	1	2	59	30	35	39	1	0
ARL2	237	296	319	100	311	188	312	200	221	251	199	223	324	225	482	354	339	458
ARL2-SNX15	9	0	0	3	2	0	4	1	0	8	0	0	0	0	2	1	0	0
ARL2BP	532	1107	913	339	740	810	893	644	736	905	433	860	695	1014	883	1600	836	1564
ARL3	148	185	178	62	168	131	162	91	142	99	119	185	205	147	180	202	217	202
ARL4A	584	1475	964	545	778	1081	754	1165	755	1479	315	1340	614	1607	776	2139	638	1712
ARL4C	884	2953	1356	1005	748	1660	1158	1859	912	2892	472	2733	889	2487	909	4169	635	3768
ARL4D	15	29	19	6	21	12	29	17	11	23	20	9	22	5	32	16	13	39
ARL5A	706	483	666	140	890	337	579	402	666	484	541	507	535	566	400	586	456	437
ARL5B	2123	1315	1685	370	1865	871	1613	1266	1981	1534	994	1483	1193	1218	1346	1824	1686	1394
ARL5C	6	0	0	3	2	14	0	8	3	0	2	0	0	0	0	1	0	4
ARL6	134	103	140	63	212	76	112	116	117	137	97	156	125	213	70	163	74	103
ARL6IP1	3491	4204	5102	1267	4567	2292	4669	2538	4168	3863	2422	3422	4135	3644	5842	5138	5974	5912
ARL6IP4	13	15	6	5	19	11	18	26	20	23	7	15	16	10	26	20	18	5
ARL6IP5	1817	4011	2585	1156	2196	2211	3051	2654	2309	3283	1288	3678	1967	3632	2974	5601	2846	5931
ARL6IP6	1042	624	866	254	1286	534	829	730	1107	953	679	1049	856	670	780	846	892	800
ARL8A	393	559	582	147	507	382	614	505	449	600	390	557	475	556	632	939	542	834
ARL8B	834	1347	1330	631	1026	1031	1117	1282	1014	1837	731	1385	1035	1494	963	2465	1224	2086
ARL9	3	1	2	7	6	2	0	3	9	2	4	2	1	0	23	3	2	0
ARLNC1	5	0	12	8	10	9	0	6	8	0	2	0	0	2	0	4	2	13
ARMC1	757	888	943	311	960	557	847	679	767	855	606	722	901	788	681	1026	968	926
ARMC10	382	555	578	177	456	327	458	424	427	452	337	575	469	528	572	654	508	725
ARMC12	2	5	0	4	5	8	4	2	0	1	1	0	0	0	0	0	0	0
ARMC2	57	38	45	7	102	27	63	52	53	40	65	52	46	63	20	50	54	13
ARMC2-AS1	1	0	0	0	0	0	0	0	0	0	0	0	0	0	0	0	0	0
ARMC3	21	6	22	15	18	14	12	10	8	9	23	5	7	9	0	0	6	23
ARMC5	143	129	140	58	149	107	147	103	115	126	76	142	115	142	163	164	327	369
ARMC6	190	142	322	77	239	159	324	147	136	140	180	210	267	242	220	337	216	225
ARMC7	113	106	213	43	175	116	248	118	98	94	108	107	150	124	198	181	188	202
ARMC8	613	545	639	200	940	436	619	555	543	596	516	662	639	536	390	843	525	594
ARMC9	331	200	230	123	587	298	334	402	290	263	302	463	336	361	222	291	335	335
ARMCX1	79	113	95	31	126	55	142	138	128	112	79	84	83	97	61	120	125	118
ARMCX2	167	256	338	62	166	136	296	204	205	213	166	193	158	131	190	325	217	306
ARMCX3	453	436	595	156	537	385	538	515	527	420	266	502	400	515	455	663	541	646
ARMCX3-AS1	1	0	0	1	0	2	0	0	0	1	0	0	0	2	0	1	0	1
ARMCX4	84	28	33	14	70	17	49	55	56	62	33	51	32	34	26	38	42	26
ARMCX5	142	116	151	35	240	110	186	136	128	95	116	168	191	128	176	222	202	165
ARMCX5-GPRASP2	78	33	100	16	127	40	77	55	75	58	64	75	43	57	73	57	73	38
ARMCX6	91	121	111	46	103	81	128	98	94	76	64	114	117	125	93	181	131	162
ARMH1	33	20	47	11	73	25	27	39	24	36	24	30	28	12	13	24	24	10
ARMH2	0	0	0	0	3	0	0	4	0	0	0	0	0	0	0	0	3	0
ARMH3	410	306	544	131	564	355	467	329	354	371	344	458	417	437	344	531	400	510
ARMH4	36	118	95	64	70	104	49	109	81	188	83	113	63	135	21	176	67	182
ARMS2	0	0	0	0	0	0	0	0	0	0	0	0	0	0	0	3	0	0
ARMT1	450	468	659	168	547	350	506	430	398	440	328	456	516	499	476	634	438	534
ARNILA	4	5	0	0	5	3	0	8	6	4	5	4	5	3	0	0	6	0
ARNT	553	629	758	217	931	479	688	534	794	725	464	704	626	520	697	847	827	875
ARNT2	103	262	88	144	225	458	110	260	38	170	298	709	194	685	32	314	31	346
ARNT2-DT	34	34	20	34	40	41	20	31	7	14	26	96	42	99	26	28	16	20
ARNTL	80	49	92	45	117	91	110	109	105	108	52	205	92	195	141	209	102	69
ARNTL2	214	1751	494	860	391	1368	314	2199	337	3060	342	2533	321	2335	245	3398	331	3864
ARNTL2-AS1	4	3	0	2	0	0	4	0	0	0	0	3	0	0	0	0	1	0
ARPC1A	467	742	745	240	586	481	734	551	534	682	434	738	640	670	925	1190	740	969
ARPC1B	281	547	523	230	337	344	550	497	317	538	290	801	446	758	615	1145	585	1132
ARPC2	1477	2304	2134	857	2163	1793	2455	2292	1884	2276	1445	3285	1857	2931	2649	4280	2358	3926
ARPC3	884	1843	1153	497	1176	1056	1481	1115	989	1050	664	1645	1140	1408	1644	2328	1500	2124
ARPC4	453	714	806	321	814	787	857	653	473	620	635	1071	669	1185	736	1385	603	1205
ARPC4-TTLL3	29	29	19	3	39	5	41	21	52	33	33	42	22	9	30	24	60	14
ARPC5	1103	2219	1981	876	1738	1705	2074	2158	1477	2159	1035	2679	1654	2806	1205	3313	1778	3382
ARPC5L	133	157	129	74	210	172	165	171	135	178	114	145	192	225	191	284	150	224
ARPIN	725	612	1162	231	1545	703	1018	617	989	661	1041	845	1135	716	838	1259	726	968
ARPIN-AP3S2	8	6	11	3	14	11	16	8	23	12	20	8	9	10	12	13	9	4
ARPP19	2825	3546	3277	1347	4150	2901	3364	3269	3395	4676	2491	3853	3201	4231	2960	5180	3432	5004
ARPP21	8	3	0	13	6	11	1	4	3	2	4	3	0	1	3	4	1	5
ARPP21-AS1	0	0	0	1	0	4	0	0	0	0	0	0	0	0	0	0	0	0
ARR3	4	5	0	2	0	7	1	2	0	0	0	2	0	4	0	0	0	11
ARRB1	1017	680	1291	299	1388	569	1153	474	1111	778	1287	894	1648	832	1285	1263	1437	1499
ARRB2	91	19	129	9	100	34	119	13	110	17	141	13	98	12	162	40	94	24
ARRDC1	630	773	1006	287	851	477	1176	673	761	669	680	1491	875	580	1116	1071	1016	1163
ARRDC1-AS1	205	218	287	53	261	164	270	177	203	213	192	326	236	147	324	315	204	256
ARRDC2	124	178	137	78	109	180	117	201	164	196	83	214	86	158	160	234	154	314
ARRDC3	1351	1800	1631	1112	2051	3057	1573	2293	2289	2500	2489	5188	1995	4645	2953	7864	3016	5307
ARRDC3-AS1	109	59	151	32	117	43	74	82	95	119	72	71	51	56	93	124	51	61
ARRDC4	2370	4114	3013	1469	2979	2644	3816	4734	3853	5428	1379	4239	2389	3081	3489	6532	3599	6260
ARRDC5	0	0	0	5	2	2	0	0	0	1	3	0	0	0	0	0	4	0
ARSA	235	372	307	137	277	235	492	395	315	336	254	695	303	466	426	828	464	638
ARSB	37	39	44	18	53	43	34	45	30	44	72	110	79	100	55	61	37	68
ARSD	1036	1299	852	342	1257	969	1674	1578	1013	999	858	1011	1733	1810	1369	2653	1723	2910
ARSD-AS1	5	0	0	0	2	1	1	1	1	2	4	0	1	0	0	6	3	0
ARSF	0	1	0	0	1	12	5	4	0	0	0	0	0	2	0	1	4	0
ARSG	23	4	0	23	14	21	23	4	9	1	14	10	24	11	24	6	7	7
ARSH	2	6	0	1	5	3	13	12	0	1	11	3	3	3	6	4	12	9
ARSI	1	9	7	7	5	46	16	21	13	21	6	12	5	42	4	40	0	41
ARSJ	55	158	119	97	123	305	108	243	127	168	222	751	143	457	84	418	73	328
ARSK	167	109	101	43	217	38	120	77	150	127	176	104	120	90	125	98	139	159
ARSL	144	173	255	57	220	176	126	88	114	74	128	137	184	294	440	347	377	433
ART1	2	0	0	3	1	4	2	1	7	0	0	3	0	3	0	0	0	0
ART3	59	6	1	1	15	2	16	9	16	2	120	13	31	4	0	0	0	0
ART4	2	0	0	2	0	4	1	6	6	0	0	0	1	0	2	0	0	0
ART5	7	7	0	8	1	6	3	1	17	0	0	2	2	6	0	9	16	0
ARTN	64	70	75	26	82	80	75	59	61	46	67	62	47	28	70	98	41	49
ARV1	226	237	231	73	253	77	248	186	242	249	173	168	247	156	237	268	270	290
ARVCF	521	445	614	205	717	575	598	681	525	562	504	1207	592	887	618	932	453	789
ARX	26	2	4	19	5	30	15	46	16	9	1	8	1	17	1	20	12	6
AS3MT	7	6	0	1	6	11	8	0	4	1	3	2	0	0	6	0	14	0
ASAH1	1485	1995	1975	599	1733	1165	1991	1363	1681	1556	1175	1775	1468	1718	2165	2853	2311	2493
ASAH1-AS1	25	7	24	6	10	10	5	13	4	6	4	3	9	5	0	7	7	12
ASAH2	18	0	38	26	61	38	32	32	25	72	21	44	37	41	54	44	68	60
ASAH2B	166	190	70	42	166	92	132	182	106	164	141	172	94	139	79	179	116	126
ASAP1	603	383	815	198	574	471	736	707	624	775	437	621	643	563	375	427	414	414
ASAP1-IT2	20	0	9	2	8	4	9	7	18	8	5	15	8	11	0	4	6	0
ASAP2	1434	2280	1244	912	1652	1727	1584	2839	1930	3794	945	3036	1370	2096	1835	4359	1457	3596
ASAP3	153	202	126	68	119	81	240	193	190	154	110	165	147	89	185	198	297	295
ASB1	282	209	274	77	389	222	364	244	290	308	198	332	277	208	192	339	204	326
ASB10	5	0	0	10	3	12	0	18	2	2	0	0	0	9	10	1	3	0
ASB11	10	1	0	3	0	6	0	4	1	2	0	0	0	1	0	0	0	0
ASB12	1	0	0	1	3	0	0	0	1	0	0	0	0	4	14	6	6	0
ASB13	426	371	571	91	575	318	610	278	335	269	357	272	648	365	565	649	594	532
ASB14	3	0	0	2	1	5	4	6	0	6	1	3	0	2	0	4	0	7
ASB15	4	0	0	0	4	3	1	1	2	5	6	2	0	2	0	4	4	0
ASB15-AS1	2	6	0	0	1	0	9	3	3	0	3	0	0	2	0	0	0	0
ASB16	23	0	0	13	0	23	4	6	5	1	2	7	1	8	4	1	2	18
ASB16-AS1	135	86	47	38	147	114	97	119	135	88	150	184	132	99	125	127	58	103
ASB17	1	0	0	0	3	2	0	0	0	0	1	0	0	0	0	0	0	0
ASB18	17	4	0	14	8	5	14	14	16	10	6	4	0	15	7	10	3	11
ASB2	0	0	0	2	0	2	0	1	0	0	1	0	0	0	0	1	0	1
ASB3	342	275	399	68	474	184	348	223	422	294	270	288	251	252	304	312	419	289
ASB4	39	11	72	11	47	15	34	15	37	1	27	12	25	4	31	22	33	15
ASB5	3	0	0	3	8	3	6	2	11	2	5	0	0	0	0	2	0	2
ASB6	194	351	374	79	326	199	375	272	213	328	183	322	308	270	365	495	422	556
ASB7	430	367	427	105	562	270	547	301	513	433	333	407	466	361	437	520	520	571
ASB8	217	374	412	104	443	214	508	284	394	344	257	297	403	319	413	486	414	512
ASB9	46	73	60	40	17	33	32	51	24	68	25	70	26	66	40	84	42	138
ASCC1	344	558	486	163	483	332	470	410	366	510	311	555	397	428	495	830	453	752
ASCC2	203	267	175	133	305	201	232	234	215	187	194	323	250	241	173	309	217	315
ASCC3	1266	1230	1523	429	1553	865	1194	1160	1364	1326	1338	1517	1155	1271	1150	1392	1060	1066
ASCL1	6	0	0	6	5	12	0	13	0	1	5	1	0	0	0	7	5	20
ASCL2	1048	316	2219	67	1940	377	1139	116	940	105	1787	138	1703	107	801	50	779	56
ASCL3	0	0	0	0	0	4	1	0	0	0	1	0	0	0	0	3	2	0
ASCL4	5	0	0	6	0	1	1	6	0	7	8	0	0	2	0	2	1	0
ASCL5	15	16	15	14	18	57	3	25	16	27	12	52	7	51	61	54	14	38
ASDURF	0	0	0	0	4	1	0	3	0	0	5	0	2	3	7	0	0	1
ASF1A	265	337	403	65	374	232	335	258	283	235	263	312	337	334	313	368	312	357
ASF1B	270	275	511	76	340	168	342	127	227	249	273	362	415	176	365	260	325	266
ASGR1	15	13	24	5	32	18	12	12	16	18	18	18	25	24	5	3	14	0
ASGR2	8	1	0	0	8	13	3	7	8	4	2	0	0	2	0	4	0	2
ASH1L	2796	1971	2858	684	3709	1288	2867	2161	3326	2406	1981	2012	2469	1731	2220	2218	2946	2071
ASH1L-AS1	39	25	41	5	66	18	58	41	48	19	20	81	32	29	9	20	23	25
ASH1L-IT1	13	6	15	1	6	4	0	2	9	1	0	8	0	10	0	1	3	0
ASH2L	724	828	877	238	882	598	945	624	707	722	631	633	789	632	637	1040	905	986
ASIC1	213	101	280	11	248	68	292	45	268	29	243	42	256	35	289	17	216	56
ASIC2	25	2	0	32	19	32	8	16	21	18	22	3	9	23	8	11	19	37
ASIC3	52	25	34	21	50	49	36	32	33	37	25	31	23	18	15	17	41	39
ASIC4	33	3	0	14	21	34	16	17	38	9	9	1	3	5	17	16	21	7
ASIC4-AS1	1	0	0	1	4	0	0	0	0	0	0	0	0	0	0	0	0	0
ASIC5	4	0	0	1	0	0	0	0	0	0	0	0	0	0	0	0	0	0
ASIP	6	0	0	0	0	0	0	2	2	0	0	5	0	2	0	0	5	0
ASL	128	176	278	82	207	137	271	170	236	184	154	325	183	241	302	438	219	291
ASMT	0	0	1	0	0	0	0	0	0	0	0	0	0	0	0	0	1	0
ASMTL	9	73	83	4	10	5	85	7	108	72	111	39	4	7	200	139	146	81
ASMTL-AS1	5	0	0	0	0	3	1	5	9	2	6	22	4	9	1	0	0	0
ASNS	398	224	311	135	292	161	201	363	415	807	74	171	276	142	273	318	168	190
ASNSD1	282	373	389	118	489	252	403	311	355	312	241	284	387	314	341	465	408	436
ASNSP1	7	1	3	0	2	6	0	7	6	1	4	0	1	4	0	2	2	3
ASPA	9	0	0	6	2	3	2	7	3	2	3	3	1	8	0	10	0	0
ASPDH	6	1	0	4	2	7	1	5	1	0	0	0	0	2	0	8	2	11
ASPG	30	15	11	15	30	47	21	40	23	12	2	7	11	17	19	20	9	38
ASPH	3836	3822	7698	2381	5601	3421	5829	4713	8608	8084	3148	5375	4640	4270	6685	7584	9626	9617
ASPHD1	45	85	59	34	61	72	53	46	33	99	34	102	35	55	95	144	80	179
ASPHD2	47	191	29	29	64	64	78	160	69	167	59	163	70	98	70	166	44	247
ASPM	1486	911	1684	259	1520	499	1410	647	1511	1489	1417	1255	1443	711	1153	682	1426	955
ASPN	1	1	0	0	0	1	7	3	2	0	1	0	1	0	0	0	0	0
ASPRV1	0	0	0	0	0	0	0	0	0	0	0	0	0	0	0	0	0	0
ASPSCR1	210	248	281	82	365	241	301	413	248	258	238	338	226	227	222	329	213	373
ASRGL1	28	22	80	24	42	57	30	26	42	21	92	131	27	80	3	36	36	34
ASS1	644	454	2583	246	875	141	1973	446	1997	942	481	272	1777	345	2094	1257	2327	1340
ASTE1	122	150	147	53	150	104	107	119	129	114	95	126	113	122	135	163	155	173
ASTL	5	0	0	8	11	16	1	8	6	0	2	2	0	9	7	7	1	0
ASTN1	13	0	0	10	5	19	7	9	13	4	7	3	7	5	0	1	2	3
ASTN2	126	64	71	55	126	61	114	79	104	47	111	63	80	60	78	48	89	64
ASTN2-AS1	9	4	0	2	1	3	9	3	1	0	2	0	0	0	0	0	0	0
ASXL1	889	564	826	148	1248	461	848	517	836	549	782	852	855	577	872	699	707	558
ASXL2	1088	989	1083	349	1774	849	1059	1244	1340	1124	1086	1123	1161	1288	915	1466	1085	1154
ASXL3	14	0	0	19	2	23	13	17	3	18	3	3	1	12	0	40	4	24
ASXL3-DT	3	0	0	2	0	4	0	3	0	5	1	0	0	2	0	3	0	0
ASZ1	0	0	0	8	2	0	1	0	0	2	0	0	0	0	0	0	1	6
ATAD1	1635	1601	1934	461	2089	891	2012	1371	1827	1746	1399	1611	1529	1399	1771	1930	2286	1910
ATAD2	918	620	1077	222	1127	487	849	429	863	584	826	731	992	463	692	535	760	405
ATAD2B	644	491	710	197	1015	461	691	557	908	738	634	976	640	627	613	635	752	532
ATAD3A	165	175	202	60	224	178	208	177	136	112	231	276	212	180	282	226	171	212
ATAD3B	294	273	336	94	427	254	441	275	324	370	324	542	360	277	449	511	357	402
ATAD3C	23	6	0	7	15	2	10	13	28	11	4	13	14	11	8	0	6	13
ATAD5	630	259	605	103	645	337	386	214	442	370	490	473	482	259	414	236	389	117
ATAT1	0	0	0	0	0	0	0	0	0	0	0	0	0	0	0	0	0	0
ATCAY	19	5	6	8	7	19	3	12	11	3	1	1	5	5	6	3	11	2
ATE1	599	479	700	232	862	522	669	628	687	631	710	688	658	796	685	915	705	679
ATF1	344	323	381	106	448	203	421	228	415	320	253	287	325	283	495	392	463	393
ATF2	992	723	1045	287	1245	627	989	761	1142	935	869	1089	951	1224	998	1095	1317	1071
ATF3	436	468	333	161	236	150	258	294	329	538	38	339	183	225	376	583	413	722
ATF4	4966	9563	7589	2862	5378	3949	6895	5624	5711	9146	2411	4507	5899	4007	7725	11011	7706	12101
ATF5	99	169	124	57	140	215	124	189	62	89	85	203	82	259	143	241	105	369
ATF6	1184	1478	1460	588	1739	1053	1301	1325	1461	1633	1182	1424	1363	1471	1208	2253	1431	2377
ATF6-DT	3	5	6	0	10	1	2	8	3	3	1	10	3	17	0	13	4	1
ATF6B	2	6	0	12	0	15	0	2	2	0	0	0	1	0	0	4	1	0
ATF7	735	492	690	179	786	390	682	480	856	547	693	684	740	591	734	771	725	653
ATF7-NPFF	0	0	0	0	0	0	0	0	0	0	0	0	0	0	0	0	0	0
ATF7IP	1720	1819	1958	510	2244	1137	1447	1483	1924	1913	1506	1358	1527	1330	1210	1859	1475	1504
ATF7IP2	426	264	521	72	576	183	301	173	509	301	414	302	391	262	355	477	500	360
ATG10	129	96	173	71	264	114	145	180	144	137	105	152	192	244	159	203	106	156
ATG10-AS1	7	0	0	0	0	0	0	0	7	0	0	0	0	0	0	0	0	0
ATG10-IT1	9	0	2	0	3	9	2	6	3	4	7	7	0	1	1	0	0	0
ATG101	234	478	371	147	343	340	345	343	257	361	163	361	283	403	422	653	435	674
ATG12	706	684	1054	276	1021	583	794	730	870	789	696	804	657	828	680	991	903	819
ATG13	538	872	801	314	773	621	832	732	600	860	470	834	675	799	902	1337	698	1276
ATG14	301	353	252	130	448	300	446	373	395	418	230	524	343	359	382	447	370	359
ATG16L1	733	1086	836	315	998	641	871	820	838	1167	450	1042	739	796	786	1591	767	1276
ATG16L2	349	195	182	79	425	219	336	294	400	402	422	970	312	260	352	336	335	196
ATG2A	320	229	405	153	375	307	478	315	489	327	309	434	350	300	485	436	456	560
ATG2B	807	445	890	212	1282	534	912	764	1105	953	737	888	781	734	557	722	879	424
ATG3	356	473	652	140	509	321	539	286	475	367	369	415	520	325	485	581	493	481
ATG4A	70	102	78	46	97	66	114	105	86	90	89	147	65	125	82	135	66	120
ATG4B	626	785	994	282	817	563	769	705	826	865	541	884	934	647	922	1156	984	1272
ATG4C	272	171	275	44	274	113	281	164	269	209	271	224	289	158	195	226	259	211
ATG4D	283	258	358	70	267	108	388	170	229	253	174	221	315	136	440	382	395	331
ATG5	416	662	615	222	597	497	644	734	526	744	462	828	432	565	526	1145	613	938
ATG7	406	501	380	197	486	350	461	521	338	640	317	692	391	536	353	846	396	809
ATG9A	344	558	510	189	495	385	621	411	592	635	339	519	433	434	659	801	572	967
ATG9B	59	19	36	21	51	67	49	45	95	21	65	24	20	23	48	12	52	28
ATIC	1073	1338	1507	380	1383	1078	1268	761	890	832	1310	1326	1409	1249	1243	1496	1288	1453
ATL1	70	77	110	31	81	65	77	76	71	44	77	121	51	94	107	82	56	155
ATL2	2092	2510	2445	931	2322	2065	2430	2667	2833	3678	1194	2892	2063	2986	2595	3941	2407	3338
ATL3	1136	1574	1413	567	1488	1189	1251	1699	1548	2092	945	1524	1260	1802	1132	2616	1112	2389
ATM	1630	892	2100	464	2554	1097	1749	1526	2389	1828	1751	1763	1751	1439	951	1268	1694	1232
ATMIN	734	1014	1020	431	1302	976	1126	1125	980	1281	723	1109	1079	1468	846	1809	989	1720
ATN1	331	307	303	99	424	200	385	343	338	309	290	515	273	187	406	347	321	351
ATOH1	7	0	0	2	8	12	0	1	0	1	1	0	0	1	4	0	0	0
ATOH7	6	1	0	2	3	0	1	6	2	2	3	1	0	3	0	0	3	10
ATOH8	27	9	16	11	32	46	16	34	6	11	14	6	17	15	4	13	6	21
ATOX1	157	152	243	51	268	144	202	194	135	145	85	257	170	228	207	254	152	219
ATOX1-AS1	3	0	0	2	0	3	0	0	0	4	1	0	0	0	0	0	0	0
ATP10A	46	103	0	29	30	64	46	69	18	15	7	6	13	41	0	32	14	39
ATP10A-DT	2	0	0	0	8	1	0	0	0	0	0	0	0	0	0	0	0	0
ATP10B	1989	1633	2328	366	3840	1204	2911	1593	3859	1511	2395	1478	3125	1812	2306	2313	2666	1632
ATP10D	109	131	152	79	158	228	129	225	115	265	164	272	124	277	104	252	68	216
ATP11A	910	483	916	241	1253	532	1053	697	1246	879	939	860	1216	758	886	915	853	779
ATP11A-AS1	2	0	0	0	4	11	0	3	1	0	1	0	2	4	0	0	2	0
ATP11AUN	0	0	0	4	4	6	1	0	3	0	1	0	2	4	6	0	6	3
ATP11B	2693	2710	2579	866	3223	1975	2504	2799	2200	2713	2364	3426	2375	3329	2069	3620	2512	3127
ATP11B-DT	8	4	0	5	24	6	4	2	12	5	3	3	13	7	2	1	12	7
ATP11C	304	321	308	104	475	303	278	347	332	411	330	553	266	448	276	480	315	368
ATP12A	26	11	7	18	26	33	15	16	16	26	12	5	4	4	29	31	14	7
ATP13A1	291	269	456	151	407	276	415	287	364	305	261	480	423	293	398	521	394	419
ATP13A2	330	488	620	220	566	482	798	486	631	623	533	686	756	631	663	1328	823	1119
ATP13A3	5590	3095	4992	1247	7400	2489	5191	3751	5977	4630	4502	3915	4664	2878	4416	4656	5793	4223
ATP13A3-DT	75	26	42	20	120	57	18	39	76	23	95	45	47	32	47	25	69	24
ATP13A4	20	4	13	10	31	12	8	8	13	9	9	4	1	5	6	11	10	4
ATP13A4-AS1	3	0	0	2	2	0	1	7	0	3	2	0	0	3	0	0	0	0
ATP13A5	13	2	0	13	6	28	1	10	5	6	9	1	2	5	22	11	4	2
ATP13A5-AS1	0	0	0	0	0	0	1	0	0	0	0	0	0	0	0	0	0	0
ATP1A1	18000	23939	28237	7031	27343	17751	33621	16848	30865	16115	14198	14695	21383	17201	38231	39861	36491	32148
ATP1A1-AS1	166	96	138	46	209	102	144	139	170	164	192	94	133	66	131	123	146	98
ATP1A2	13	4	0	8	5	26	0	3	5	9	2	0	0	7	0	2	3	9
ATP1A3	21	1	0	9	10	32	2	15	22	7	1	0	8	3	20	7	10	0
ATP1A4	16	8	1	7	12	22	6	5	10	3	8	0	0	5	0	5	0	7
ATP1B1	9766	20829	16181	7706	14370	15534	20837	22964	20503	22857	9306	24294	10219	23148	15164	36423	18933	38944
ATP1B2	26	19	9	13	9	20	13	18	21	9	13	0	5	6	10	16	17	35
ATP1B3	1000	869	1598	379	1152	615	1159	659	1081	753	1166	941	1311	1074	1312	1655	1501	1425
ATP1B3-AS1	3	0	0	0	0	2	0	0	0	0	0	0	2	0	0	0	3	0
ATP1B4	5	0	0	0	3	3	1	1	0	0	0	0	0	10	0	0	1	0
ATP23	0	0	0	1	0	0	0	0	1	1	0	20	12	1	2	2	0	0
ATP2A1	39	19	21	8	28	27	52	21	49	24	14	15	19	11	21	10	37	1
ATP2A1-AS1	9	7	3	4	11	16	3	3	21	7	6	13	14	5	22	3	16	22
ATP2A2	4039	3539	4258	1122	5628	2581	6161	3684	5678	4489	3254	3457	4825	3323	4702	5191	5275	4494
ATP2A3	230	173	154	66	294	161	315	239	186	175	247	265	265	164	217	207	84	114
ATP2B1	793	1054	1208	568	1405	1366	1115	1682	1142	1513	848	2029	1019	1929	930	2387	1139	1553
ATP2B1-AS1	28	24	20	24	63	62	15	35	15	44	23	34	16	32	48	66	31	42
ATP2B2	23	5	0	17	11	37	6	22	15	9	19	4	4	14	0	7	6	21
ATP2B2-IT1	1	0	0	0	0	0	0	0	0	0	1	0	0	0	0	0	0	0
ATP2B2-IT2	0	0	0	0	0	1	0	0	0	0	0	0	0	2	0	0	0	0
ATP2B3	34	4	0	6	8	28	9	15	4	0	10	0	3	23	12	8	2	8
ATP2B4	1667	5776	1907	2166	2143	4046	2008	6168	2446	7734	894	6329	1989	5400	2162	9504	2208	8267
ATP2C1	1521	2361	2094	872	2074	1766	1655	2021	1766	2738	1320	3324	1502	3302	1780	3887	1958	3282
ATP2C2	228	122	270	63	308	81	461	276	391	278	183	144	240	137	434	330	397	223
ATP2C2-AS1	24	16	8	10	30	20	7	22	45	46	24	65	18	18	28	30	22	17
ATP4A	33	13	0	10	10	33	11	9	3	2	6	2	11	4	0	0	4	11
ATP4B	4	8	0	4	9	25	3	6	1	6	0	1	3	8	0	0	3	0
ATP5F1A	4042	5102	6971	1663	5845	3646	6951	3396	4777	3650	4569	5111	5629	5186	7221	7197	6352	6388
ATP5F1B	5734	6568	8573	1681	7540	3580	10392	4148	7327	4987	5429	5608	7439	4979	9212	8636	9899	7928
ATP5F1C	1691	2320	2426	604	1941	1193	2664	1518	1981	1673	1502	2032	1933	1742	2718	2800	2765	3085
ATP5F1D	459	544	1085	135	580	297	904	288	580	390	533	518	736	384	1163	666	810	687
ATP5F1E	673	1230	1144	339	931	736	1129	808	669	639	596	1105	995	1022	1158	1516	1151	1427
ATP5IF1	353	546	613	142	466	321	712	330	408	364	303	545	534	396	777	676	596	626
ATP5MC1	222	229	343	72	326	184	353	166	183	125	213	271	265	247	391	325	268	259
ATP5MC2	1689	1896	2332	469	2095	971	2596	969	1527	1034	1473	1294	1996	1120	2534	1877	2577	2151
ATP5MC3	1205	1865	1803	452	1679	996	1995	1062	1270	977	1181	1599	1661	1545	2213	1939	2149	2153
ATP5ME	237	582	431	131	349	231	478	234	225	156	199	372	393	249	470	515	538	484
ATP5MF	416	681	595	181	479	353	508	427	273	327	340	710	479	599	589	838	607	681
ATP5MF-PTCD1	8	1	9	3	3	0	3	2	1	0	2	1	3	1	6	0	3	0
ATP5MG	537	682	707	163	673	340	924	446	589	388	489	562	563	462	699	737	790	825
ATP5MGL	6	0	0	3	16	3	8	4	0	0	8	0	5	0	7	4	4	9
ATP5MJ	405	604	590	143	556	263	726	304	353	306	297	504	525	375	628	743	854	596
ATP5MK	367	709	516	180	437	302	532	427	359	358	371	683	494	462	665	797	710	645
ATP5PB	1325	1685	1981	403	1787	960	1978	910	1541	1049	1354	1588	1598	1451	2079	1951	2013	2015
ATP5PD	549	942	901	237	714	596	1102	484	608	623	435	849	837	769	962	953	1002	1162
ATP5PF	106	156	178	63	146	156	203	96	131	98	119	171	175	184	217	214	113	245
ATP5PO	500	633	627	159	600	293	715	303	481	335	360	461	552	454	739	652	602	679
ATP6AP1	208	363	402	159	282	184	392	383	320	371	152	307	232	314	322	563	445	463
ATP6AP1-DT	13	7	3	7	6	3	13	11	17	9	4	17	2	5	0	14	12	41
ATP6AP2	892	1308	1144	395	1194	878	1535	1074	1045	1286	756	1259	1082	1311	1227	2083	1593	2119
ATP6V0A1	683	476	539	197	857	505	670	485	640	527	751	924	665	756	598	837	658	538
ATP6V0A2	470	438	653	161	982	658	589	509	604	600	519	518	636	668	532	888	454	723
ATP6V0A4	22	2	4	17	10	3	13	15	20	2	2	2	10	5	14	5	1	0
ATP6V0B	456	846	744	265	803	579	1090	626	625	700	458	724	743	803	941	1136	1072	1572
ATP6V0C	78	106	148	34	137	80	148	74	80	122	60	82	55	107	166	141	152	203
ATP6V0D1	290	632	570	275	449	487	706	588	420	741	400	945	531	825	608	1320	553	1328
ATP6V0D1-DT	30	6	27	9	45	27	15	31	23	18	40	32	28	20	19	25	21	17
ATP6V0D2	4	0	0	1	3	0	5	0	1	0	0	0	5	0	0	2	0	0
ATP6V0E1	690	1219	1054	437	856	855	1127	758	797	1037	566	1083	887	1219	1164	1742	1256	1801
ATP6V0E2	156	101	181	46	114	107	198	87	138	136	231	125	196	160	178	159	117	70
ATP6V0E2-AS1	32	11	12	8	27	12	24	10	35	4	17	6	8	15	5	17	23	0
ATP6V1A	1795	1664	2254	582	2165	1256	2403	1436	1958	1845	1692	1648	1984	2122	2181	2559	2326	2307
ATP6V1B1	16	0	0	1	5	6	8	7	2	5	0	4	2	0	0	3	5	0
ATP6V1B1-AS1	6	0	0	0	0	1	0	6	0	0	1	0	0	0	0	0	0	0
ATP6V1B2	840	1213	1088	461	1161	1086	998	923	913	991	824	1479	919	1598	918	1978	1117	1526
ATP6V1C1	617	918	887	363	912	771	838	894	712	945	516	1158	670	1084	776	1248	787	1072
ATP6V1C2	43	10	89	25	65	38	76	43	40	36	66	74	85	101	54	59	14	9
ATP6V1D	477	768	597	298	572	464	735	696	541	585	355	839	502	774	556	1028	615	920
ATP6V1E1	618	1046	839	314	801	607	950	729	673	884	415	936	635	785	868	1431	891	1581
ATP6V1E2	31	56	21	22	46	51	35	53	52	63	47	64	63	69	16	77	44	90
ATP6V1F	593	921	817	252	686	403	1052	552	683	653	466	629	782	600	1003	1017	1026	1108
ATP6V1FNB	46	15	7	15	16	47	23	34	26	23	11	11	14	22	0	19	24	14
ATP6V1G1	712	1137	1127	314	939	684	1119	759	672	869	568	903	779	972	1046	1267	1214	1648
ATP6V1G2	1	0	0	0	0	0	3	0	0	0	0	0	0	0	0	0	0	0
ATP6V1G2-DDX39B	0	0	0	0	0	0	0	0	0	0	0	0	0	0	0	0	0	0
ATP6V1G3	0	0	0	0	0	0	0	0	0	0	0	0	0	0	0	0	0	0
ATP6V1H	496	573	609	180	646	355	663	437	593	451	323	515	557	483	692	765	694	736
ATP7A	452	286	491	119	635	257	430	354	529	335	366	421	406	432	449	423	566	462
ATP7B	492	350	550	137	838	455	695	493	841	449	626	536	551	322	625	614	542	479
ATP8A1	1245	1008	1132	394	1468	843	939	958	996	1090	904	1692	1107	1384	1201	1537	1201	1047
ATP8A1-DT	5	7	0	3	5	0	5	6	0	0	3	4	3	11	0	9	8	1
ATP8A2	39	9	0	16	14	71	4	40	14	19	6	14	10	21	0	13	8	17
ATP8B1	3327	3467	3497	1012	4222	1848	3620	2799	4262	3503	2950	2537	3212	2590	4409	5574	4422	4575
ATP8B1-AS1	7	6	0	8	13	7	5	5	3	8	13	6	11	12	13	18	5	24
ATP8B2	35	18	15	31	53	46	36	54	28	17	66	51	11	46	2	23	15	12
ATP8B3	31	31	57	30	51	63	208	65	63	46	29	31	29	33	85	7	124	76
ATP8B4	12	2	8	15	13	13	4	11	8	4	14	2	6	12	0	11	7	11
ATP8B5P	21	9	2	8	34	26	26	12	23	12	1	12	11	5	12	7	24	15
ATP9A	707	1876	730	767	1129	1962	1168	3002	809	2497	1099	2908	1119	3471	860	3380	862	3246
ATP9B	492	333	406	177	736	392	403	412	439	468	416	678	507	489	349	652	439	620
ATPAF1	590	596	855	167	689	353	788	329	630	422	674	519	667	402	923	742	754	757
ATPAF2	213	261	300	83	285	164	324	151	253	174	270	203	240	215	268	333	276	375
ATPSCKMT	164	176	162	51	241	151	212	170	189	133	185	186	141	242	140	218	212	188
ATR	1507	769	1379	392	2174	1068	1444	1273	1273	1277	1277	1581	1369	1331	1113	1435	1117	703
ATRAID	827	1320	1180	339	925	725	1413	716	790	792	696	959	1058	873	1373	1640	1329	1739
ATRIP	106	127	139	54	172	107	184	121	147	121	127	169	174	105	121	205	115	195
ATRN	976	1047	1275	451	1592	975	1507	1100	1394	1305	1199	1191	1268	1207	1226	1722	1402	1556
ATRNL1	22	17	6	22	14	57	26	18	14	11	28	17	11	13	2	15	15	34
ATRX	1636	842	1937	364	1936	917	1475	1399	1640	1416	1291	1834	1160	1230	970	1057	1364	806
ATXN1	2099	1633	2272	798	2516	1998	1780	2572	2542	3041	1650	3204	2015	2685	1525	3006	1755	2248
ATXN1-AS1	87	67	83	53	118	87	52	131	90	155	69	185	65	144	57	150	96	113
ATXN10	820	792	1246	277	1025	580	1094	504	850	614	721	786	864	737	1043	987	905	963
ATXN1L	647	655	772	216	985	574	878	759	808	814	528	656	742	820	689	915	653	914
ATXN2	889	423	740	170	1219	417	808	671	946	694	623	668	851	470	763	541	768	508
ATXN2-AS	12	17	8	4	19	23	7	3	7	13	6	21	7	4	15	10	7	13
ATXN2L	697	839	766	228	790	536	886	747	842	1114	521	1169	753	502	845	971	833	1083
ATXN3	438	335	536	141	743	331	466	432	493	579	451	461	417	461	388	596	393	628
ATXN3L	1	0	0	0	0	0	3	6	0	0	0	0	1	0	0	0	2	5
ATXN7	860	637	887	300	1264	618	747	985	1113	1215	674	1002	830	779	650	1046	863	768
ATXN7L1	124	88	178	84	274	111	197	212	124	190	130	198	135	135	127	283	153	140
ATXN7L2	53	52	79	19	85	59	62	62	76	47	59	68	81	66	66	55	67	31
ATXN7L3	524	691	741	290	814	625	799	605	604	736	593	817	755	783	799	1229	764	970
ATXN7L3-AS1	12	15	9	9	20	20	14	31	22	18	9	28	8	14	2	29	12	11
ATXN7L3B	1596	2334	2010	746	2882	2002	2335	2120	2011	2524	1741	2092	2392	2717	1756	3220	1461	3006
ATXN8OS	5	0	0	5	4	10	0	3	0	3	5	0	0	4	0	8	0	7
AUH	478	263	434	71	531	210	427	198	521	343	443	511	395	243	414	389	566	257
AUNIP	82	86	82	16	92	49	100	30	45	69	82	68	126	46	72	82	80	51
AUP1	452	669	739	239	515	419	650	470	555	577	370	815	603	683	733	990	775	1157
AURKA	478	555	613	97	412	149	676	179	493	353	321	300	607	250	676	344	712	418
AURKAIP1	398	701	589	155	520	433	702	415	389	432	405	609	498	496	637	909	614	981
AURKB	286	253	502	52	284	93	236	60	225	236	229	283	338	138	487	135	350	225
AURKC	19	8	0	1	7	10	5	5	23	19	0	8	2	3	16	3	3	9
AUTS2	948	761	804	298	1224	886	755	984	945	1050	647	1786	685	733	787	1239	712	679
AVEN	37	31	27	12	23	75	38	33	20	48	39	36	36	68	35	88	29	52
AVIL	44	10	35	12	46	23	31	28	23	29	31	26	22	36	12	52	12	10
AVL9	2361	2379	2579	834	2963	1717	2849	2319	2551	2562	1550	2522	2246	2534	2251	3552	2631	3139
AVP	19	1	0	8	15	50	6	15	2	1	9	6	6	4	1	4	0	36
AVPI1	177	202	262	46	204	88	386	93	226	144	168	152	185	87	443	201	425	238
AVPR1A	13	0	0	1	6	2	0	2	0	3	1	0	0	6	0	8	8	0
AVPR1B	4	0	0	7	13	19	18	7	13	16	10	0	5	8	2	5	1	17
AVPR1B-DT	2	0	0	0	0	17	4	3	0	0	2	0	0	2	0	0	0	1
AVPR2	6	4	0	4	5	5	5	7	0	1	0	4	3	11	0	2	14	15
AWAT1	1	0	0	2	0	2	0	9	0	0	0	0	0	5	0	0	3	22
AWAT2	9	0	0	2	0	11	2	2	5	0	1	0	1	4	0	0	0	0
AXDND1	7	3	0	6	9	14	5	11	10	1	2	3	5	10	0	0	9	0
AXIN1	532	577	704	218	629	587	675	506	641	709	414	512	711	465	1129	952	681	1227
AXIN2	618	950	1248	478	1399	1357	992	1158	930	1353	454	1372	1053	1749	608	1808	688	1621
AXL	218	960	770	668	408	346	1094	1880	533	2687	84	1209	671	643	1021	2342	542	2283
AZGP1	438	313	641	67	808	200	932	134	616	120	633	102	1181	94	816	239	1446	429
AZGP1P1	3	2	0	1	10	1	1	1	5	0	0	0	2	7	0	1	0	0
AZI2	334	349	468	115	433	230	350	291	413	352	320	376	311	348	328	501	487	420
AZIN1	3180	4812	4153	1471	4168	2642	3905	3347	3560	4404	2316	3919	3840	4017	3785	5780	3975	6266
AZIN2	106	85	79	30	122	70	96	74	130	53	65	50	78	48	52	44	95	89
AZU1	0	0	0	0	0	0	0	0	0	0	0	0	0	0	0	0	0	0
B2M	2497	6427	2841	1770	2608	3069	4849	5573	3881	6263	2539	6880	2439	5165	4402	8357	2036	4325
B3GALNT1	23	20	33	17	57	19	37	25	23	12	15	46	35	26	6	15	13	26
B3GALNT2	767	600	1051	285	1258	679	961	680	742	752	817	921	1018	1060	680	1108	721	753
B3GALT1	12	0	0	2	5	22	3	18	7	1	36	15	11	9	4	16	1	8
B3GALT1-AS1	8	6	9	0	16	3	7	5	9	6	5	6	5	0	12	4	4	0
B3GALT2	2	0	0	1	3	0	0	2	1	0	0	0	0	6	0	0	0	0
B3GALT4	0	0	0	0	0	0	0	0	0	0	0	0	0	0	0	0	0	0
B3GALT5	102	393	95	107	129	196	349	500	403	593	59	198	60	156	187	938	146	428
B3GALT5-AS1	8	0	0	9	5	17	4	4	10	1	2	4	0	3	0	0	4	11
B3GALT6	355	527	620	218	553	416	467	386	406	427	322	564	580	516	619	870	415	657
B3GALT9	110	90	75	36	140	101	111	107	76	74	102	104	141	101	92	145	67	126
B3GAT1	48	16	16	26	37	65	26	24	28	20	42	7	45	8	37	18	69	26
B3GAT1-DT	66	9	48	17	114	13	44	12	57	15	80	9	47	11	30	19	33	53
B3GAT2	12	7	1	13	5	32	1	21	4	10	5	7	2	14	0	10	2	15
B3GAT3	207	276	250	97	331	190	302	194	202	218	197	396	304	245	424	464	274	377
B3GLCT	121	214	121	98	192	222	121	174	107	255	108	211	116	195	146	341	119	288
B3GNT2	782	1087	1100	396	1198	741	1220	791	1194	926	630	807	924	965	1013	1362	1432	1634
B3GNT3	1144	1182	2059	511	1483	655	2211	850	1309	933	1135	1081	1641	681	1984	1739	1922	1532
B3GNT4	15	12	44	15	18	22	25	21	44	23	13	13	21	18	8	25	15	24
B3GNT5	1820	2350	1438	817	1806	1689	1610	1735	1854	2480	911	3297	1156	2378	1667	3446	1519	2674
B3GNT6	22	7	9	9	18	32	10	25	22	18	5	0	0	10	21	15	13	12
B3GNT7	191	371	98	77	227	209	304	125	258	199	115	253	132	75	202	369	121	129
B3GNT8	50	54	87	30	117	38	90	56	74	70	92	100	84	48	144	113	68	93
B3GNT9	131	59	230	60	147	100	184	67	146	131	131	88	131	51	76	114	109	114
B3GNTL1	32	32	20	3	18	8	36	27	17	24	37	45	23	6	40	74	33	34
B4GALNT1	27	6	11	21	19	34	9	34	11	20	8	2	2	31	27	5	16	22
B4GALNT2	13	16	0	9	4	9	9	13	4	25	0	4	5	29	0	54	5	18
B4GALNT3	169	193	62	86	160	224	171	236	92	172	142	579	166	435	133	456	109	442
B4GALNT4	197	140	223	57	197	96	159	85	175	135	170	121	139	54	71	20	163	102
B4GALT1	1445	3203	1822	1104	1711	1899	2088	2598	2109	3913	1099	2824	1694	2406	2494	5455	2297	5494
B4GALT1-AS1	14	15	7	12	1	25	16	28	11	21	3	20	0	4	16	39	10	73
B4GALT2	413	554	626	182	475	293	429	318	428	317	393	472	561	355	643	687	540	821
B4GALT3	406	598	620	180	634	462	681	372	519	520	387	566	697	470	673	1006	854	895
B4GALT4	346	407	340	126	383	265	408	389	382	347	196	366	248	354	337	531	289	408
B4GALT4-AS1	3	0	0	4	0	1	0	0	1	1	3	0	0	0	0	0	0	0
B4GALT5	2085	2533	2040	917	2237	1503	2278	1651	2447	2840	1334	2289	2364	2152	2018	4287	1925	3109
B4GALT6	398	568	450	197	513	500	439	783	540	749	346	817	424	817	334	818	402	736
B4GALT7	161	171	170	80	245	206	295	209	179	195	168	296	242	216	247	377	274	348
B4GAT1	190	137	300	36	210	83	265	114	189	132	183	106	286	130	329	149	279	235
B4GAT1-DT	62	29	59	17	80	37	68	53	58	27	60	74	80	68	50	31	42	30
B9D1	175	128	178	33	233	113	207	113	117	136	203	160	189	74	137	103	182	124
B9D2	35	67	44	17	40	18	44	33	35	11	21	43	53	35	21	43	36	18
BAALC	7	3	0	10	5	20	4	13	15	3	1	3	2	3	0	0	12	2
BAALC-AS1	36	19	54	23	43	55	21	24	24	32	26	25	24	31	6	23	9	37
BAALC-AS2	4	0	0	0	0	4	4	3	0	0	0	0	0	0	0	1	0	9
BAAT	14	6	24	6	24	10	21	19	33	59	6	6	6	43	6	11	7	7
BABAM1	309	365	334	101	371	236	337	255	278	332	268	386	326	319	461	548	385	463
BABAM2	287	205	306	108	389	248	371	205	217	235	298	327	305	318	294	405	330	317
BACE1	243	212	358	99	296	163	286	173	358	200	271	267	283	209	358	286	366	225
BACE1-AS	131	116	124	34	207	105	143	113	232	133	141	88	174	94	135	99	140	108
BACE2	1599	3936	3819	1767	2372	2740	3364	3261	3490	4255	1707	4189	3118	3735	4534	7328	4085	8515
BACE2-IT1	18	8	12	7	55	19	16	39	42	35	14	63	36	37	8	14	10	0
BACH1	1549	2636	2080	1036	1913	1570	1736	2229	1933	2816	1061	2263	1684	2030	1598	3143	1833	3342
BACH1-AS1	2	0	0	0	0	4	4	4	1	0	1	1	3	0	0	0	0	0
BACH1-IT1	18	4	14	4	18	20	9	8	26	17	10	32	17	17	3	4	12	16
BACH1-IT2	18	2	0	7	26	34	16	14	14	13	12	30	12	15	0	4	6	12
BACH1-IT3	0	0	0	2	4	3	0	9	2	3	2	6	11	5	0	0	1	0
BACH2	11	3	5	10	21	51	9	18	14	19	10	23	14	23	6	19	10	52
BAD	278	431	482	190	328	319	508	364	356	554	238	317	299	522	587	734	573	1006
BAG1	473	316	487	116	651	245	618	293	447	231	397	346	412	331	477	394	510	374
BAG2	219	149	159	42	215	143	162	159	88	98	225	157	218	174	118	96	123	130
BAG3	256	298	396	100	355	195	384	213	327	253	220	299	300	227	410	433	355	361
BAG4	925	846	1099	291	1073	491	1193	674	1220	921	701	545	852	694	959	1161	1167	1212
BAG5	812	1072	1086	420	1302	887	1160	886	944	960	622	875	965	1004	875	1534	1136	1405
BAG6	15	45	5	0	8	11	6	2	9	11	9	3	11	14	15	2	33	3
BAHCC1	237	113	173	90	208	243	291	204	301	213	239	403	219	140	244	150	270	210
BAHD1	219	196	242	80	275	199	270	110	225	177	170	218	239	158	367	341	309	359
BAIAP2	397	404	634	156	524	186	616	321	376	345	423	567	518	281	606	478	526	599
BAIAP2-DT	106	150	174	58	233	191	228	157	156	117	216	256	292	198	262	262	268	285
BAIAP2L1	1872	3226	2636	999	2189	2062	2282	2579	2044	2715	1188	3082	2152	2408	3032	5124	2976	4409
BAIAP2L2	71	50	42	23	27	66	130	114	123	125	22	48	67	51	208	164	109	41
BAIAP3	370	360	464	80	458	232	540	289	278	272	284	332	384	247	527	320	533	470
BAK1	380	674	649	195	528	443	844	587	602	727	334	737	494	764	717	1163	652	1002
BALR6	3	2	0	4	14	6	2	2	0	0	2	0	4	2	0	0	0	7
BAMBI	33	116	93	104	79	192	94	245	39	211	41	81	100	194	113	225	121	606
BANCR	4	0	0	0	0	0	10	1	4	0	0	0	0	1	0	0	0	0
BANF1	481	743	815	176	591	463	844	424	502	469	522	703	770	690	882	843	831	971
BANF2	2	0	0	2	4	1	1	7	4	2	0	0	0	0	0	0	0	0
BANK1	24	19	41	33	47	32	86	45	46	86	9	36	34	16	35	44	21	53
BANP	206	184	229	68	246	153	203	152	250	173	205	294	200	182	342	263	277	222
BAP1	358	505	713	166	637	386	687	400	487	462	544	597	615	604	646	794	650	696
BARD1	726	631	782	218	1059	412	512	363	830	783	657	612	910	482	655	579	812	628
BARHL1	12	8	0	14	6	37	9	30	1	4	0	1	0	2	7	3	0	11
BARHL2	3	0	0	3	13	14	2	10	2	3	4	0	0	5	0	4	0	12
BARX1	31	10	0	20	6	37	17	16	25	10	8	0	2	12	1	5	18	5
BARX1-DT	5	4	0	0	1	12	0	0	2	1	2	0	7	6	0	0	2	0
BARX2	42	36	130	37	16	27	40	15	92	54	36	77	62	40	347	308	197	221
BASP1	11	1	0	16	18	45	0	9	3	4	1	4	1	12	5	6	12	31
BASP1-AS1	9	0	0	9	13	21	3	7	7	10	5	1	1	9	4	1	11	9
BATF	2	0	0	3	0	4	2	8	6	0	7	1	3	2	0	0	0	0
BATF2	48	47	60	10	48	16	41	32	54	13	26	23	16	18	52	42	52	42
BATF3	12	2	3	3	4	19	0	11	1	3	2	0	1	2	7	2	3	14
BAX	499	849	702	167	538	388	783	386	465	435	397	782	597	428	762	717	642	596
BAZ1A	314	297	457	125	516	300	279	420	323	365	209	458	379	409	242	427	333	329
BAZ1A-AS1	55	59	61	30	54	87	31	59	41	60	49	95	55	70	15	91	48	116
BAZ1B	498	569	723	193	835	415	736	502	540	509	417	484	681	552	538	623	590	588
BAZ2A	1991	2160	2064	599	2162	1065	3050	2188	3041	2545	1371	2025	2157	1225	2679	2500	2809	2888
BAZ2B	1664	897	2024	410	2239	938	1587	1393	2032	1470	1394	1961	1281	1313	1142	1333	1818	866
BAZ2B-AS1	56	43	86	12	68	73	79	50	62	45	48	36	62	51	35	52	84	47
BBC3	552	611	603	142	412	369	596	358	549	533	337	537	432	345	785	666	694	793
BBIP1	186	299	202	84	284	180	248	249	232	226	213	308	194	265	239	332	277	295
BBLN	464	499	1016	166	693	511	1033	305	573	341	556	550	755	601	1410	694	1039	844
BBOF1	17	2	35	6	11	23	34	29	18	14	11	30	11	16	24	16	17	15
BBOX1	4	4	0	3	2	0	0	6	3	2	2	0	0	0	0	0	5	6
BBOX1-AS1	0	0	0	0	10	3	0	4	0	0	0	0	0	0	0	0	0	13
BBS1	62	40	40	12	88	46	55	39	46	41	75	77	69	37	45	38	46	7
BBS10	292	282	352	117	410	246	308	271	303	376	263	376	341	402	251	565	314	443
BBS12	132	162	181	47	107	112	128	156	156	141	127	212	140	250	61	180	148	175
BBS2	673	625	483	149	814	482	686	554	535	564	547	827	775	587	455	577	607	738
BBS4	198	198	221	70	250	151	237	211	173	207	159	218	160	168	307	207	220	162
BBS5	51	31	47	8	70	43	51	30	35	35	55	25	46	29	36	61	29	17
BBS7	223	311	317	89	318	154	274	294	274	287	199	271	264	345	181	411	257	224
BBS7-DT	3	0	0	0	0	4	0	1	0	0	0	0	3	0	1	1	2	0
BBS9	192	142	283	57	333	181	174	151	276	202	208	243	278	262	189	240	207	244
BBX	1252	1425	1315	486	1936	955	1480	1480	1707	1826	1036	1699	1241	1160	984	1621	1383	1642
BCAM	239	287	757	133	361	250	659	285	281	334	231	516	430	209	576	415	641	484
BCAN	13	5	2	11	9	51	6	28	4	7	2	6	2	7	13	7	12	9
BCAN-AS1	136	124	142	42	220	131	144	180	53	76	208	206	179	99	145	177	101	138
BCAP29	82	58	81	28	150	97	88	90	116	126	75	140	74	147	92	167	44	72
BCAP31	905	1700	1407	599	1368	1082	1859	1376	1182	1400	1010	1654	1345	1697	1795	2791	1909	2650
BCAR1	683	1082	731	424	867	864	1195	1028	911	1222	512	1402	658	1000	1221	2194	898	1672
BCAR3	357	602	507	232	428	408	532	535	539	779	299	623	437	565	491	1035	515	1187
BCAR3-AS1	335	110	304	24	413	84	247	87	357	97	365	118	231	52	350	132	288	93
BCAR4	0	0	0	0	0	0	1	3	0	4	2	2	0	0	0	0	0	0
BCAS1	63	24	24	9	43	31	52	67	29	10	22	19	18	27	34	31	9	39
BCAS2	240	496	442	124	401	302	403	288	345	381	231	344	358	417	406	602	506	615
BCAS3	237	245	212	83	334	241	268	255	279	231	263	377	255	300	195	293	197	281
BCAS4	59	32	70	28	86	16	103	25	30	27	54	35	96	26	94	45	52	90
BCAT1	16	1	0	11	7	14	3	15	1	2	5	1	0	5	0	6	3	29
BCAT2	310	432	483	102	424	258	470	228	241	291	251	344	381	280	381	438	472	579
BCCIP	253	290	402	111	417	208	359	233	272	154	232	286	352	233	321	382	429	349
BCDIN3D	168	154	274	53	207	129	210	156	254	111	189	144	253	152	253	270	180	293
BCDIN3D-AS1	19	22	20	11	37	6	29	12	31	22	19	28	46	27	24	24	20	0
BCHE	0	0	0	3	5	0	0	1	0	1	0	0	0	0	0	0	0	2
BCKDHA	64	88	159	26	138	73	130	64	111	68	82	68	179	41	86	99	138	126
BCKDHB	569	372	707	99	886	331	458	242	433	380	663	581	669	424	445	405	518	289
BCKDK	510	509	948	259	734	427	770	396	660	521	546	478	778	477	937	874	872	1107
BCL10	1033	1404	1261	436	1113	782	1361	897	1297	1098	690	1354	926	1065	1326	1745	1435	1605
BCL10-AS1	5	14	0	5	5	10	4	10	5	15	2	21	3	15	0	2	3	1
BCL11A	871	551	869	294	1736	1017	488	695	1147	1035	779	1133	907	862	630	1108	1026	805
BCL11B	140	87	115	74	293	146	160	216	267	190	202	94	186	232	98	190	125	171
BCL2	86	32	30	24	66	70	22	41	31	30	70	43	46	36	28	26	35	48
BCL2A1	2	0	0	3	1	5	0	4	0	7	1	9	0	6	0	8	0	8
BCL2L1	4106	6218	6449	2026	4843	2524	8934	5179	4611	6830	2526	3698	5168	2912	6816	8827	5325	8474
BCL2L1-AS1	0	0	0	0	0	0	2	0	0	1	0	0	0	0	0	0	0	0
BCL2L10	8	1	14	1	0	7	3	5	5	9	5	1	0	2	0	5	0	0
BCL2L11	401	496	344	183	594	319	476	646	554	661	393	622	540	533	375	587	412	584
BCL2L12	154	270	232	55	216	95	234	109	137	156	187	235	196	162	193	205	248	251
BCL2L13	1351	1508	1348	414	1410	764	1486	903	1565	1339	1003	1032	1277	822	1452	1548	1451	1953
BCL2L14	533	494	734	93	490	174	605	228	731	366	435	298	476	321	673	545	853	606
BCL2L15	406	439	493	239	769	381	628	751	580	915	310	563	555	764	353	1015	428	966
BCL2L2	176	280	97	98	274	235	274	330	230	295	133	519	209	296	164	349	209	369
BCL2L2-PABPN1	14	2	0	4	5	6	8	5	10	12	13	8	3	9	6	6	11	32
BCL3	102	337	88	96	136	251	122	307	200	328	128	987	98	326	183	589	193	587
BCL6	648	544	1203	200	1249	489	1236	704	1357	830	756	595	1229	624	974	1174	1401	1068
BCL6B	8	5	0	6	4	11	12	7	3	1	0	8	7	5	0	2	2	20
BCL7A	412	426	460	99	509	333	469	244	447	336	423	349	435	350	362	415	385	438
BCL7B	353	556	561	165	530	351	580	401	398	513	273	447	561	517	613	880	558	793
BCL7C	280	448	413	141	470	312	413	241	339	296	337	512	406	393	493	604	518	563
BCL9	442	471	664	151	718	295	817	451	687	585	496	451	574	356	589	555	635	612
BCL9L	546	375	479	171	635	311	655	530	665	618	447	709	512	244	644	561	527	369
BCLAF1	2607	1436	2839	471	3084	1180	2502	1756	2914	2090	1853	2271	2028	1769	2209	1852	2524	1321
BCLAF3	186	145	107	58	233	117	193	171	216	248	100	224	125	130	148	137	132	103
BCO1	16	28	18	8	16	32	35	41	12	37	12	40	4	15	19	51	9	37
BCO2	41	23	20	12	25	20	36	9	35	10	30	16	25	22	26	3	34	9
BCOR	351	257	376	101	520	284	357	332	375	289	433	505	429	348	294	301	387	329
BCORL1	122	49	74	29	129	39	111	40	120	79	107	118	64	65	85	75	69	50
BCORP1	0	0	10	0	34	11	0	0	17	12	19	4	0	0	0	0	0	0
BCR	1196	1586	1868	655	1522	1151	2104	1836	1685	2232	1383	1728	1530	1501	2073	2844	1856	3291
BCRP3	6	8	14	1	9	23	5	9	12	5	12	7	6	1	6	12	0	11
BCS1L	131	154	123	48	188	108	272	150	148	113	153	206	197	156	204	271	151	176
BCYRN1	2	3	1	2	3	3	9	2	4	7	6	5	3	5	4	4	4	4
BDH1	54	1	7	0	1	2	2	1	4	7	2	2	4	5	5	2	10	1
BDH2	201	250	485	104	388	229	195	162	182	170	277	337	287	357	357	315	343	302
BDKRB1	7	16	0	4	8	15	13	13	16	38	5	16	11	21	1	39	2	48
BDKRB2	81	99	5	7	127	48	93	124	181	234	11	107	63	106	109	255	30	256
BDNF	15	7	0	5	15	18	14	12	3	12	2	0	0	5	8	3	1	1
BDNF-AS	142	95	145	33	195	81	97	101	98	71	99	98	144	142	62	87	139	90
BDP1	0	0	0	0	0	0	0	0	0	0	0	0	0	0	1	0	0	0
BEAN1	45	195	20	101	46	107	92	372	23	142	10	164	27	206	0	38	3	135
BEAN1-AS1	7	5	6	2	12	1	1	6	9	9	3	14	5	3	4	7	4	1
BECN1	512	818	755	246	885	598	907	638	563	625	616	853	661	916	721	1291	766	1094
BECN2	1	0	0	0	4	0	0	0	0	3	1	0	0	2	0	0	5	5
BEGAIN	70	17	4	52	61	121	40	33	34	25	31	29	19	34	13	30	14	31
BEND2	7	4	0	5	1	0	7	7	3	0	0	3	0	8	4	1	1	0
BEND3	178	176	146	91	263	160	213	180	185	192	189	177	217	159	124	289	182	284
BEND4	26	3	0	9	2	38	8	12	12	1	1	4	4	6	0	10	13	25
BEND5	4	0	3	4	4	14	0	4	6	2	15	11	0	3	2	2	8	4
BEND6	17	7	0	7	0	8	6	18	5	4	3	7	0	12	1	8	6	2
BEND7	142	60	205	39	262	107	127	76	200	61	164	183	114	122	154	108	152	84
BEND7-DT	8	1	0	0	9	3	3	7	0	2	2	4	2	0	0	4	5	17
BEST1	14	20	5	17	7	35	13	23	18	25	18	9	0	5	15	15	8	1
BEST2	9	3	7	9	0	14	2	3	6	2	2	0	5	1	5	7	0	0
BEST3	9	0	0	4	0	10	1	8	0	0	5	0	0	1	0	0	0	0
BEST4	31	17	5	4	4	30	20	9	10	24	11	23	23	16	22	46	29	17
BET1	279	294	325	96	334	173	272	170	320	203	189	279	246	222	338	324	346	384
BET1-AS1	0	0	0	4	0	0	0	0	0	0	0	0	3	0	0	0	0	0
BET1L	446	571	605	160	620	321	893	468	524	570	310	349	595	354	783	767	721	694
BEX1	8	2	23	8	4	17	1	6	0	4	7	14	1	22	0	5	7	1
BEX2	95	104	145	33	158	136	77	45	137	79	88	81	111	96	89	134	129	154
BEX3	139	233	476	69	266	202	268	117	104	91	133	232	281	229	263	289	283	234
BEX4	106	189	259	77	242	164	148	80	108	100	164	219	162	207	111	201	242	366
BEX5	13	7	8	3	17	14	21	9	14	6	14	16	0	17	7	25	13	28
BFAR	15	49	22	23	34	13	34	27	28	21	19	18	71	84	24	39	41	41
BFSP1	105	86	178	37	119	75	134	83	76	57	92	83	122	62	84	130	117	104
BFSP2	5	0	0	0	4	1	1	6	3	9	0	0	0	7	0	3	4	7
BFSP2-AS1	1	0	0	4	1	4	0	0	1	0	0	0	0	2	0	3	0	0
BGLAP	4	6	0	1	9	4	11	15	3	9	2	4	20	2	0	0	2	0
BGLT3	3	0	0	0	0	0	1	0	0	0	4	0	0	1	0	0	0	0
BGN	9	7	0	2	12	4	0	8	4	0	1	0	3	3	0	3	5	0
BHLHA15	61	35	30	16	38	69	21	32	51	47	11	21	14	11	74	47	59	78
BHLHA9	23	12	30	16	3	67	2	14	15	7	22	6	12	28	26	10	29	20
BHLHB9	17	13	6	3	6	0	17	13	1	7	7	6	5	8	7	1	8	12
BHLHE22	7	4	0	3	8	11	6	13	7	4	3	4	4	8	0	4	0	1
BHLHE22-AS1	1	0	0	4	4	6	4	6	0	5	0	0	3	5	6	1	1	0
BHLHE23	7	2	3	21	19	32	3	20	9	6	4	2	8	8	12	25	9	11
BHLHE40	924	4200	1323	2128	1151	4071	1385	4283	3076	7893	2500	7269	1889	5605	3348	12708	3099	12440
BHLHE40-AS1	10	16	24	10	11	17	14	17	4	14	5	20	4	23	5	22	18	19
BHLHE41	240	328	174	79	272	170	440	209	357	453	248	405	171	151	384	436	257	257
BHMT	9	0	0	1	6	10	3	15	1	11	1	1	3	3	7	1	6	3
BHMT2	5	0	0	5	0	16	1	5	1	2	1	1	0	2	0	1	0	0
BICC1	15	13	33	40	80	78	34	45	16	25	50	218	153	407	10	28	32	64
BICD1	410	457	627	232	596	632	599	672	421	492	558	980	619	1090	513	847	596	395
BICD1-AS1	6	3	0	1	7	1	0	0	3	0	0	6	1	1	0	9	0	2
BICD2	332	450	483	157	460	368	381	304	470	439	301	404	367	384	424	568	338	433
BICDL1	230	379	244	157	243	279	325	533	232	526	187	693	256	463	343	797	233	730
BICDL2	195	206	213	87	319	233	288	342	288	327	193	480	237	278	271	443	227	359
BICRA	116	56	18	46	85	170	79	155	106	117	67	121	81	80	102	75	139	68
BICRA-AS1	1	0	0	0	0	2	0	3	0	0	0	0	0	0	0	0	0	0
BICRAL	563	544	539	176	872	337	630	524	892	619	556	454	784	450	635	545	744	575
BID	335	671	555	304	487	680	514	742	298	597	402	808	543	699	403	1117	437	1081
BIK	151	149	424	96	210	129	284	123	169	129	155	274	205	179	309	361	236	329
BIN1	1661	1694	2812	577	2647	1249	2326	1072	2205	1487	1673	1506	2308	1257	3139	2563	2742	3022
BIN2	5	8	0	6	12	16	1	7	10	5	5	1	0	5	0	10	7	15
BIN3	344	364	445	138	509	272	587	442	432	401	307	481	381	421	510	589	556	689
BIRC2	1183	1597	1236	609	1435	1387	1296	1679	1188	2006	761	2486	1045	2457	1344	2519	1260	1926
BIRC3	169	4067	443	3159	169	5168	274	5914	578	7733	100	9834	206	12812	404	10679	358	7885
BIRC5	402	454	832	114	513	203	604	144	462	441	389	403	617	323	805	391	631	731
BIRC6	6470	4461	6255	1598	8438	3953	6117	5671	7396	6112	4724	5217	5671	4883	4768	5415	5874	4302
BIRC6-AS1	4	0	0	0	0	0	0	0	0	0	0	0	0	0	0	0	0	0
BIRC6-AS2	0	0	0	0	0	2	0	3	0	1	0	0	0	0	0	0	0	0
BIRC7	19	6	5	7	2	22	6	10	17	2	4	2	2	9	0	1	3	10
BISPR	14	15	18	6	18	21	20	32	25	26	33	32	15	14	5	3	6	56
BIVM	249	110	264	29	314	131	296	184	291	162	277	158	232	107	173	153	211	144
BIVM-ERCC5	0	0	0	0	0	0	0	0	2	0	0	0	0	0	0	0	0	0
BLACAT1	519	484	326	176	617	571	366	721	655	631	513	1475	567	701	337	991	330	475
BLACE	13	3	0	5	2	18	1	3	8	16	1	0	0	5	6	9	0	12
BLCAP	990	755	869	208	966	440	1055	588	763	671	819	788	923	502	861	899	745	862
BLID	1	0	0	0	1	0	0	0	0	0	0	0	3	0	0	0	0	5
BLK	20	9	0	20	19	37	11	7	5	0	2	1	4	11	0	0	2	2
BLM	285	202	439	66	420	245	206	133	270	157	270	341	425	212	195	267	208	109
BLMH	257	273	400	105	367	208	296	151	275	198	390	303	335	244	238	355	329	385
BLNK	468	461	500	221	739	542	704	655	592	400	605	1128	404	1039	555	587	657	571
BLOC1S1	219	393	485	121	292	188	405	236	176	278	194	397	250	343	478	416	427	518
BLOC1S2	229	360	429	138	312	236	362	260	347	279	186	393	285	452	308	407	310	405
BLOC1S3	264	414	370	142	332	199	339	229	313	393	160	284	280	221	333	533	422	691
BLOC1S4	149	224	263	54	207	149	258	124	170	171	198	185	212	188	227	340	158	285
BLOC1S5	253	276	246	80	388	176	319	211	281	292	205	248	278	226	344	347	294	363
BLOC1S5-TXNDC5	0	0	0	0	0	0	0	0	0	0	0	0	0	0	0	0	0	0
BLOC1S6	1478	1694	1419	420	1699	794	1470	1226	1321	1255	1114	1309	1544	1298	1138	1276	1068	1307
BLVRA	34	77	111	44	79	99	139	106	75	117	37	115	83	93	204	152	123	237
BLVRB	279	332	552	99	337	187	512	254	329	267	146	363	335	242	638	490	769	599
BLZF1	421	442	561	177	508	320	413	476	445	560	307	472	350	494	387	675	394	492
BMERB1	4	5	2	8	30	14	10	20	20	3	7	21	1	24	33	4	2	4
BMF	104	155	96	54	128	169	95	107	100	138	71	222	56	180	102	103	124	203
BMF-AS1	0	0	0	1	0	6	0	0	0	0	0	5	1	0	0	0	1	0
BMI1	342	282	459	126	504	323	387	270	365	317	323	377	324	409	227	464	266	378
BMP1	168	113	157	96	191	201	202	219	148	237	130	261	126	203	180	307	197	448
BMP10	1	0	0	5	7	10	1	3	0	6	0	2	0	0	0	2	0	0
BMP15	0	0	0	0	0	2	0	5	0	0	0	1	0	0	0	0	0	0
BMP2	253	532	202	127	236	249	228	442	329	603	312	856	224	275	241	640	257	807
BMP2K	767	754	1093	330	1227	680	766	788	813	1016	768	1129	975	1099	521	1120	772	823
BMP2K-DT	13	8	0	1	7	11	13	4	5	6	15	0	18	13	13	5	6	6
BMP3	9	0	4	8	4	3	8	9	11	6	9	1	0	2	37	52	7	6
BMP4	2957	4602	4572	1114	6035	2877	7079	3609	4647	3402	2714	3234	5294	2810	3341	3721	3999	4033
BMP5	7	1	0	0	4	4	2	2	1	1	3	0	1	1	0	0	0	0
BMP6	55	69	26	57	42	86	31	71	15	106	37	83	52	103	42	78	45	46
BMP7	1015	1471	1128	213	1250	679	1233	504	1088	544	1035	903	1270	572	1525	936	1107	773
BMP7-AS1	1	0	0	2	0	1	0	0	0	0	0	0	0	0	0	0	0	0
BMP8A	31	22	33	22	41	72	42	34	20	23	18	28	31	25	38	10	42	38
BMP8B	203	199	283	108	276	202	306	162	253	288	208	238	354	217	232	421	316	427
BMP8B-AS1	2	2	0	1	0	0	1	3	0	0	0	0	0	0	5	3	0	2
BMPER	14	2	0	15	20	22	4	10	8	19	7	3	8	8	0	11	0	8
BMPR1A	825	811	1174	383	1267	666	913	944	1165	1138	958	1103	992	1103	693	1360	1011	1188
BMPR1B	14	0	0	2	5	9	0	2	3	4	1	0	0	1	0	7	4	0
BMPR1B-DT	1	1	0	0	0	1	0	1	0	3	0	0	0	3	0	0	0	0
BMPR2	959	1470	1258	694	1677	1420	1252	1888	1595	1903	1072	1704	1140	2433	1022	2355	1119	2095
BMS1	564	434	633	134	616	358	548	529	564	432	427	485	553	482	442	680	525	538
BMS1P1	130	42	227	50	235	92	80	109	186	185	201	197	112	99	44	110	61	51
BMS1P14	0	0	0	2	0	0	0	0	0	0	0	0	0	0	0	0	0	0
BMS1P4	24	15	1	2	31	9	21	26	13	17	23	10	8	7	14	12	9	3
BMS1P4-AGAP5	2	0	0	2	6	0	0	0	4	2	7	7	8	1	6	2	6	5
BMT2	120	158	213	45	193	125	187	138	185	102	173	208	141	146	121	176	147	155
BMX	5	17	0	5	0	31	3	8	0	2	8	51	0	27	0	35	2	36
BNC1	8	0	0	14	5	27	7	8	8	8	3	1	0	17	7	7	8	12
BNC2	27	6	0	4	3	30	18	18	8	13	5	11	5	14	0	25	12	36
BNC2-AS1	0	0	0	4	0	0	1	8	0	0	0	0	0	0	0	0	0	0
BNIP1	72	134	140	37	124	64	124	101	83	66	51	87	87	40	174	115	135	161
BNIP2	1180	1314	1256	535	1339	796	1166	1229	1452	1757	867	1312	954	1160	903	1387	1209	1473
BNIP3	2038	2286	2695	781	2591	1532	2421	1199	2088	1733	2441	2062	2258	1386	2847	2706	3932	3300
BNIP3L	3465	4999	4098	2001	4058	3301	4407	4907	4611	6054	3279	5013	3819	4455	4461	7355	4668	7346
BNIP5	226	90	112	23	130	61	96	80	262	113	52	93	46	118	307	215	159	135
BNIPL	21	16	5	10	38	18	24	13	72	14	20	6	13	12	11	8	9	10
BOC	20	9	0	7	9	23	4	18	10	3	3	10	0	12	12	9	22	5
BOD1	519	719	794	175	750	381	780	412	616	504	509	499	683	475	896	729	668	708
BOD1L1	559	395	565	127	689	278	598	459	590	459	333	422	496	309	449	387	526	301
BOD1L2	3	3	0	12	3	6	0	12	1	2	1	0	0	1	0	0	3	0
BOK	326	486	624	239	473	422	581	535	383	510	408	855	512	785	594	1186	501	1085
BOK-AS1	12	8	0	6	9	13	18	5	4	2	2	0	4	2	27	9	4	1
BOLA1	115	181	164	38	111	117	168	79	131	90	98	173	117	55	173	141	185	191
BOLA2	0	0	0	0	0	0	0	0	0	0	0	0	0	0	0	0	0	0
BOLA2-SMG1P6	53	69	22	18	103	67	105	100	58	42	55	61	89	96	93	97	101	101
BOLA2B	5	1	2	0	6	4	3	3	3	92	2	4	4	4	2	3	8	9
BOLA3	136	172	135	54	149	105	204	84	72	83	78	142	157	142	101	207	211	182
BOLA3-DT	17	26	42	10	54	23	11	13	16	14	20	32	67	56	27	12	27	17
BOLL	9	4	0	12	6	11	6	12	2	5	0	1	0	9	10	0	6	10
BOP1	323	257	406	97	400	234	401	188	235	218	467	370	457	306	398	485	412	252
BORA	246	171	366	39	289	129	244	110	239	195	194	214	292	159	318	160	352	147
BORCS5	291	254	222	53	430	238	321	210	385	266	228	274	335	306	329	350	270	330
BORCS6	155	284	274	100	165	136	202	195	167	258	98	175	126	211	218	398	241	641
BORCS7	124	76	85	22	115	102	88	82	58	68	94	87	131	117	99	100	87	119
BORCS7-ASMT	0	0	0	0	2	0	0	0	0	0	0	0	0	0	0	0	0	0
BORCS8	55	63	49	30	132	81	104	133	95	130	87	143	76	121	75	137	67	101
BORCS8-MEF2B	4	11	0	2	2	0	1	0	0	1	0	0	4	1	0	1	7	0
BPESC1	4	3	0	2	0	3	0	4	0	3	0	1	0	1	0	0	1	0
BPGM	60	113	102	41	64	95	125	131	55	149	47	113	62	123	56	162	82	189
BPHL	314	355	309	143	414	368	384	322	266	327	380	577	404	528	382	833	351	535
BPI	14	5	0	9	6	6	3	5	6	10	5	0	2	1	0	1	3	6
BPIFA1	0	0	0	3	0	1	3	3	0	0	0	0	0	3	0	2	0	6
BPIFA2	9	2	0	3	6	18	12	3	11	0	2	0	0	4	0	0	1	0
BPIFA3	0	0	0	1	0	2	0	0	2	0	0	0	0	1	0	0	0	13
BPIFA4P	6	0	2	3	0	3	3	5	0	2	0	0	0	3	0	0	1	0
BPIFB1	9	7	9	6	5	9	17	7	7	5	2	0	1	2	0	0	3	0
BPIFB2	6	2	0	7	6	5	2	2	5	6	0	0	5	1	0	4	0	13
BPIFB3	1	3	6	10	6	20	9	9	2	0	3	0	0	3	0	0	8	7
BPIFB4	3	2	0	10	8	10	0	2	4	9	3	6	2	2	6	0	0	2
BPIFB6	3	0	0	3	0	8	0	12	8	2	0	0	0	4	3	6	0	0
BPIFC	6	0	0	3	8	3	0	8	2	1	10	0	0	3	0	0	0	4
BPNT1	328	324	418	115	431	257	499	284	378	278	256	307	329	296	499	606	466	414
BPNT2	1342	1382	1024	399	1837	914	1341	1207	1306	1311	989	897	1463	1203	854	1143	1206	1052
BPTF	2017	1432	2077	418	2751	1078	2136	1494	2102	1561	1625	1613	1850	1424	1671	1538	2021	1519
BPY2	0	0	0	0	0	0	0	0	0	0	0	0	0	0	0	0	0	0
BPY2B	0	0	0	0	0	0	0	0	0	0	0	0	0	0	0	0	0	0
BPY2C	0	0	0	0	0	0	0	0	0	0	0	0	0	0	0	0	0	0
BRAF	1205	610	1105	202	1391	599	1031	763	1259	813	913	1061	884	728	720	782	1179	743
BRAP	414	605	630	138	637	414	490	429	401	482	354	497	473	442	540	650	547	675
BRAT1	407	408	654	175	611	377	691	429	526	441	475	606	748	519	737	702	663	711
BRCA1	460	274	432	99	570	202	319	178	405	264	451	474	484	226	272	213	335	133
BRCA2	694	369	766	189	820	398	443	264	546	544	867	759	682	407	386	368	428	315
BRCC3	211	175	315	65	348	184	324	223	305	219	300	274	290	235	244	294	292	280
BRD1	681	563	686	197	987	468	736	540	779	839	566	733	738	564	645	864	678	757
BRD2	7	4	21	2	54	25	46	26	45	23	23	8	51	48	13	33	20	34
BRD3	319	362	379	165	453	288	340	344	313	309	370	425	397	370	370	497	483	433
BRD3OS	270	297	482	110	384	242	368	182	306	232	268	298	366	219	312	309	292	311
BRD4	527	274	398	145	637	321	504	447	553	531	429	661	443	330	386	428	424	365
BRD7	491	474	702	136	792	397	584	408	474	458	441	566	643	508	556	648	520	553
BRD8	282	297	457	99	433	219	425	280	383	254	373	323	351	278	407	251	389	304
BRD9	316	276	284	98	383	275	332	346	295	275	239	516	338	282	263	425	391	266
BRDT	5	3	0	7	11	6	2	10	2	9	4	0	0	0	0	0	0	10
BRF1	396	242	456	78	503	222	384	289	409	381	403	360	387	256	587	305	400	338
BRF2	148	281	223	51	191	90	226	122	169	144	133	154	145	164	208	204	207	243
BRI3	398	836	678	259	462	494	742	528	594	663	355	771	484	602	754	1132	740	1397
BRI3BP	1180	1038	1152	342	1578	673	1250	922	1429	1161	1340	939	1562	1104	1080	1697	1097	1741
BRICD5	39	21	57	17	48	45	26	48	60	44	15	61	44	28	61	75	30	83
BRINP1	5	9	0	2	6	7	0	5	4	5	7	7	6	1	0	1	8	0
BRINP2	8	0	0	4	11	16	0	7	1	3	6	3	0	8	0	0	12	0
BRINP3	6	0	0	7	11	5	2	6	5	1	1	0	0	2	12	7	11	37
BRINP3-DT	0	0	1	0	4	0	3	0	0	0	0	0	0	0	0	0	0	0
BRIP1	802	346	719	126	849	306	423	211	631	461	583	634	627	372	428	329	431	240
BRIX1	398	510	515	112	462	276	446	190	378	244	291	269	434	250	538	334	398	407
BRK1	710	1354	1112	444	999	863	1122	888	888	997	735	1380	966	1218	1308	1664	1227	1781
BRME1	83	40	45	2	123	40	54	14	42	16	67	16	65	16	43	24	48	22
BRMS1	143	227	216	92	192	222	200	237	80	219	136	234	207	253	286	362	198	445
BRMS1L	63	37	99	23	105	39	57	64	61	63	78	90	65	103	74	68	60	55
BROX	1481	1673	1630	538	1975	1036	1658	1477	1961	1661	1123	1328	1413	1737	1589	2083	2236	2143
BRPF1	290	366	499	127	426	265	362	286	397	444	264	297	394	329	507	454	316	356
BRPF3	271	303	279	143	444	279	396	331	369	273	270	514	323	381	269	472	328	510
BRPF3-AS1	68	27	52	9	75	20	52	25	49	52	34	51	60	8	43	30	33	22
BRS3	0	3	0	0	0	5	1	0	0	0	1	0	0	4	0	1	0	4
BRSK1	32	16	1	5	11	19	13	19	17	13	23	23	6	18	9	18	10	24
BRSK2	55	20	9	24	45	96	27	63	22	9	31	26	18	37	55	22	32	54
BRWD1	4357	2209	3918	823	5404	2034	3857	2678	5173	3571	2909	3447	3244	2469	3146	2968	3990	2424
BRWD1-AS1	1	1	10	2	2	3	4	0	2	0	2	0	2	2	0	4	0	0
BRWD1-AS2	25	9	38	12	22	23	31	8	24	38	15	10	31	36	26	13	19	27
BRWD1-IT1	19	8	1	1	34	4	20	8	16	17	24	25	17	7	17	3	24	11
BRWD3	1819	1079	1398	406	2317	809	1525	1316	2389	1723	1427	1579	1373	1026	1228	1383	1596	1175
BSCL2	240	231	331	50	291	163	274	182	230	195	227	244	250	213	301	333	238	329
BSDC1	1115	1567	1299	363	1544	941	1282	1193	1203	1186	931	1639	1179	1220	1306	1797	1282	1794
BSG	5222	6724	10191	2146	6953	3787	11576	4728	6776	4639	4805	4996	7188	4944	15881	11794	12079	11026
BSG-AS1	111	105	118	8	84	36	135	28	39	29	68	59	112	13	157	74	104	44
BSN	59	18	14	18	41	46	24	51	15	11	14	19	3	22	30	16	12	4
BSN-AS1	0	0	0	0	0	0	0	2	0	3	0	0	0	0	0	0	0	0
BSN-DT	24	15	9	14	6	15	4	9	4	9	15	6	5	5	8	8	21	0
BSND	10	11	0	9	5	22	8	6	4	6	7	0	0	5	0	3	4	0
BSPH1	11	0	0	3	2	1	0	3	0	0	0	2	0	1	0	3	0	0
BSPRY	468	642	814	274	675	560	780	609	789	869	446	701	788	783	714	1300	937	1404
BST1	8	5	10	1	8	24	10	18	14	18	7	3	9	10	2	7	14	12
BST2	8	9	8	6	13	9	9	2	5	7	5	13	8	13	0	9	7	0
BSX	2	0	0	3	0	10	1	4	0	0	1	0	7	2	0	0	0	0
BTAF1	2850	2235	3283	742	3412	1843	2764	2784	3080	3249	2081	3557	2630	2417	2556	3071	2526	1992
BTBD1	1192	1557	1546	445	1804	1177	1876	1405	1214	1103	1287	1472	1398	1385	1352	2059	1437	1927
BTBD10	588	814	751	298	698	543	811	618	659	645	535	880	747	842	693	947	634	885
BTBD16	15	17	0	4	19	11	14	9	9	6	8	6	6	7	17	12	10	27
BTBD17	17	6	1	14	9	18	3	17	4	3	9	3	6	7	8	4	7	23
BTBD18	4	1	0	5	8	2	2	0	0	0	2	0	3	6	5	2	3	0
BTBD19	61	42	13	29	26	49	54	128	23	145	12	231	38	47	48	93	57	39
BTBD2	1096	1187	1886	460	1526	767	1639	816	1390	1084	1161	1169	1536	949	2089	1911	2023	1976
BTBD3	1892	1283	2222	528	2933	1315	2353	1549	3158	2241	2095	1605	2496	1673	2158	2627	2504	2116
BTBD3-AS1	2	0	1	0	0	3	3	7	1	0	1	0	0	2	7	0	0	6
BTBD6	329	481	650	167	514	388	554	379	463	570	396	696	393	475	578	973	511	927
BTBD7	42	19	55	5	76	16	41	66	80	98	27	63	24	32	24	66	43	41
BTBD8	339	251	347	78	486	221	310	286	340	306	305	334	269	222	323	325	383	292
BTBD9	250	302	395	166	471	360	389	406	472	456	346	436	402	429	379	563	416	556
BTBD9-AS1	0	0	0	2	0	1	0	0	0	0	0	0	0	0	0	0	0	0
BTC	20	58	41	13	31	74	29	55	16	33	14	122	26	119	29	82	7	30
BTD	486	681	429	191	660	457	592	574	467	434	403	483	503	505	635	927	614	827
BTF3	3482	4288	6041	1263	5308	2640	5735	2920	3889	3112	3343	3777	4951	3197	6306	5601	6956	5923
[truncated: 44,240 more rows]
