# Supplementary material for: Characterization of patient-derived intestinal organoids for modelling fibrosis in Inflammatory Bowel Disease
Source: Inflamm Res. 2024 Jun 6;73(8):1359–70. doi: 10.1007/s00011-024-01901-9 (PMC11282153; doi:10.1007/s00011-024-01901-9)
Supplement: Supplementary file 3 — Supplementary file3 (XLSX 228 KB) [file 11_2024_1901_MOESM3_ESM.xlsx]

## Sheet: CTRL vs CTRL (TNFα + TGFβ1)
	baseMean	log2FoldChange	lfcSE	stat	pvalue	padj
LGALS9B	50.8753	-6.87852	1.3449	-5.11453	3.14523e-07	1.632e-05
ENSG00000262663	8.56942	-6.12555	1.6607	-3.68853	0.000225552	0.00403267
AQP5	4050.37	-4.45367	0.395274	-11.2673	1.90336e-29	1.96942e-26
SLC38A11	75.0973	-4.05141	0.772624	-5.2437	1.5739e-07	8.84504e-06
ENSG00000273437	10.9266	-3.97695	1.2401	-3.20697	0.00134139	0.0160948
AQP5-AS1	158.729	-3.96886	0.574647	-6.9066	4.9641e-12	6.80885e-10
ENSG00000290907	22.727	-3.9622	1.08757	-3.64317	0.000269305	0.00466707
H19	28.0833	-3.96215	1.00299	-3.95033	7.80433e-05	0.00173331
PCK1	585.437	-3.89454	0.819809	-4.75055	2.02865e-06	8.16566e-05
LINC01363	27.8865	-3.79461	0.918521	-4.13122	3.60849e-05	0.00090033
FOLR1	20.092	-3.75168	1.16628	-3.2168	0.00129631	0.0156931
AQP1	442.167	-3.71733	0.513264	-7.24252	4.40429e-13	7.59524e-11
ENSG00000237481	8.65154	-3.58915	1.25485	-2.86022	0.00423344	0.0377617
LGALS9C	80.9153	-3.51048	0.740443	-4.74105	2.12612e-06	8.46118e-05
SMOC2	3605.74	-3.36066	0.71537	-4.69779	2.62991e-06	0.000100784
ENSG00000260306	11.8572	-3.20864	0.974874	-3.29134	0.000997129	0.0130599
ELAPOR1	185.585	-3.20754	0.554886	-5.78055	7.44573e-09	5.74432e-07
SLC9A3	593.831	-3.1637	0.439288	-7.20188	5.93881e-13	9.94891e-11
INHBB	231.607	-3.02185	0.7842	-3.85342	0.000116481	0.00238801
ENSG00000270589	15.0855	-2.87769	0.846439	-3.39976	0.000674445	0.00961384
FAIM2	624.246	-2.82951	0.36206	-7.81504	5.49453e-15	1.27169e-12
ENSG00000203644	20.6472	-2.82712	0.991775	-2.85056	0.00436422	0.0386962
NR0B2	19.9607	-2.72451	0.883093	-3.08519	0.0020342	0.0221147
ENSG00000279464	11.8764	-2.7221	0.974505	-2.79332	0.00521702	0.0440132
ENSG00000233799	14.474	-2.69748	0.79819	-3.37949	0.000726193	0.0102027
ADRA2A	835.904	-2.68705	0.25245	-10.6439	1.86191e-26	1.72374e-23
UNC93A	150.144	-2.66182	0.590571	-4.5072	6.5688e-06	0.000216377
LINC02568	21.4086	-2.64714	0.967571	-2.73586	0.00622179	0.0497461
NAPEPLD	23.2935	-2.63798	0.800411	-3.29578	0.000981478	0.0129126
FAM72C	15.2286	-2.61151	0.836943	-3.1203	0.00180666	0.0203192
ENSG00000262089	11.7438	-2.57337	0.93499	-2.75229	0.00591795	0.0479709
ENSG00000289447	9.25379	-2.56777	0.925715	-2.77382	0.00554026	0.0459035
LINC02656	75.3245	-2.55786	0.443834	-5.76309	8.2587e-09	6.28876e-07
ENSG00000271789	25.6591	-2.50816	0.723218	-3.46806	0.000524237	0.00793575
LINC01811	305.449	-2.50361	0.684749	-3.65625	0.000255935	0.0044795
SNORA50A	22.2848	-2.49935	0.700423	-3.56834	0.000359245	0.00587825
ENSG00000249743	26.1787	-2.48581	0.800009	-3.10723	0.00188849	0.0210377
ENSG00000276334	46.5454	-2.47503	0.490848	-5.04236	4.59834e-07	2.25935e-05
ENSG00000274979	126.316	-2.43605	0.510381	-4.77301	1.81489e-06	7.51152e-05
ENSG00000236452	36.2102	-2.37173	0.780747	-3.03777	0.00238335	0.0248555
ENSG00000274093	28.1706	-2.33647	0.704249	-3.31768	0.000907687	0.012114
ENSG00000289468	10.5829	-2.32081	0.820084	-2.82996	0.00465536	0.0406189
AQP6	62.7367	-2.30231	0.508199	-4.53033	5.88922e-06	0.000198072
ENSG00000240291	27.4091	-2.2939	0.834476	-2.74891	0.00597945	0.0482249
ENSG00000280378	16.0473	-2.29362	0.745959	-3.07473	0.00210695	0.0227472
ENSG00000273759	21.6045	-2.26956	0.686826	-3.30441	0.00095176	0.0126065
RAB26	54.0249	-2.26489	0.557331	-4.06382	4.8277e-05	0.00115694
ENSG00000273284	26.7574	-2.24957	0.587885	-3.82656	0.000129949	0.00258867
ENSG00000258053	25.6814	-2.24021	0.770426	-2.90776	0.00364033	0.0338264
FKBP9P1	210.272	-2.22342	0.551301	-4.03304	5.50601e-05	0.00129653
ENSG00000272983	25.1073	-2.18042	0.738916	-2.95084	0.00316914	0.0308154
ENSG00000275481	95.9308	-2.17488	0.347787	-6.25348	4.01404e-10	4.01176e-08
ENSG00000270108	30.2124	-2.1557	0.545182	-3.95409	7.68273e-05	0.00171933
MARF1	79.3438	-2.15138	0.750068	-2.86825	0.00412753	0.0370425
PDIA2	101.542	-2.1439	0.446437	-4.80224	1.56901e-06	6.63435e-05
ASCL2	708.098	-2.13911	0.424888	-5.03453	4.7902e-07	2.34706e-05
CPVL	133.242	-2.12961	0.651676	-3.26789	0.00108351	0.013841
ENSG00000278390	27.7474	-2.11142	0.542513	-3.89192	9.94525e-05	0.00210767
AKR7A3	78.4083	-2.09144	0.494104	-4.23279	2.30814e-05	0.000627515
AGAP5	13.7551	-2.07948	0.747712	-2.78112	0.00541712	0.0451923
ENSG00000279900	19.8879	-2.07065	0.64489	-3.21086	0.00132337	0.0159221
TMOD4	21.9037	-2.0704	0.624952	-3.31289	0.000923389	0.0122862
TSPAN7	16.9382	-2.06479	0.748831	-2.75736	0.00582706	0.0476071
ENSG00000269951	64.5193	-2.05992	0.50498	-4.07922	4.5188e-05	0.00109484
ENSG00000259628	25.1322	-2.04454	0.730186	-2.80002	0.00510988	0.0434007
MAGI1-IT1	70.8198	-2.03897	0.472743	-4.31307	1.61003e-05	0.000461997
ENSG00000264895	20.5262	-2.03538	0.74111	-2.74639	0.00602557	0.0484636
ENSG00000287527	29.3918	-2.03373	0.736943	-2.75969	0.00578563	0.0473271
OVGP1	44.8429	-2.03087	0.496549	-4.08996	4.31439e-05	0.00105273
ENSG00000277151	29.7353	-2.02995	0.684217	-2.96682	0.00300901	0.0297477
GPRIN3	429.803	-2.02329	0.705763	-2.86681	0.00414638	0.0371927
ENSG00000233967	152.343	-2.01888	0.460097	-4.38795	1.14422e-05	0.000350031
ACSM3	107.001	-1.99998	0.528652	-3.78316	0.000154851	0.00298011
SPNS2	3348.3	-1.99962	0.683111	-2.92723	0.00341999	0.0324825
FAM238C	50.6955	-1.98978	0.6886	-2.88961	0.00385725	0.0352462
PCF11-AS1	27.9463	-1.98723	0.707019	-2.81072	0.00494314	0.0424145
N4BP2L2-IT2	244.78	-1.98319	0.380018	-5.21866	1.8022e-07	1.00637e-05
KCNAB2	440.393	-1.98288	0.444317	-4.46275	8.09154e-06	0.000261156
ADAM20	44.3145	-1.96489	0.713987	-2.75199	0.00592339	0.0479929
CDCA7L	410.94	-1.96364	0.256467	-7.65651	1.91047e-14	4.00063e-12
ENSG00000289154	23.7674	-1.93499	0.558748	-3.46307	0.000534043	0.00805765
SLC16A10	95.6641	-1.93483	0.44136	-4.38379	1.16631e-05	0.000353105
ENSG00000254556	59.9685	-1.91611	0.595231	-3.21911	0.00128589	0.0155885
ENSG00000260948	44.7384	-1.90564	0.577931	-3.29735	0.000976003	0.0128791
ENSG00000279432	35.7112	-1.89302	0.581198	-3.2571	0.00112558	0.0141827
ENSG00000255026	189.419	-1.88092	0.48664	-3.86512	0.000111035	0.00229507
LINC01123	54.0254	-1.87402	0.521393	-3.59426	0.000325313	0.00542908
DEGS2	283.951	-1.87274	0.295117	-6.34575	2.21342e-10	2.37403e-08
METTL7A	198.294	-1.86666	0.29193	-6.39419	1.61399e-10	1.77438e-08
ENSG00000279281	26.6584	-1.85993	0.675722	-2.7525	0.00591419	0.0479648
HPSE	34.6219	-1.84999	0.596786	-3.09993	0.00193566	0.0213238
ENSG00000254577	19.033	-1.84932	0.675334	-2.73837	0.00617442	0.0494797
ENSG00000237359	24.5248	-1.84727	0.595916	-3.09988	0.00193599	0.0213238
ENSG00000266900	30.9169	-1.8469	0.535103	-3.45149	0.000557505	0.00833179
POU2F1-DT	41.7336	-1.84537	0.540522	-3.41405	0.000640054	0.00928158
EDRF1-DT	18.5787	-1.83794	0.648965	-2.83211	0.00462421	0.0404878
MYB	665.244	-1.83029	0.445908	-4.10464	4.04947e-05	0.000994834
ENSG00000289396	45.0758	-1.82786	0.472842	-3.86569	0.000110776	0.00229241
STXBP6	189.967	-1.82531	0.431515	-4.23	2.33693e-05	0.00063436
ENSG00000257298	68.5869	-1.82412	0.495391	-3.68219	0.00023124	0.00411093
GLP1R	71.1128	-1.81348	0.603548	-3.0047	0.0026584	0.0270609
PRR15L	737.083	-1.80011	0.316969	-5.67913	1.35385e-08	9.89913e-07
RUBCNL	964.27	-1.79996	0.396509	-4.5395	5.63869e-06	0.000192591
NT5DC3	455.687	-1.79325	0.612097	-2.92968	0.00339314	0.0323673
ENSG00000260645	46.0858	-1.78409	0.636431	-2.80327	0.00505872	0.0431119
FKBP10	96.5729	-1.77038	0.50278	-3.52119	0.000429618	0.00678365
KLK1	179.411	-1.76522	0.47868	-3.68768	0.000226312	0.00404144
IKZF2	123.432	-1.75034	0.31036	-5.6397	1.70347e-08	1.20337e-06
SLC9A3-AS1	426.749	-1.74768	0.395964	-4.41374	1.01599e-05	0.000317994
EPHB3	528.313	-1.74286	0.383807	-4.54097	5.59963e-06	0.000192378
STS	193.739	-1.73602	0.42568	-4.07822	4.53827e-05	0.00109805
RORC	572.623	-1.72551	0.448934	-3.84356	0.000121262	0.0024659
SMAD9	86.5335	-1.72249	0.526955	-3.26877	0.00108017	0.0138183
PGGHG	718.051	-1.71539	0.594102	-2.88737	0.00388477	0.0354425
ENSG00000251095	106.843	-1.71256	0.596394	-2.87152	0.00408503	0.0367548
ENSG00000264112	588.737	-1.70754	0.295286	-5.78266	7.35289e-09	5.69768e-07
ENSG00000289027	29.5137	-1.70057	0.59734	-2.84691	0.00441461	0.0391002
SCARA3	70.3245	-1.69467	0.557878	-3.03771	0.00238381	0.0248555
PDK2	258.528	-1.68396	0.231063	-7.28787	3.14898e-13	5.53905e-11
SLC38A4-AS1	143.037	-1.68119	0.324282	-5.18435	2.16768e-07	1.17321e-05
ARRB2	63.707	-1.6786	0.424681	-3.95261	7.73047e-05	0.00172516
SLC16A5	385.198	-1.67753	0.291521	-5.7544	8.69506e-09	6.56421e-07
CALB2	340.528	-1.67658	0.499738	-3.35493	0.000793858	0.0109093
SLC2A12	174.853	-1.66823	0.245691	-6.78995	1.12169e-11	1.37976e-09
PPFIBP2	812.667	-1.6621	0.249277	-6.66769	2.59857e-11	3.10944e-09
VIPR1	153.843	-1.65817	0.38599	-4.29588	1.74002e-05	0.000496061
LINC02649	176.402	-1.65771	0.453258	-3.65732	0.000254866	0.00446969
BCAR3-AS1	190.897	-1.64713	0.30583	-5.38577	7.21353e-08	4.28103e-06
ENSG00000279114	44.2581	-1.63755	0.415129	-3.94468	7.99078e-05	0.00176138
ENSG00000272335	117.834	-1.62958	0.350822	-4.64503	3.40029e-06	0.000126718
PKDCC	847.643	-1.62084	0.377365	-4.29514	1.74581e-05	0.000496907
XNDC1N	62.1504	-1.62051	0.510192	-3.17628	0.00149177	0.0175052
GDF15	1184.25	-1.61457	0.303845	-5.31379	1.0737e-07	6.07279e-06
ABCA1	303.31	-1.61187	0.328679	-4.90409	9.38627e-07	4.24433e-05
PVT1	452.682	-1.6116	0.35761	-4.50658	6.58815e-06	0.000216609
FAM86B3P	71.637	-1.60428	0.56449	-2.84199	0.00448323	0.0395387
THSD1	48.9343	-1.60173	0.503786	-3.1794	0.00147583	0.0173644
ENSG00000278576	50.4156	-1.59732	0.534402	-2.98898	0.00279911	0.028119
RAMP1	64.6516	-1.58922	0.460943	-3.44776	0.000565261	0.00843336
STARD13	378.293	-1.58548	0.357364	-4.43658	9.13988e-06	0.000290199
ANKS4B	116.53	-1.58543	0.53443	-2.96659	0.00301126	0.0297477
ENSG00000278896	24.9028	-1.58479	0.544101	-2.91268	0.00358346	0.0335104
IRF8	217.151	-1.57756	0.571075	-2.76243	0.00573721	0.047004
NFIA	3107.5	-1.57661	0.318142	-4.95568	7.20793e-07	3.35417e-05
GOLGA2P5	168.571	-1.56146	0.344057	-4.53837	5.66906e-06	0.000193254
ENSG00000287837	41.2941	-1.56131	0.530179	-2.94488	0.00323084	0.0312599
LYZ	18905.6	-1.54918	0.523727	-2.958	0.00309642	0.0303432
RGMB	1350.69	-1.54893	0.335406	-4.61807	3.87334e-06	0.000141353
ENSG00000286786	58.199	-1.5461	0.424113	-3.64548	0.00026689	0.00463218
ASIC1	139.831	-1.5404	0.379807	-4.05574	4.99754e-05	0.00119115
ARHGDIG	115.44	-1.53821	0.34899	-4.40761	1.04515e-05	0.000325385
ENSG00000243004	50.673	-1.53818	0.433777	-3.54602	0.000391091	0.00627672
SLC16A4-AS1	114.717	-1.53679	0.415457	-3.69904	0.000216416	0.00391991
TAS2R4	87.3538	-1.53574	0.463047	-3.31659	0.000911224	0.012152
ENSG00000289574	57.436	-1.52993	0.497907	-3.07273	0.00212109	0.0228475
DOK7	197.907	-1.52705	0.47688	-3.20217	0.00136395	0.0162989
FMO5	62.3631	-1.52705	0.464467	-3.28774	0.00100995	0.0131878
HNF1A-AS1	155.927	-1.51771	0.423216	-3.58613	0.000335625	0.00557473
LINC01355	308.046	-1.51116	0.388949	-3.88525	0.000102226	0.00215195
ENSG00000289534	60.051	-1.50957	0.506882	-2.97815	0.00289991	0.0288842
ADAT2	173.238	-1.49386	0.402035	-3.71576	0.000202597	0.00373944
SLC25A25-AS1	136.481	-1.4902	0.423246	-3.52089	0.000430101	0.00678518
CNNM1	115.049	-1.48305	0.311238	-4.76502	1.88832e-06	7.70661e-05
CEP72	191.856	-1.47238	0.193784	-7.59805	3.00621e-14	6.14876e-12
ENSG00000244055	105.115	-1.46953	0.409428	-3.58921	0.000331677	0.00551958
ENSG00000289283	60.3416	-1.46823	0.451689	-3.25055	0.00115183	0.0144086
ENSG00000289463	102.61	-1.4574	0.393294	-3.70563	0.000210867	0.00385967
CPEB3	79.0385	-1.45312	0.490971	-2.95968	0.0030796	0.0302288
PIP5K1B	321.075	-1.45302	0.312368	-4.65163	3.29324e-06	0.000123251
ADAMTS17	70.3749	-1.45133	0.475017	-3.05533	0.00224817	0.0237342
SLC15A2	59.8192	-1.4441	0.40656	-3.552	0.000382313	0.00617529
U2AF1	60.2777	-1.44389	0.5165	-2.79553	0.00518153	0.043861
FAM131B	105.723	-1.44319	0.412545	-3.49828	0.000468277	0.00724449
SELENBP1	158.507	-1.43796	0.420519	-3.41948	0.000627402	0.00911313
TAS2R3	40.6547	-1.43614	0.505674	-2.84005	0.00451071	0.0396717
GABPB1-AS1	520.525	-1.43105	0.397841	-3.59704	0.000321863	0.00537661
TOX3	545.804	-1.42919	0.209484	-6.82244	8.95074e-12	1.10876e-09
GAS2L3	316.335	-1.42388	0.33963	-4.19245	2.75958e-05	0.000724493
TMPRSS5	89.1295	-1.42322	0.484544	-2.93723	0.00331154	0.0317629
APRG1	119.61	-1.40795	0.44192	-3.18599	0.00144259	0.0170647
ABO	220.584	-1.40747	0.363301	-3.87411	0.000107015	0.00222769
PPP1R12B	494.724	-1.40679	0.272792	-5.15701	2.50929e-07	1.32947e-05
BTBD7	41.9284	-1.40326	0.477218	-2.9405	0.00327678	0.0315655
ENSG00000285596	45.8065	-1.40092	0.472631	-2.96409	0.00303581	0.0299191
PER2	237.552	-1.39868	0.412617	-3.38977	0.000699506	0.00989583
MTCL1	791.73	-1.39426	0.296022	-4.71	2.47713e-06	9.6187e-05
TMEM161B-DT	997.421	-1.37122	0.273463	-5.01427	5.32339e-07	2.5867e-05
RFXAP	49.4665	-1.36932	0.42235	-3.24215	0.00118632	0.0146953
MBNL3	294.794	-1.36418	0.346368	-3.93853	8.19823e-05	0.00179362
DMD	302.62	-1.35912	0.363613	-3.73783	0.000185614	0.00348077
SLC25A27	324.919	-1.35826	0.320617	-4.23639	2.27141e-05	0.000619445
LINC01106	57.5825	-1.35335	0.399262	-3.38964	0.000699853	0.00989583
SLC4A4	613.165	-1.34474	0.295154	-4.55607	5.21184e-06	0.000181537
AMY2B	107.455	-1.34457	0.406481	-3.30784	0.000940172	0.0124624
ENSG00000261167	59.8293	-1.3398	0.36386	-3.68219	0.000231242	0.00411093
ENSG00000259959	77.5548	-1.33535	0.45743	-2.91924	0.00350891	0.033077
ENSG00000278963	65.1586	-1.31079	0.464604	-2.8213	0.00478301	0.0413385
MLXIPL	195.171	-1.30926	0.250182	-5.23323	1.66578e-07	9.33152e-06
DICER1-AS1	79.5093	-1.30903	0.38441	-3.4053	0.00066092	0.00953364
FPGT-TNNI3K	55.5027	-1.3075	0.438151	-2.98413	0.00284383	0.028406
STX18-AS1	121.082	-1.29386	0.42448	-3.0481	0.00230296	0.0241557
ZNF493	267.163	-1.29116	0.359961	-3.58696	0.000334562	0.00556232
ENSG00000261324	63.7377	-1.28645	0.381216	-3.37459	0.00073926	0.0103367
SEC31B	96.9064	-1.28348	0.376954	-3.40487	0.000661964	0.00953364
ENSG00000288899	59.9604	-1.28276	0.414062	-3.098	0.00194829	0.0214134
KIF12	282.333	-1.27909	0.323512	-3.95378	7.69262e-05	0.00171936
KLK7	1799.64	-1.27608	0.303162	-4.20922	2.56249e-05	0.000681966
TGFBR3	878.18	-1.27243	0.271174	-4.69228	2.70177e-06	0.000103313
SNHG14	1757.85	-1.26492	0.273484	-4.62522	3.74208e-06	0.000137705
ENSG00000230551	384.534	-1.25356	0.270115	-4.64083	3.47017e-06	0.000128777
ENSG00000280138	304.386	-1.25277	0.38239	-3.27616	0.00105231	0.0135506
CEP43	415.98	-1.25168	0.302834	-4.13323	3.57693e-05	0.000897099
ANKRD26	383.582	-1.2477	0.321241	-3.884	0.000102751	0.00215937
KRIT1	303.8	-1.24338	0.372045	-3.34202	0.000831705	0.0112876
C8orf44	74.0608	-1.24122	0.364746	-3.40296	0.000666589	0.00954392
FAM214A	317.556	-1.23995	0.24031	-5.15978	2.47242e-07	1.31788e-05
SFXN2	101.482	-1.23722	0.342263	-3.61483	0.000300545	0.00510782
AKAP9	726.048	-1.23416	0.255089	-4.83815	1.31055e-06	5.67797e-05
NOTCH3	415.845	-1.23399	0.345189	-3.57483	0.000350454	0.00577199
DEPDC7	84.7711	-1.23133	0.297037	-4.14537	3.39262e-05	0.000862372
COBLL1	343.619	-1.23055	0.343363	-3.58383	0.000338589	0.0056028
PDZRN3	153.754	-1.22766	0.38101	-3.22211	0.00127252	0.0154583
GCNT1	546.546	-1.22688	0.445238	-2.75555	0.00585932	0.0477375
POLQ	359.335	-1.22378	0.277389	-4.41177	1.02531e-05	0.000319774
LIMD1	1050.21	-1.2146	0.138053	-8.79805	1.3922e-18	4.70939e-16
NKTR	1573.61	-1.21149	0.296503	-4.08594	4.38996e-05	0.00106804
NPR2	87.3218	-1.21138	0.424447	-2.85403	0.00431691	0.0383472
GK5	849.214	-1.21009	0.27492	-4.40163	1.07443e-05	0.000332147
WASF1	136.553	-1.20745	0.306354	-3.94136	8.10196e-05	0.00177919
SNHG4	213.268	-1.20546	0.426724	-2.82491	0.00472939	0.0409673
MIR194-2HG	245.756	-1.20492	0.339062	-3.55368	0.000379875	0.00615086
TRAF5	1593.1	-1.20491	0.273496	-4.40559	1.05497e-05	0.000327558
NSUN7	263.324	-1.19798	0.250514	-4.78209	1.73478e-06	7.22622e-05
ITGA9-AS1	111.859	-1.19645	0.368322	-3.24838	0.00116066	0.0144487
CEP152	167.483	-1.19535	0.321036	-3.72342	0.000196543	0.00365454
HOXB5	114.858	-1.19411	0.3646	-3.27513	0.00105613	0.0135873
ENPP3	1171.09	-1.19353	0.294478	-4.05304	5.05573e-05	0.00120339
CAMKMT	135.071	-1.19321	0.306969	-3.88707	0.000101462	0.00214253
CYP2U1	125.713	-1.18591	0.320642	-3.69855	0.000216837	0.00391999
ENSG00000271533	320.516	-1.18588	0.380277	-3.11848	0.00181789	0.0204193
ENSG00000289361	39.2207	-1.18577	0.379177	-3.12721	0.00176472	0.0199111
FHIT	103.369	-1.18406	0.382862	-3.09266	0.00198372	0.0216916
MERTK	135.773	-1.18319	0.430457	-2.74868	0.00598364	0.0482366
ENSG00000290548	205.815	-1.18049	0.406746	-2.90228	0.00370453	0.0342241
ENSG00000260912	71.8399	-1.17632	0.376184	-3.127	0.00176603	0.0199131
PGPEP1	829.995	-1.17622	0.20257	-5.80648	6.38013e-09	4.98785e-07
REXO5	79.869	-1.17385	0.401429	-2.92419	0.00345354	0.0327128
NUF2	181.964	-1.1717	0.362579	-3.23158	0.00123109	0.0151115
LRIG1	1842.59	-1.17122	0.182854	-6.40518	1.50191e-10	1.67206e-08
MIRLET7A1HG	281.828	-1.16957	0.234951	-4.97792	6.42712e-07	3.04725e-05
PTPRN2	1194.33	-1.16464	0.281135	-4.14265	3.43316e-05	0.000869503
NOS1AP	106.842	-1.16274	0.353516	-3.28908	0.00100517	0.0131359
SYBU	252.31	-1.14863	0.297547	-3.86032	0.000113238	0.00233239
FOXD2-AS1	78.7095	-1.1477	0.340025	-3.37534	0.000737255	0.0103169
SLC25A19	103.186	-1.14273	0.350342	-3.26174	0.0011073	0.0140246
ALDH1B1	1299.17	-1.14218	0.2075	-5.50446	3.70294e-08	2.4304e-06
IFNLR1	90.4349	-1.14108	0.409966	-2.78334	0.00538016	0.0450224
NDUFAF2	68.2076	-1.13954	0.394457	-2.88888	0.00386615	0.0353093
ADORA2B	523.584	-1.13782	0.22359	-5.08886	3.60218e-07	1.83659e-05
DYNC2I1	234.841	-1.137	0.337156	-3.37232	0.000745389	0.0103894
CCDC171	50.2593	-1.13675	0.41532	-2.73705	0.00619937	0.0496119
PMEL	48.1825	-1.13589	0.402675	-2.82086	0.00478956	0.0413385
PPM1B	176.691	-1.13379	0.233887	-4.84761	1.24957e-06	5.4582e-05
YBX2	292.643	-1.13165	0.322406	-3.51001	0.000448085	0.00699362
TRIM2	2108.56	-1.12596	0.225189	-5.00004	5.7317e-07	2.74715e-05
EZH2	504.403	-1.12425	0.320269	-3.51033	0.000447546	0.00699142
MIR29B2CHG	392.772	-1.12117	0.23611	-4.74849	2.04937e-06	8.23022e-05
PROM2	777.525	-1.12023	0.300407	-3.72905	0.000192203	0.0035852
MYEF2	976.7	-1.11828	0.291538	-3.83579	0.000125162	0.00252768
COBL	576.947	-1.11556	0.288059	-3.87269	0.000107641	0.00223542
MGAT5	5051.37	-1.1151	0.206256	-5.40638	6.43123e-08	3.87416e-06
NPIPB13	101.083	-1.11412	0.406935	-2.73784	0.00618444	0.0495149
CSPP1	290.307	-1.11258	0.357622	-3.11104	0.0018643	0.0208342
DENND1C	80.542	-1.11192	0.396053	-2.8075	0.00499272	0.0426855
AZGP1	470.295	-1.1105	0.344038	-3.22782	0.00124736	0.015258
TMEM63A	1878.79	-1.11043	0.251508	-4.41507	1.00979e-05	0.000316618
ZNF519	154.113	-1.10998	0.324074	-3.42506	0.000614653	0.00897986
RAB17	125.906	-1.10937	0.350143	-3.16834	0.00153313	0.0178476
LUC7L3	819.054	-1.10934	0.296222	-3.74497	0.000180413	0.00339408
MTURN	177.41	-1.10803	0.331437	-3.34313	0.000828401	0.0112696
C9orf152	740.967	-1.10777	0.270917	-4.08895	4.33321e-05	0.0010557
IKZF5	148.664	-1.10686	0.299012	-3.70173	0.000214131	0.00390318
ANKHD1	169.394	-1.09857	0.306	-3.5901	0.000330554	0.0055061
KANTR	108.351	-1.09732	0.31893	-3.44063	0.000580367	0.00860038
HYLS1	107.303	-1.09713	0.365085	-3.00515	0.00265451	0.0270369
SIPA1L2	171.243	-1.09519	0.333242	-3.28648	0.00101448	0.0132258
SBF2-AS1	79.4731	-1.09488	0.285113	-3.84016	0.000122955	0.00249168
EFNA3	176.634	-1.08816	0.376361	-2.89127	0.0038369	0.03517
FOXM1	270.425	-1.0868	0.333067	-3.26301	0.00110237	0.0140005
GOLGA8A	322.393	-1.08612	0.355655	-3.05387	0.00225912	0.0238237
PIAS2	612.243	-1.08559	0.285855	-3.7977	0.000146043	0.00282918
CCDC18	214.363	-1.08095	0.308217	-3.5071	0.000453015	0.00703933
SPICE1	166.645	-1.07967	0.253959	-4.25134	2.12495e-05	0.000588628
CATSPER2	88.2612	-1.07715	0.388676	-2.77134	0.00558267	0.0462114
AHI1	634.366	-1.07598	0.296823	-3.625	0.000288956	0.00495393
TMEM176A	190.665	-1.07506	0.310633	-3.46087	0.000538426	0.00810866
SDHAP4	459.492	-1.07429	0.211132	-5.08827	3.61354e-07	1.83706e-05
MRNIP	213.154	-1.06986	0.306701	-3.48829	0.000486124	0.0074696
ZNF891	170.576	-1.06948	0.361934	-2.95491	0.00312761	0.0305467
ENSG00000290989	134.318	-1.06948	0.38568	-2.77297	0.00555481	0.0460024
CENPM	127.793	-1.06759	0.336487	-3.17275	0.00151002	0.0176419
CBWD6	119.673	-1.06289	0.285368	-3.72461	0.000195615	0.00364112
PHOSPHO2	72.8781	-1.05715	0.369352	-2.86217	0.00420756	0.0376263
NNT-AS1	108.065	-1.05599	0.337978	-3.12443	0.00178151	0.020062
COX10-DT	144.486	-1.05334	0.337607	-3.12002	0.00180842	0.0203259
PPARGC1B	158.577	-1.05193	0.32685	-3.2184	0.0012891	0.0156165
ZNF248	342.827	-1.04942	0.283554	-3.70096	0.000214783	0.00390624
JMY	502.158	-1.04653	0.272331	-3.84286	0.00012161	0.00247011
TUT4	713.645	-1.04652	0.179022	-5.8458	5.04139e-09	4.0678e-07
NAAA	150.163	-1.0447	0.355573	-2.93806	0.00330273	0.0317475
THNSL1	250.713	-1.04413	0.256077	-4.07739	4.55441e-05	0.00109962
JPX	628.833	-1.0431	0.298287	-3.49696	0.000470594	0.00727394
TOP2A	1811.94	-1.0421	0.299969	-3.47402	0.000512719	0.00780883
LAMTOR5-AS1	134.915	-1.04136	0.295323	-3.52617	0.000421616	0.00668128
DLEU2	158.015	-1.04087	0.311314	-3.34349	0.000827327	0.0112637
PM20D2	367.534	-1.04027	0.31797	-3.27159	0.00106945	0.0136912
MDN1	1154.36	-1.03933	0.271316	-3.83071	0.000127773	0.0025686
SMOC1	748.877	-1.03857	0.355909	-2.91809	0.00352187	0.0331814
HOOK1	871.142	-1.03736	0.246523	-4.20795	2.57693e-05	0.000684715
PPCDC	99.1783	-1.03401	0.332294	-3.11172	0.00186002	0.0207996
ARMCX5-GPRASP2	59.6724	-1.03196	0.342233	-3.01536	0.00256672	0.0262644
GPCPD1	561.167	-1.03066	0.299348	-3.44301	0.000575275	0.00853931
KCNMB4	313.217	-1.02675	0.237847	-4.31685	1.5827e-05	0.00045564
ZNF782	209.766	-1.02665	0.348192	-2.94851	0.0031931	0.0310142
ACVR2B	498.876	-1.02619	0.267188	-3.8407	0.000122685	0.00248908
DGKE	412.017	-1.02553	0.281327	-3.64535	0.000267028	0.00463218
GLMN	114.549	-1.02226	0.246854	-4.14114	3.4559e-05	0.000872156
ACACB	470.258	-1.02151	0.18909	-5.40222	6.58196e-08	3.93798e-06
CDCA7	2093.92	-1.02121	0.33956	-3.00744	0.00263459	0.0268808
CD302	186.978	-1.01854	0.263446	-3.86624	0.000110527	0.00228995
ESPL1	183.415	-1.01674	0.270767	-3.75505	0.000173307	0.00328499
PTBP2	450.792	-1.01655	0.342525	-2.96782	0.00299917	0.0297046
RCOR3	686.848	-1.01628	0.222388	-4.56987	4.88034e-06	0.000171006
MRE11	637.051	-1.01627	0.263326	-3.85937	0.000113681	0.00233584
PABIR2	248.221	-1.01622	0.292521	-3.47401	0.000512746	0.00780883
HELZ	1388.83	-1.01615	0.257648	-3.94395	8.015e-05	0.0017645
ZNF529-AS1	77.5424	-1.01545	0.318724	-3.186	0.00144257	0.0170647
ZNF774	157.865	-1.01391	0.334044	-3.03525	0.0024034	0.0250005
SPATA6	240.018	-1.01018	0.345803	-2.92127	0.00348612	0.0329158
ZNF326	527.168	-1.00626	0.271908	-3.70075	0.000214966	0.00390624
RAD51B	214.596	-1.00603	0.305496	-3.29311	0.000990852	0.0129971
PTGER4	285.774	-1.00413	0.278395	-3.60686	0.000309922	0.00522677
FMR1	302.53	-1.0008	0.273859	-3.65442	0.000257768	0.00450709
MRPS5	191.529	-0.999562	0.27445	-3.64205	0.000270475	0.00467813
MINDY2	416.963	-0.999309	0.277516	-3.6009	0.000317117	0.0053226
RAD51AP1	162.237	-0.999281	0.299705	-3.33421	0.000855413	0.0115566
NOTCH2NLC	122.952	-0.99864	0.333503	-2.9944	0.00274987	0.0277671
NFATC4	381.178	-0.995342	0.323877	-3.07321	0.00211769	0.0228249
PROM1	3998.94	-0.99514	0.176115	-5.6505	1.59982e-08	1.1393e-06
GUSBP1	180.071	-0.992178	0.254868	-3.8929	9.90517e-05	0.00210171
ENSG00000280347	397.577	-0.992007	0.340873	-2.9102	0.00361199	0.0337005
POLG2	229.231	-0.99123	0.23956	-4.13771	3.50782e-05	0.000883991
ARHGAP19	254.094	-0.99071	0.329508	-3.00664	0.00264156	0.0269363
ALDH6A1	250.455	-0.98889	0.283622	-3.48664	0.00048912	0.00750753
ARID4A	265.608	-0.984968	0.257629	-3.82321	0.000131728	0.00261077
ANKHD1-EIF4EBP3	72.6345	-0.982792	0.318537	-3.08533	0.00203327	0.0221147
CCDC18-AS1	378.974	-0.982145	0.270435	-3.63172	0.000281533	0.00485507
TRPM5	154.861	-0.979903	0.299797	-3.26855	0.001081	0.0138189
ENSG00000291081	115.958	-0.979772	0.27485	-3.56475	0.000364202	0.00594278
EMSY	599.799	-0.977185	0.164307	-5.9473	2.72604e-09	2.36212e-07
SCAI	309.991	-0.975529	0.283134	-3.44547	0.000570071	0.00849073
FOXA3	255.275	-0.974963	0.315258	-3.09259	0.00198419	0.0216916
HNRNPD	600.407	-0.972868	0.230847	-4.21434	2.50506e-05	0.000672733
NEU3	177.287	-0.970414	0.337301	-2.877	0.00401476	0.0362896
ENTPD1-AS1	249.519	-0.96978	0.325446	-2.97985	0.00288389	0.0287734
SCAPER	177.423	-0.969046	0.312665	-3.09932	0.00193968	0.0213511
BIVM	182.277	-0.967688	0.251514	-3.84745	0.000119352	0.00243267
ELF3	1633.22	-0.966945	0.241466	-4.00447	6.21568e-05	0.0014443
CA13	122.759	-0.961153	0.338206	-2.84191	0.00448435	0.0395387
ANKRD36C	942.036	-0.960807	0.207396	-4.63272	3.60897e-06	0.000133365
DGKH	672.673	-0.959754	0.337782	-2.84134	0.00449239	0.03957
SREK1	834.489	-0.959625	0.284286	-3.37556	0.000736662	0.0103169
KIF18B	203.93	-0.957915	0.31346	-3.05594	0.00224358	0.023731
TIGD1	260.139	-0.957339	0.27565	-3.47302	0.000514629	0.00783072
MDM4	1408.5	-0.956508	0.213532	-4.47946	7.48325e-06	0.000244666
LUC7L	941.182	-0.955278	0.307554	-3.10605	0.00189604	0.0211074
FANCL	2002.5	-0.954025	0.29452	-3.23925	0.00119844	0.0148038
PDXDC2P-NPIPB14P	270.419	-0.953324	0.275699	-3.45785	0.000544513	0.00817499
REPS2	429.932	-0.952497	0.241768	-3.93971	8.15801e-05	0.00178927
CFAP69	161.456	-0.951421	0.306434	-3.10482	0.00190397	0.0211566
PPWD1	398.276	-0.950497	0.18899	-5.02935	4.92141e-07	2.40465e-05
BRIP1	450.896	-0.94809	0.31065	-3.05195	0.00227359	0.0239343
SYDE2	196.61	-0.946156	0.284828	-3.32186	0.000894206	0.0119795
GOT1-DT	108.503	-0.945335	0.316416	-2.98763	0.00281147	0.028227
SOX12	356.595	-0.943753	0.279976	-3.37083	0.00074942	0.0104208
LINC-PINT	1014.64	-0.941928	0.278371	-3.38371	0.000715126	0.0100633
HSPA4L	442.598	-0.935633	0.339466	-2.75619	0.00584796	0.0477113
GAS6	1401.46	-0.932345	0.323575	-2.88139	0.00395925	0.0358801
AGR3	237.016	-0.931561	0.317333	-2.9356	0.00332908	0.0318599
PFKFB3	1536.87	-0.931033	0.284978	-3.26703	0.00108682	0.0138732
IMMP1L	155.097	-0.930256	0.265338	-3.50593	0.000455009	0.00706408
RAPGEF5	619.92	-0.93021	0.220752	-4.21382	2.51085e-05	0.000673259
FRA10AC1	212.001	-0.929226	0.243338	-3.81867	0.000134173	0.00264883
CRYZL1	371.512	-0.927657	0.183186	-5.064	4.10542e-07	2.04573e-05
MBD5	696.82	-0.927241	0.184495	-5.02583	5.01256e-07	2.44241e-05
NFAT5	3924.94	-0.927074	0.187646	-4.94054	7.79055e-07	3.59432e-05
ZNF44	184.957	-0.926527	0.260984	-3.55013	0.000385036	0.0061965
ENSG00000290796	85.0288	-0.926369	0.336078	-2.75641	0.00584392	0.0477005
KIF15	180.509	-0.925516	0.306491	-3.01972	0.00253011	0.0259518
GPC4	282.996	-0.924911	0.272113	-3.39899	0.000676349	0.0096176
TPRN	384.354	-0.9232	0.334811	-2.75738	0.00582666	0.0476071
MYLIP	430.633	-0.921191	0.200988	-4.58332	4.57649e-06	0.000161973
ZNF566	132.44	-0.91856	0.32047	-2.86629	0.00415315	0.0372154
ZNF431	310.825	-0.917005	0.294579	-3.11293	0.00185238	0.0207273
ERCC6L	118.191	-0.913878	0.297672	-3.07009	0.00213997	0.0229535
SPHK2	238.311	-0.913513	0.281101	-3.24977	0.00115498	0.0144086
TENT5C	490.079	-0.913357	0.253051	-3.60937	0.000306939	0.00518143
MBLAC2	132.87	-0.912835	0.322987	-2.82623	0.00470995	0.0408924
WDR27	793.73	-0.912212	0.320762	-2.84389	0.00445665	0.0393659
REPIN1	1704.38	-0.911708	0.202422	-4.50399	6.66892e-06	0.000218855
SMIM3	471.357	-0.910373	0.321093	-2.83523	0.00457926	0.0401942
ERVK13-1	665.919	-0.908273	0.28628	-3.17267	0.00151044	0.0176419
MRPS25	357.328	-0.907819	0.302391	-3.00214	0.00268089	0.0272111
MTSS2	893.175	-0.907625	0.255596	-3.55101	0.000383753	0.00618719
NEAT1	53447.9	-0.905704	0.328796	-2.75461	0.00587627	0.0478092
KBTBD6	134.098	-0.903725	0.300209	-3.01032	0.00260975	0.0266737
KCNE3	628.539	-0.903684	0.315817	-2.86141	0.00421758	0.0376704
YLPM1	761.972	-0.903547	0.230471	-3.92044	8.8389e-05	0.00190768
PDCD6	242.575	-0.902411	0.247536	-3.64558	0.000266792	0.00463218
TTLL3	245.35	-0.902051	0.25828	-3.49253	0.000478469	0.00736976
REV1	758.544	-0.901225	0.152806	-5.89784	3.68285e-09	3.12953e-07
CPT1A	1745.84	-0.899302	0.187364	-4.79977	1.58847e-06	6.70053e-05
DHODH	127.647	-0.897473	0.318177	-2.82067	0.00479235	0.0413385
NPDC1	745.14	-0.897266	0.267986	-3.34818	0.000813449	0.0111091
PDCD4	761.085	-0.897245	0.189699	-4.72983	2.2471e-06	8.86243e-05
HMBOX1	803.136	-0.895477	0.244105	-3.66841	0.000244061	0.00430595
ZNF675	142.36	-0.894323	0.306143	-2.92126	0.0034862	0.0329158
PNISR	1609.01	-0.891736	0.202876	-4.39547	1.10534e-05	0.000339912
ENSG00000290928	272.305	-0.891005	0.233094	-3.82252	0.000132097	0.00261077
PPIP5K2	602.145	-0.890589	0.203075	-4.38552	1.15709e-05	0.000352026
ZNF638	2336.28	-0.890171	0.218327	-4.07724	4.55728e-05	0.00109962
TRMT13	208.272	-0.888975	0.253472	-3.5072	0.000452854	0.00703933
FNBP4	935.306	-0.888972	0.222499	-3.9954	6.45847e-05	0.00148927
REV3L	809.351	-0.88805	0.221596	-4.00752	6.13597e-05	0.00142956
ERN2	500.443	-0.884912	0.253879	-3.48557	0.000491095	0.0075247
SHPRH	749.418	-0.881647	0.274367	-3.21339	0.0013118	0.0158261
RMI1	219.305	-0.880318	0.282662	-3.11439	0.00184328	0.0206781
CEP290	565.139	-0.880016	0.307611	-2.86081	0.00422564	0.0377113
DDX46	384.215	-0.879131	0.234521	-3.74861	0.000177814	0.00335595
MYSM1	1406.69	-0.877873	0.253003	-3.46982	0.000520812	0.0079043
FANCM	271.853	-0.877841	0.305912	-2.86959	0.00411009	0.0369048
ATF7IP2	330.754	-0.877804	0.239359	-3.66731	0.00024512	0.00432029
SHMT1	592.823	-0.873678	0.277753	-3.14552	0.00165789	0.0189735
ENSG00000291126	315.614	-0.872967	0.319204	-2.73482	0.00624142	0.0498577
FASTKD1	367.252	-0.872581	0.244692	-3.56604	0.000362417	0.00591913
PLA2G12A	498.776	-0.870782	0.194436	-4.4785	7.51684e-06	0.000245309
ZNF850	221.342	-0.870428	0.308671	-2.81992	0.00480359	0.0413786
NUP210	654.727	-0.870309	0.235075	-3.70226	0.00021369	0.00389918
GMDS-DT	502.75	-0.868046	0.240346	-3.61165	0.000304251	0.00515089
RBM26	1062.37	-0.867518	0.200271	-4.33172	1.47947e-05	0.000434455
PAIP2B	315.599	-0.867139	0.301966	-2.87165	0.00408339	0.0367548
DNA2	276.056	-0.866186	0.296345	-2.9229	0.00346785	0.032815
PRKAB2	504.694	-0.866068	0.238128	-3.63699	0.000275847	0.00476167
ZKSCAN1	4695.47	-0.865885	0.209708	-4.129	3.64337e-05	0.000907745
DANCR	337.131	-0.86502	0.22295	-3.87988	0.000104506	0.00219074
ZNF138	174.37	-0.863971	0.250925	-3.44314	0.000574992	0.00853931
TSHZ1	217.672	-0.861732	0.218339	-3.94676	7.92155e-05	0.00175271
TIAL1	1554.8	-0.860796	0.182645	-4.71294	2.44167e-06	9.50518e-05
MPHOSPH9	549.514	-0.859676	0.244572	-3.51503	0.000439712	0.00690583
CKB	630.066	-0.858558	0.297088	-2.88991	0.00385348	0.0352462
KLHL31	62.3269	-0.857432	0.310155	-2.76453	0.0057005	0.046906
HACE1	282.357	-0.856698	0.198978	-4.30549	1.66615e-05	0.000475773
PCGF3-AS1	263.303	-0.854115	0.225184	-3.79297	0.000148855	0.00287415
ZNF395	726.802	-0.849497	0.251254	-3.38103	0.000722142	0.0101539
H2AX	1193.78	-0.848671	0.247524	-3.42864	0.00060661	0.00891417
HECTD4	1051.23	-0.846803	0.248759	-3.40411	0.000663791	0.00953364
MISP3	173.995	-0.846465	0.286783	-2.95159	0.00316147	0.0307821
SRRM2	3797.26	-0.846358	0.192655	-4.39313	1.1173e-05	0.000342391
SLC25A36	2838.47	-0.846336	0.264948	-3.19434	0.00140149	0.0166569
SPPL2B	397.6	-0.844237	0.238047	-3.54652	0.000390361	0.00627073
PAXBP1	1136.11	-0.842732	0.190241	-4.42982	9.43138e-06	0.000298915
ASPM	1074.71	-0.83985	0.249362	-3.368	0.000757166	0.0105036
PRPF4B	926.508	-0.837487	0.244054	-3.43157	0.000600094	0.00886285
ZNF586	197.025	-0.836892	0.254985	-3.28212	0.00103029	0.0133846
POLH	464.659	-0.836556	0.254266	-3.29008	0.00100158	0.0131085
SLTM	425.813	-0.83384	0.280112	-2.97681	0.00291263	0.0289944
KMT2C	3440.56	-0.83311	0.203698	-4.08993	4.31507e-05	0.00105273
SNHG10	142.948	-0.831951	0.255045	-3.26198	0.00110636	0.0140246
NAA16	364.844	-0.831662	0.155649	-5.34318	9.13325e-08	5.25013e-06
STRADA	239.626	-0.83133	0.237992	-3.4931	0.000477443	0.0073604
N4BP2L2	1728.86	-0.830903	0.22365	-3.7152	0.000203045	0.00374378
IVNS1ABP	2191.09	-0.83087	0.225103	-3.69107	0.000223311	0.00401242
ENGASE	430.048	-0.830712	0.277196	-2.99684	0.00272795	0.0275774
NEDD4	971.068	-0.825985	0.190681	-4.33177	1.47917e-05	0.000434455
ZNF226	298.317	-0.825951	0.179771	-4.59446	4.33872e-06	0.000155117
METTL8	177.912	-0.823162	0.276842	-2.9734	0.00294524	0.0292693
LINC00467	105.34	-0.822913	0.28408	-2.89676	0.00377036	0.0346322
B4GAT1	173.612	-0.822344	0.266385	-3.08705	0.00202155	0.022018
TTBK2	366.873	-0.819451	0.269298	-3.04292	0.00234295	0.0245166
TMCO6	111.6	-0.817988	0.261311	-3.13033	0.00174613	0.0197647
ZSCAN30	216.036	-0.815482	0.266771	-3.05686	0.00223671	0.023701
SRSF10	1650.52	-0.815363	0.197879	-4.12052	3.78018e-05	0.000935209
ACER2	160.68	-0.813746	0.237127	-3.43169	0.000599829	0.00886285
PACRGL	261.243	-0.813041	0.242456	-3.35335	0.000798391	0.0109545
LUC7L2	508.416	-0.812941	0.202632	-4.01191	6.02301e-05	0.00140884
DGKD	505.538	-0.812503	0.2222	-3.65663	0.000255556	0.00447732
PUS7L	567.209	-0.811917	0.27494	-2.95308	0.00314625	0.0306606
C20orf27	157.046	-0.811693	0.251608	-3.22603	0.00125522	0.0153329
PHLPP1	830.542	-0.810913	0.139027	-5.83279	5.45083e-09	4.33846e-07
RAD51C	132.231	-0.808552	0.247994	-3.26036	0.0011127	0.0140606
ELP4	491.076	-0.807817	0.148838	-5.4275	5.71489e-08	3.51486e-06
RBM12B	841.126	-0.807554	0.212277	-3.80425	0.000142237	0.00276764
SRSF11	1246.98	-0.807267	0.221284	-3.6481	0.000264185	0.00459645
MAP2K6	1316.13	-0.806948	0.276557	-2.91784	0.00352471	0.0331904
MBTD1	689.852	-0.806733	0.1868	-4.31871	1.56945e-05	0.00045331
ZNF528	184.032	-0.80553	0.256166	-3.14456	0.00166335	0.0190236
SMTN	746.395	-0.804731	0.191488	-4.20251	2.63966e-05	0.000699272
AIFM2	353.084	-0.804642	0.25946	-3.10122	0.00192726	0.0212851
CLCC1	613.632	-0.804502	0.259197	-3.10382	0.00191041	0.021188
NNT	1119.67	-0.804367	0.200742	-4.00696	6.15057e-05	0.00143107
KCNQ1	938.045	-0.802181	0.272777	-2.9408	0.00327369	0.0315531
TP53I11	395.708	-0.801207	0.224568	-3.56777	0.000360039	0.00588576
AEBP2	270.656	-0.799202	0.283183	-2.82221	0.00476944	0.0412577
RBM33	906.545	-0.798469	0.235593	-3.38919	0.000700992	0.00989602
S100PBP	473.009	-0.796875	0.222994	-3.57353	0.000352199	0.00578449
PELI2	281.143	-0.796698	0.256143	-3.11037	0.00186856	0.0208685
BCLAF1	1926.06	-0.796107	0.188644	-4.22015	2.44137e-05	0.000658647
CENPC	529.344	-0.795703	0.183801	-4.32915	1.49685e-05	0.000438826
KNL1	639.779	-0.795447	0.245757	-3.23672	0.00120913	0.0148939
FARP1	2503.7	-0.795436	0.247523	-3.21359	0.00131089	0.015826
HOXB8	420.188	-0.794693	0.269639	-2.94725	0.00320611	0.0311139
PLCH1	304.639	-0.790572	0.210447	-3.75664	0.000172211	0.00326774
SREBF1	1257.23	-0.790292	0.207372	-3.81098	0.000138416	0.00270535
SENP7	348.177	-0.789946	0.21277	-3.71268	0.000205079	0.00376942
MCCC1	295.486	-0.789027	0.184955	-4.26605	1.98964e-05	0.000558177
UBR3	1103.17	-0.788706	0.185701	-4.24718	2.16482e-05	0.000597788
TJP2	388.481	-0.788	0.183622	-4.29143	1.77522e-05	0.000502837
CYFIP2	523.94	-0.787638	0.235191	-3.34893	0.000811249	0.0110877
ABLIM1	1695.93	-0.787273	0.158089	-4.97993	6.36066e-07	3.02389e-05
PHTF2	236.176	-0.786525	0.243427	-3.23104	0.00123339	0.0151186
HNRNPU	3252.2	-0.786237	0.196788	-3.99535	6.45999e-05	0.00148927
THRA	355.623	-0.783689	0.231947	-3.37874	0.000728196	0.0102226
CHD6	707.837	-0.783531	0.266136	-2.9441	0.00323892	0.0313036
ATXN2	640.182	-0.782832	0.192462	-4.06747	4.75258e-05	0.00114205
CREBZF	994.294	-0.779434	0.198147	-3.93361	8.36802e-05	0.00182622
SPIRE2	577.335	-0.777752	0.210673	-3.69175	0.000222719	0.00401242
CCDC138	156.576	-0.774239	0.253688	-3.05194	0.00227369	0.0239343
AUH	348.813	-0.773181	0.26237	-2.94691	0.0032097	0.0311238
BORA	201.031	-0.772377	0.248682	-3.10588	0.00189715	0.0211074
PLA2G6	334.715	-0.770913	0.240937	-3.19965	0.00137594	0.0164134
TNFRSF11A	792.198	-0.770612	0.173221	-4.44872	8.63826e-06	0.000277276
NAF1	270.492	-0.768435	0.259366	-2.96274	0.00304909	0.0300132
UNC13B	912.776	-0.768156	0.189371	-4.05635	4.98464e-05	0.00119115
ARHGAP10	188.759	-0.766889	0.252761	-3.03405	0.00241291	0.0250698
ENSG00000291207	171.82	-0.764403	0.249093	-3.06875	0.00214957	0.0230006
MAP2K5	295.794	-0.763702	0.233018	-3.27744	0.00104754	0.0135288
PHF3	2972.45	-0.762036	0.196748	-3.87315	0.000107436	0.0022338
HIBCH	420.015	-0.75672	0.225286	-3.35893	0.000782457	0.0107779
DTWD1	399.983	-0.755324	0.194016	-3.89309	9.89738e-05	0.00210171
CC2D1A	519.355	-0.755045	0.229188	-3.29444	0.000986176	0.0129551
CPSF6	1814.43	-0.754746	0.166933	-4.52126	6.14717e-06	0.000205178
ZNF84	663.274	-0.751488	0.239872	-3.13288	0.00173103	0.0196444
POM121	340.713	-0.7498	0.173237	-4.32818	1.50346e-05	0.000440032
KNTC1	907.531	-0.748937	0.272355	-2.74986	0.00596206	0.0482006
TPP2	1150.25	-0.74739	0.247777	-3.01638	0.00255812	0.0261917
KIF20B	493.277	-0.743589	0.241113	-3.08398	0.00204252	0.0221777
BRWD1	3080.21	-0.74347	0.183515	-4.05128	5.09384e-05	0.00121082
CMC1	339.104	-0.738806	0.206487	-3.57798	0.000346264	0.00571905
LMBRD2	617.371	-0.738608	0.162996	-4.53146	5.85782e-06	0.000197772
RPP14	167.702	-0.73845	0.268536	-2.74991	0.00596125	0.0482006
MTF2	736.337	-0.737254	0.220785	-3.33925	0.000840064	0.0113842
SCMH1	228.022	-0.736704	0.240479	-3.06349	0.00218772	0.0232801
EML4	2627.76	-0.735928	0.16942	-4.34381	1.40033e-05	0.000416079
MLXIP	812.068	-0.73157	0.222396	-3.28949	0.00100367	0.0131261
BRAF	840	-0.729519	0.204233	-3.572	0.000354264	0.00581297
NRDE2	269.258	-0.727713	0.211903	-3.43417	0.000594369	0.00879306
CDK5RAP2	648.78	-0.727105	0.21879	-3.32331	0.000889565	0.0119355
ARFGEF3	1669.9	-0.725817	0.224097	-3.23885	0.00120012	0.0148141
USP48	796.325	-0.725005	0.185889	-3.9002	9.61148e-05	0.002054
RIC1	932.873	-0.724901	0.189919	-3.81689	0.000135143	0.00265901
GOLGA4	822.557	-0.724422	0.234025	-3.09549	0.00196485	0.0215204
SNRNP48	443.968	-0.72403	0.220769	-3.27958	0.00103961	0.0134719
ZNF141	793.728	-0.72399	0.184104	-3.93252	8.40607e-05	0.00183225
VRK1	619.517	-0.723541	0.222609	-3.25027	0.00115295	0.0144086
ZNF283	198.982	-0.723469	0.262161	-2.75963	0.00578661	0.0473271
ANKRD42	178.263	-0.723252	0.256181	-2.8232	0.00475469	0.041159
SATB1	1033.06	-0.722451	0.171343	-4.21639	2.48245e-05	0.000667681
NEDD4L	1784.47	-0.722172	0.175442	-4.11631	3.84989e-05	0.000951118
CARF	255.623	-0.72173	0.232122	-3.10927	0.00187552	0.0209198
ATP10B	2021.91	-0.721389	0.240937	-2.99409	0.00275261	0.0277788
KLHL8	247.463	-0.721172	0.262344	-2.74896	0.00597855	0.0482249
ENSG00000262160	352.094	-0.721144	0.257951	-2.79566	0.00517942	0.043861
CDK5RAP3	281.124	-0.720989	0.262669	-2.74486	0.00605365	0.0486449
SRSF4	597.402	-0.72091	0.181985	-3.96137	7.45199e-05	0.00167782
TFCP2L1	1319.11	-0.719149	0.222685	-3.22944	0.00124032	0.0151825
ARHGEF10L	760.051	-0.717811	0.227412	-3.15643	0.00159711	0.0183977
METTL15	442.125	-0.716704	0.166362	-4.30809	1.64674e-05	0.000470994
SRSF1	1300.12	-0.716416	0.239433	-2.99214	0.00277031	0.0279253
MKI67	1059.71	-0.715139	0.240779	-2.97011	0.00297698	0.0295014
ZNF654	381.037	-0.713551	0.2452	-2.91008	0.00361337	0.0337005
ZNF717	347.728	-0.71201	0.206069	-3.45521	0.000549866	0.00823863
CCAR1	550.593	-0.711575	0.23912	-2.9758	0.00292223	0.0290736
SKP2	737.013	-0.710925	0.23199	-3.06446	0.00218063	0.0232459
PTK7	2770.3	-0.710479	0.221425	-3.20867	0.00133349	0.016011
CDON	205.49	-0.70987	0.218316	-3.25157	0.00114771	0.0143893
SETD5	3329.66	-0.708589	0.204761	-3.46056	0.000539053	0.00811116
RSBN1L	391.904	-0.702206	0.187044	-3.75422	0.000173881	0.00329232
TAF1	623.684	-0.701351	0.192666	-3.64024	0.000272385	0.00470654
DLG1	1590.49	-0.700935	0.19051	-3.67925	0.000233917	0.00415197
CCNL1	2607.72	-0.700549	0.236635	-2.96046	0.00307177	0.0301857
LCORL	798.405	-0.699898	0.18251	-3.83484	0.000125645	0.00253452
MIR4435-2HG	427.755	-0.699664	0.207635	-3.36968	0.000752561	0.0104479
NFIB	1267.85	-0.699364	0.221044	-3.16391	0.00155666	0.018038
PPM1L	453.936	-0.698971	0.213052	-3.28076	0.00103528	0.0134396
STX16	543.625	-0.697984	0.203559	-3.42891	0.000606018	0.00891293
TTC37	1679.61	-0.697542	0.2341	-2.97967	0.00288557	0.0287739
ZNF383	153.484	-0.696706	0.218859	-3.18336	0.00145577	0.0171953
MAP3K21	857.063	-0.695874	0.181972	-3.82407	0.000131266	0.00260605
PHC3	1901.5	-0.69519	0.232841	-2.98568	0.00282949	0.0283271
ASXL1	668.603	-0.694961	0.211066	-3.29262	0.000992569	0.0130099
ADNP	1435.33	-0.69388	0.1715	-4.04594	5.21144e-05	0.00123377
PPAT	509.552	-0.693459	0.208184	-3.33099	0.000865376	0.0116733
ETNK1	2139.85	-0.689741	0.180136	-3.82901	0.000128661	0.00257986
ATG4C	204.305	-0.688932	0.222549	-3.09565	0.00196384	0.0215204
RTTN	837.745	-0.688911	0.178964	-3.84943	0.000118392	0.00241795
CAD	434.927	-0.68878	0.245219	-2.80884	0.00497209	0.0425549
ZNF91	969.661	-0.687621	0.249963	-2.75089	0.00594339	0.0481327
TMF1	702.875	-0.687481	0.20313	-3.38444	0.000713238	0.0100447
C1GALT1	906.418	-0.686204	0.209386	-3.27722	0.00104834	0.0135292
RBM4	514.45	-0.683707	0.181375	-3.76959	0.000163519	0.00312301
SIDT2	338.26	-0.67899	0.212112	-3.20109	0.00136908	0.016349
SNHG3	524.573	-0.678351	0.221964	-3.05613	0.00224213	0.0237299
MARS2	301.377	-0.678201	0.233715	-2.90183	0.00370986	0.0342374
PXK	178.662	-0.676698	0.222512	-3.04118	0.00235653	0.0246294
TBC1D15	423.583	-0.676367	0.172036	-3.93155	8.44007e-05	0.00183739
PGRMC2	330.752	-0.676248	0.243255	-2.78	0.00543585	0.0452945
ATP13A3	4171.59	-0.673588	0.162604	-4.14249	3.4355e-05	0.000869503
FRYL	2931.64	-0.67322	0.182505	-3.68878	0.000225329	0.00403267
ANKRD28	594.925	-0.672562	0.219209	-3.06813	0.00215404	0.0230006
CLDN3	2017.99	-0.672545	0.226294	-2.97199	0.00295875	0.0293705
NF1	4018.13	-0.672242	0.168332	-3.99356	6.50888e-05	0.00149662
UCHL5	563.196	-0.671915	0.191921	-3.50099	0.000463532	0.0071774
RELCH	1422.21	-0.671817	0.175204	-3.83448	0.00012583	0.00253534
RPSAP58	3088.15	-0.671646	0.218683	-3.07133	0.00213111	0.0229133
TCERG1	1118.92	-0.671298	0.178898	-3.7524	0.000175147	0.00330918
NTPCR	355.279	-0.669935	0.214114	-3.12887	0.0017548	0.0198502
RNPC3	501.295	-0.66988	0.185067	-3.61965	0.000294999	0.00503301
ZNF703	1491.28	-0.669781	0.18145	-3.69127	0.00022314	0.00401242
BAZ2B	1363.03	-0.669542	0.227489	-2.94319	0.00324852	0.0313447
MEN1	414.723	-0.669242	0.179924	-3.71957	0.000199559	0.00369888
PLEKHA6	564.437	-0.668893	0.179914	-3.71785	0.000200925	0.00371547
CNOT6L	920.911	-0.668497	0.225338	-2.96665	0.00301067	0.0297477
TGFBRAP1	472.738	-0.668207	0.218009	-3.06505	0.00217636	0.0232154
FBXO9	607.854	-0.667247	0.236966	-2.81579	0.00486579	0.0418529
MACC1	2806.05	-0.667125	0.239996	-2.77974	0.00544033	0.0453103
ATRX	1236.72	-0.666694	0.223832	-2.97854	0.00289622	0.0288637
NSD3	1438.82	-0.666528	0.159224	-4.18611	2.83779e-05	0.000740604
TMEM8B	379.88	-0.66561	0.183377	-3.62974	0.000283709	0.00487825
PRPF18	682.058	-0.663389	0.227683	-2.91366	0.00357222	0.0334408
DKC1	296.44	-0.662417	0.224279	-2.95354	0.00314149	0.0306606
GIGYF2	1079.07	-0.661411	0.154114	-4.29169	1.77316e-05	0.000502837
LIAS	183.56	-0.661407	0.225853	-2.92849	0.00340615	0.0324562
DIP2C	298.322	-0.659424	0.218066	-3.02396	0.00249487	0.0257389
SCNN1A	2668.3	-0.659279	0.227424	-2.89889	0.00374482	0.0344876
ERI2	372.263	-0.658868	0.194245	-3.39195	0.000693977	0.00983646
SLC25A37	559.012	-0.658841	0.228332	-2.88545	0.00390857	0.0355523
UQCC1	581.457	-0.658041	0.17264	-3.81163	0.000138051	0.00270414
ZNF518A	2141.3	-0.658008	0.19221	-3.42338	0.000618486	0.00900853
CDK10	480.714	-0.657853	0.215645	-3.05062	0.00228366	0.0240105
ZFP36L2	1874.51	-0.656727	0.212884	-3.08491	0.00203615	0.0221222
GALNT12	640.524	-0.656031	0.238848	-2.74665	0.00602076	0.048447
FAM193A	334.668	-0.65564	0.20262	-3.23581	0.00121297	0.0149308
SIK3	338.874	-0.654861	0.232737	-2.81375	0.00489681	0.0420786
ENSG00000287778	443.924	-0.654274	0.223745	-2.92419	0.00345348	0.0327128
CEP57L1	248.119	-0.653466	0.230839	-2.83083	0.00464268	0.0405687
SNHG1	1034.37	-0.652476	0.201505	-3.23802	0.00120362	0.0148397
UTY	606.851	-0.652411	0.234193	-2.78578	0.0053399	0.0447067
MTERF1	172.504	-0.651859	0.22437	-2.90529	0.00366917	0.0340405
DONSON	210.539	-0.648635	0.231343	-2.80378	0.00505077	0.043065
C11orf54	602.78	-0.647987	0.211198	-3.06814	0.00215393	0.0230006
DPH5	311.853	-0.647938	0.224225	-2.88968	0.00385636	0.0352462
BRF1	335.808	-0.645477	0.207996	-3.10331	0.00191368	0.0211975
TTC21B	689.642	-0.643177	0.21089	-3.04982	0.00228978	0.0240605
MDM2	1768.63	-0.641309	0.166005	-3.86318	0.000111921	0.00231068
INTS6L	231.437	-0.639984	0.231165	-2.76852	0.00563115	0.0465107
ZC3H6	673.657	-0.639643	0.169973	-3.7632	0.000167755	0.00319007
CANT1	3868.24	-0.638993	0.171179	-3.73289	0.000189297	0.00353474
PDIK1L	275.258	-0.638318	0.193658	-3.2961	0.000980355	0.0129115
PHF21A	508.743	-0.63615	0.210542	-3.02149	0.00251535	0.0258591
NCAPD3	986.615	-0.635668	0.146353	-4.3434	1.40295e-05	0.000416155
APAF1	483.349	-0.635349	0.214862	-2.95701	0.0031064	0.0303733
TCEANC2	243.261	-0.634338	0.21153	-2.99881	0.00271037	0.0274787
ARID1A	932.022	-0.634296	0.140454	-4.51605	6.30031e-06	0.000209891
F2RL1	791.206	-0.633266	0.223241	-2.83669	0.00455835	0.0400507
NOP58	422.463	-0.632331	0.217397	-2.90864	0.00363002	0.0337903
RAB40B	316.749	-0.632184	0.22453	-2.81558	0.00486886	0.0418589
CEP95	593.964	-0.631219	0.199786	-3.15947	0.00158055	0.0182787
THAP9-AS1	512.45	-0.629961	0.203363	-3.09771	0.00195021	0.0214134
SYNCRIP	1168.93	-0.627519	0.19448	-3.22664	0.00125251	0.0153104
RBBP6	1044.95	-0.627475	0.178745	-3.51045	0.000447346	0.00699142
PCM1	2113.74	-0.625246	0.193961	-3.22356	0.00126608	0.0154013
SFXN4	167.685	-0.623924	0.220434	-2.83043	0.0046485	0.0405994
AMD1	712.487	-0.622827	0.212367	-2.93279	0.00335934	0.0320623
RPAIN	377.014	-0.621409	0.206849	-3.00416	0.00266314	0.0270778
ZNF224	305.27	-0.620113	0.210866	-2.9408	0.0032737	0.0315531
PDS5B	717.502	-0.61868	0.210863	-2.93404	0.00334579	0.0319829
PAN3	914.053	-0.61833	0.166788	-3.70727	0.000209503	0.0038427
C2CD5	976.906	-0.618167	0.181006	-3.41517	0.000637422	0.00925103
TRERF1	409.172	-0.617322	0.208269	-2.96406	0.00303613	0.0299191
SLC5A3	5374.01	-0.61729	0.215924	-2.85883	0.00425202	0.037889
SNX13	1293.02	-0.612453	0.149363	-4.10043	4.12385e-05	0.00101029
MON2	1303.57	-0.610209	0.201597	-3.02688	0.00247095	0.025552
ERCC8	361.318	-0.609604	0.216327	-2.81798	0.00483265	0.0415882
LINC00938	276.592	-0.608709	0.217906	-2.79345	0.00521496	0.0440132
TMEM161B	673.192	-0.606599	0.201812	-3.00576	0.00264919	0.0269984
SPEN	662.703	-0.606377	0.186457	-3.25211	0.00114553	0.0143722
NIPSNAP2	1571.72	-0.605983	0.130457	-4.64509	3.39936e-06	0.000126718
ST7L	201.117	-0.605572	0.220927	-2.74105	0.00612437	0.0491458
ESRP2	789.264	-0.603475	0.166655	-3.6211	0.000293352	0.00501218
KHDC4	670.936	-0.60152	0.194124	-3.09864	0.00194412	0.0213866
RNF138	428.09	-0.599561	0.206484	-2.90366	0.00368829	0.034092
TTC17	1398.7	-0.598309	0.143467	-4.17037	3.041e-05	0.000786636
MECOM	2081.09	-0.596118	0.213396	-2.79349	0.00521431	0.0440132
NIPAL3	764.82	-0.595395	0.20463	-2.90961	0.00361877	0.033733
ZKSCAN8	1001.6	-0.595246	0.210189	-2.83195	0.00462653	0.0404879
SRRM1	1618.17	-0.59172	0.180461	-3.27893	0.00104202	0.0134872
NEMP1	774.16	-0.591526	0.202251	-2.92471	0.00344774	0.0327108
EP400	564.162	-0.589069	0.21264	-2.77026	0.00560117	0.0463209
USP40	946.911	-0.588454	0.196076	-3.00116	0.00268956	0.0272834
TUBGCP4	568.714	-0.58817	0.191165	-3.07677	0.00209259	0.0226097
UBR5	2893.22	-0.587064	0.16969	-3.45963	0.000540925	0.00813236
PALS1	699.215	-0.586359	0.198268	-2.95741	0.00310238	0.030353
PHIP	2300.84	-0.584087	0.182731	-3.19643	0.00139141	0.0165595
ZNF875	421.198	-0.582439	0.1765	-3.29994	0.00096707	0.0127708
LRPPRC	4043.99	-0.581149	0.11489	-5.0583	4.23009e-07	2.09554e-05
CMTR2	1026.37	-0.580511	0.173711	-3.34183	0.000832289	0.0112876
HNRNPA2B1	2358.37	-0.578771	0.206694	-2.80013	0.00510817	0.0434007
PABIR1	404.225	-0.578428	0.193713	-2.986	0.00282655	0.028316
ICE2	920.295	-0.576695	0.170035	-3.39162	0.000694814	0.0098404
PTPN4	793.442	-0.576001	0.196722	-2.92799	0.00341165	0.0324726
TOGARAM1	553.231	-0.575718	0.194193	-2.96467	0.00303004	0.0298925
SLC4A1AP	193.951	-0.573276	0.205581	-2.78856	0.00529427	0.0443881
GSE1	829.924	-0.572026	0.142653	-4.00991	6.07411e-05	0.00141702
TMEM94	460.054	-0.572002	0.186931	-3.05997	0.00221361	0.0235271
STK39	1419.33	-0.570723	0.207099	-2.7558	0.00585488	0.0477235
BPTF	1593.63	-0.567515	0.142064	-3.99478	6.47532e-05	0.00149085
UBN2	1095.11	-0.566772	0.202957	-2.79257	0.00522912	0.0440622
NFXL1	493.038	-0.565206	0.19152	-2.95116	0.00316583	0.0308003
DTX4	1143.72	-0.565167	0.175901	-3.21297	0.00131368	0.015838
RAB4A	766.755	-0.564554	0.15603	-3.61824	0.000296609	0.00505068
KDM6A	1144.72	-0.563381	0.17797	-3.1656	0.00154764	0.0179927
MED23	1030.49	-0.563337	0.204808	-2.75057	0.00594922	0.0481577
ZNF639	368.746	-0.562347	0.186559	-3.01431	0.00257562	0.0263402
ZNF655	979.776	-0.562288	0.176724	-3.18173	0.001464	0.0172476
P4HTM	663.104	-0.560655	0.16488	-3.40037	0.000672948	0.00960029
KIAA1958	634.812	-0.558708	0.203179	-2.74982	0.00596273	0.0482006
PCCA	474.889	-0.558348	0.186381	-2.99574	0.00273781	0.0276611
APPL1	792.26	-0.558138	0.176948	-3.15424	0.00160916	0.0185122
MRRF	487.525	-0.557811	0.154424	-3.6122	0.000303608	0.00514495
RBM14	697.769	-0.555638	0.183426	-3.02922	0.00245186	0.0253845
CDKN1B	1102.52	-0.555599	0.151682	-3.66291	0.000249364	0.00438631
ZNF680	363.949	-0.554328	0.199362	-2.7805	0.00542747	0.0452461
UBAP2	695.996	-0.552874	0.15965	-3.46303	0.000534123	0.00805765
ATP11A	813.588	-0.551772	0.190366	-2.89848	0.00374974	0.0345149
MARCHF6	2915.07	-0.551255	0.127088	-4.3376	1.44049e-05	0.000425852
RABGAP1	1790.57	-0.55089	0.0995107	-5.53599	3.09469e-08	2.06195e-06
BAG1	373.763	-0.550241	0.170669	-3.22403	0.00126401	0.0153992
ASH1L	2197.34	-0.550172	0.168584	-3.2635	0.00110047	0.0139864
ARHGEF2	1254.98	-0.549877	0.158514	-3.46894	0.00052251	0.00792323
INTS2	651.091	-0.549148	0.146648	-3.74467	0.000180628	0.00339449
PTCD3	1234.07	-0.548976	0.177875	-3.0863	0.00202665	0.0220599
PNRC2	2205.2	-0.546967	0.164383	-3.3274	0.000876619	0.0117978
INPPL1	996.647	-0.546759	0.195751	-2.79313	0.00522003	0.0440174
STX3	1103.2	-0.544017	0.187278	-2.90487	0.0036741	0.0340503
OXR1	835.611	-0.543345	0.175944	-3.08817	0.00201395	0.0219625
TSC2	633.15	-0.542609	0.183841	-2.95151	0.00316221	0.0307821
LRSAM1	361.829	-0.542284	0.191099	-2.83771	0.00454391	0.0399437
IPO5	1880.14	-0.540618	0.140086	-3.85919	0.000113761	0.00233584
RSBN1	1103.04	-0.540612	0.170392	-3.17276	0.00150997	0.0176419
DCP2	1077.1	-0.539869	0.195345	-2.76367	0.00571548	0.0469353
DYNC2LI1	315.928	-0.539746	0.1848	-2.9207	0.00349242	0.0329569
CD46	12223.1	-0.537244	0.167549	-3.20649	0.00134363	0.0161107
IP6K2	844.98	-0.535237	0.17502	-3.05814	0.00222713	0.0236137
ZNF207	3024.35	-0.535055	0.133165	-4.01798	5.86986e-05	0.00137852
CHD1	1151.8	-0.5333	0.19196	-2.77818	0.00546646	0.0454204
ZFC3H1	2234.75	-0.529723	0.177094	-2.9912	0.00277885	0.0279794
MECP2	636.036	-0.528658	0.157968	-3.34662	0.000818037	0.0111631
ATP7A	389.914	-0.527746	0.191241	-2.75959	0.00578742	0.0473271
SF1	1191.92	-0.52714	0.154414	-3.4138	0.00064063	0.00928227
PFKM	618.596	-0.525784	0.163085	-3.224	0.00126415	0.0153992
MIS18BP1	622.346	-0.524964	0.188063	-2.79143	0.00524762	0.0441232
TRRAP	1569.56	-0.523995	0.163771	-3.19957	0.00137634	0.0164134
U2SURP	1794.13	-0.523966	0.135215	-3.87506	0.000106598	0.00222164
RBM39	3243.6	-0.522687	0.187806	-2.78312	0.00538389	0.0450321
RAVER2	989.207	-0.521577	0.186865	-2.79119	0.0052514	0.0441339
KANSL3	702.455	-0.51876	0.169087	-3.06801	0.00215492	0.0230006
SNX5	1427.77	-0.51689	0.173726	-2.97532	0.00292685	0.0291031
PABPC4	1756.7	-0.516339	0.178195	-2.89761	0.00376021	0.034557
MYO9A	1119.54	-0.516035	0.180268	-2.8626	0.00420187	0.0375946
STRADB	306.813	-0.515419	0.183989	-2.80136	0.00508885	0.0432638
MFSD8	354.884	-0.515261	0.176285	-2.92288	0.00346805	0.032815
TDRD3	276.648	-0.513068	0.169477	-3.02736	0.00246696	0.0255258
DELE1	750.502	-0.512228	0.138478	-3.69899	0.000216455	0.00391991
ARRB1	987.765	-0.512141	0.183461	-2.79155	0.0052456	0.0441232
RNF111	374.71	-0.510307	0.158844	-3.21262	0.00131529	0.0158465
WDR43	711.041	-0.510267	0.149876	-3.40459	0.000662627	0.00953364
SMC4	1230.54	-0.509083	0.162757	-3.12788	0.00176073	0.0198916
PIGF	438.705	-0.508952	0.184146	-2.76385	0.0057123	0.0469353
BOD1L1	419.525	-0.508682	0.181686	-2.79978	0.00511375	0.0434126
FARSB	813.541	-0.507004	0.155674	-3.25683	0.00112664	0.0141858
AMPD2	342.006	-0.505362	0.173658	-2.91009	0.00361321	0.0337005
TCF7L2	1434.02	-0.49702	0.155973	-3.18658	0.00143963	0.0170526
TMPO	1537.6	-0.496342	0.177792	-2.7917	0.00524325	0.0441232
MAP3K4	551.095	-0.495125	0.153559	-3.22433	0.00126269	0.0153992
TOMM70	1282.63	-0.494274	0.157465	-3.13893	0.00169565	0.0193301
NAA25	1114.45	-0.492632	0.148034	-3.32782	0.000875279	0.0117888
SLC35F5	2392.75	-0.488232	0.176685	-2.76329	0.00572217	0.0469463
FAHD2A	371.938	-0.487552	0.16898	-2.88526	0.00391095	0.0355523
PREPL	1420.86	-0.480299	0.156518	-3.06864	0.00215035	0.0230006
AKNA	348.318	-0.474593	0.161101	-2.94594	0.00321975	0.0311869
FIP1L1	538.27	-0.472541	0.132688	-3.5613	0.000369029	0.0060104
UBR2	1415.63	-0.47126	0.157857	-2.98537	0.00283235	0.0283396
ABI2	1023.81	-0.470931	0.168508	-2.79471	0.00519465	0.0439298
PABPC1	10523.7	-0.470858	0.130797	-3.59991	0.000318325	0.005323
NFATC3	1019.42	-0.469879	0.145685	-3.22532	0.00125832	0.0153601
AHCTF1	1434.85	-0.469716	0.153081	-3.06841	0.00215201	0.0230006
CDK13	1542.9	-0.469075	0.152574	-3.07441	0.00210919	0.0227472
USP3	1482.34	-0.465495	0.135397	-3.43799	0.000586058	0.00867741
ZNF440	372.122	-0.463801	0.169163	-2.74174	0.00611147	0.0490647
MATR3	4030.31	-0.462241	0.127713	-3.61937	0.000295326	0.00503371
CES3	411.125	-0.461362	0.15814	-2.91743	0.00352932	0.0332161
LARP1	2043.02	-0.461153	0.156352	-2.94945	0.00318336	0.0309366
PAPOLA	2449.49	-0.449932	0.138871	-3.23992	0.00119564	0.0147796
XPO1	2887.14	-0.446161	0.137058	-3.25527	0.00113283	0.0142536
NUP214	1128.63	-0.445493	0.161051	-2.76616	0.00567204	0.0467312
PIAS1	1275.73	-0.443545	0.144446	-3.07067	0.00213581	0.0229499
TRMT1L	570.956	-0.441784	0.145809	-3.02989	0.00244645	0.0253433
TNKS	2284.7	-0.439499	0.148602	-2.95756	0.00310087	0.030353
KAT6A	1469.55	-0.43946	0.14051	-3.12759	0.00176243	0.0198981
DHTKD1	696.19	-0.435043	0.149703	-2.90604	0.0036604	0.033977
MAPKAPK5	670.207	-0.42995	0.15059	-2.8551	0.0043023	0.0382403
CNOT2	1803.19	-0.42894	0.136317	-3.14664	0.00165161	0.0189139
DHX15	4220.68	-0.413956	0.149778	-2.76381	0.00571314	0.0469353
SNX27	616.015	-0.407991	0.143148	-2.85013	0.00437016	0.038726
ZMYM2	4006.5	-0.398087	0.140831	-2.82671	0.00470285	0.0408711
URI1	979.876	-0.396902	0.140371	-2.82752	0.00469108	0.0408152
ARHGAP35	1530.39	-0.392988	0.139104	-2.82513	0.00472617	0.0409673
PUM2	3083.39	-0.386065	0.119544	-3.22948	0.00124017	0.0151825
CTBP2	1453.52	-0.375798	0.128939	-2.91455	0.00356198	0.033391
SCYL2	1498.04	0.319902	0.115173	2.77758	0.00547647	0.045463
SSR3	1823.85	0.335063	0.116229	2.88278	0.00394186	0.0357593
FGD5-AS1	1743.43	0.34011	0.122739	2.77101	0.00558833	0.0462365
SRPK1	2599.07	0.345683	0.126365	2.73559	0.00622677	0.0497633
NCK2	1020.93	0.356984	0.118621	3.00945	0.00261723	0.0267347
UBA3	957.68	0.366613	0.131503	2.78788	0.00530547	0.0444608
YME1L1	2495.62	0.369167	0.129952	2.84079	0.00450016	0.0396186
FNTA	907.18	0.377761	0.1265	2.98625	0.0028242	0.028316
SEC61A1	3083.91	0.3823	0.133426	2.86527	0.00416659	0.0373169
DHX32	1354.35	0.38382	0.13282	2.88977	0.00385524	0.0352462
PTP4A2	4816.7	0.38782	0.129639	2.99154	0.00277573	0.027964
ZFAND5	3619.14	0.387862	0.129398	2.99743	0.00272267	0.0275398
EPS15	1148.36	0.390259	0.141956	2.74915	0.00597509	0.0482249
MCL1	4379.32	0.395875	0.128847	3.07244	0.00212319	0.0228562
MAP4	2738.92	0.403989	0.112218	3.60003	0.00031818	0.005323
TMCO3	769.481	0.423067	0.153547	2.75529	0.00586401	0.0477537
CAPZA1	3380.04	0.426679	0.119984	3.55613	0.000376362	0.00610158
GNB5	412.745	0.427373	0.152521	2.80206	0.00507778	0.0432324
ADAM17	1129.03	0.429671	0.141776	3.03064	0.00244034	0.025295
HSPH1	1235.15	0.431433	0.149524	2.88538	0.00390938	0.0355523
SNX12	704.857	0.432038	0.141864	3.04542	0.00232352	0.0243423
MEX3D	1522.84	0.433224	0.143312	3.02295	0.00250323	0.0257797
VCP	4684.51	0.43327	0.143464	3.02005	0.00252729	0.0259516
ATG7	458.702	0.433709	0.153171	2.83153	0.00463252	0.0405
MFSD14B	1083.57	0.436903	0.15708	2.7814	0.00541248	0.0451923
LPGAT1	2050.45	0.443092	0.155305	2.85304	0.00433026	0.0384305
PSMD11	1575.47	0.443802	0.146327	3.03295	0.00242173	0.0251317
GOLGA7	793.723	0.446693	0.120018	3.72188	0.000197748	0.00367306
MAEA	739.77	0.446989	0.138981	3.21619	0.00129906	0.0157155
SOD2	2020.35	0.447826	0.13765	3.25336	0.0011405	0.0143399
CDV3	2087.71	0.448294	0.133245	3.36442	0.000767034	0.0106154
CARMIL1	1238.61	0.449445	0.146951	3.05846	0.00222478	0.023603
GPAT4	1036.52	0.449481	0.127638	3.52153	0.000429063	0.00678098
AACS	1415.75	0.451168	0.144919	3.11324	0.00185044	0.0207188
PAK1	1581.84	0.452669	0.154621	2.92761	0.00341577	0.0324726
LAMP2	1901.26	0.45813	0.114551	3.99937	6.35123e-05	0.00146998
TOR1A	461.3	0.461198	0.161517	2.85541	0.00429809	0.0382222
IFNAR1	1032.56	0.463352	0.152315	3.04206	0.00234962	0.0245718
PGAM1	1671.23	0.465287	0.161872	2.87442	0.00404772	0.0365184
ADAR	4369.11	0.465376	0.138857	3.35149	0.000803782	0.0110199
POGK	1685.1	0.472364	0.161355	2.92749	0.0034171	0.0324726
CDH1	7006.19	0.473689	0.142518	3.32372	0.000888254	0.011927
KIAA0930	954.045	0.474124	0.160543	2.95326	0.00314439	0.0306606
LRRC59	1011.87	0.474755	0.168946	2.8101	0.00495254	0.0424475
CNIH4	807.403	0.475535	0.170013	2.79705	0.00515714	0.0437387
VPS4B	1102.3	0.476224	0.146009	3.26161	0.0011078	0.0140246
RNF185	492.739	0.476833	0.166434	2.865	0.00417013	0.0373296
EIF4E2	963.494	0.478062	0.156835	3.04818	0.00230228	0.0241557
PDIA6	2967.27	0.478905	0.17296	2.76888	0.00562488	0.0464952
ATG13	739.466	0.48041	0.17384	2.76351	0.00571825	0.0469361
EXOC2	686.722	0.481825	0.166431	2.89504	0.00379114	0.0348049
TOLLIP	671.91	0.484544	0.171695	2.82212	0.00477079	0.0412577
SNX6	1430.54	0.485787	0.146033	3.32656	0.000879248	0.0118151
TGIF1	2209.12	0.486841	0.172165	2.82775	0.00468761	0.0408152
ATP6V1C1	814.843	0.48905	0.151187	3.23473	0.00121757	0.0149665
PSMD8	1298.21	0.490314	0.172494	2.8425	0.00447619	0.0395064
GLYR1	1052.75	0.491201	0.14881	3.30085	0.000963913	0.0127483
CNPPD1	501.9	0.491822	0.175863	2.79663	0.00516394	0.0437753
SELENOF	1242.73	0.492136	0.151026	3.25861	0.00111958	0.0141194
ARPC2	2235.53	0.493016	0.159146	3.09789	0.00194905	0.0214134
CDC42BPB	1207.88	0.495021	0.143331	3.45369	0.000552964	0.00827799
RNF128	3207.18	0.496068	0.174963	2.83527	0.00457864	0.0401942
CDC42SE1	1174.08	0.497438	0.167873	2.96319	0.00304472	0.0299869
ITSN2	511.847	0.497809	0.161464	3.0831	0.00204859	0.0222162
LYST	1086.39	0.50081	0.182831	2.7392	0.00615896	0.0493783
DCTD	875.3	0.504113	0.171696	2.93607	0.00332397	0.0318456
LGALS8	1221.09	0.50587	0.142408	3.55226	0.00038194	0.00617494
YIPF3	1090.74	0.507089	0.179238	2.82913	0.00466748	0.0407045
PBXIP1	625.54	0.507698	0.185569	2.7359	0.00622106	0.0497461
CYFIP1	1470.33	0.515156	0.156699	3.28755	0.00101064	0.0131878
CNDP2	1184.58	0.518912	0.180644	2.87256	0.00407158	0.0366901
SNAP23	536.391	0.52022	0.164373	3.16487	0.00155151	0.0180258
SELENOT	1078.76	0.520546	0.187344	2.77855	0.00546015	0.0454106
RIC8A	1056.24	0.52073	0.167251	3.11346	0.00184906	0.0207188
RBBP8	751.757	0.522178	0.168775	3.09392	0.00197531	0.0216214
JPT2	1786.77	0.525649	0.156857	3.35113	0.000804832	0.0110257
RAB8A	1348.9	0.525712	0.185087	2.84035	0.00450647	0.0396543
EXT1	869.393	0.527113	0.156979	3.35785	0.000785524	0.0108117
VDAC1	5142.71	0.528538	0.181727	2.90842	0.0036326	0.0337903
ATP2C1	2091.1	0.529446	0.146858	3.60516	0.000311962	0.00525112
RAB11A	3281.33	0.529903	0.146014	3.62913	0.000284381	0.00488502
DUSP3	759.943	0.530689	0.182005	2.9158	0.00354781	0.0333366
TSPAN31	700.137	0.530911	0.192652	2.7558	0.00585487	0.0477235
ACTN1	3965.79	0.532217	0.170944	3.1134	0.00184948	0.0207188
EGFR	2382.83	0.538281	0.196906	2.73369	0.00626286	0.0499156
AP5B1	673.758	0.538299	0.162089	3.321	0.000896948	0.0119983
PI4K2A	403.929	0.541527	0.187716	2.88482	0.00391635	0.035583
MAPKAP1	784.727	0.543471	0.166782	3.25857	0.00111976	0.0141194
IDH1	3227.25	0.544057	0.142263	3.82431	0.00013114	0.00260605
ATP6V1B2	1072.36	0.547215	0.157515	3.47405	0.000512656	0.00780883
OGDH	1400.49	0.54999	0.163029	3.37358	0.000741969	0.0103624
CAB39	1700.98	0.552131	0.194047	2.84534	0.00443636	0.0392533
PSMC2	851.884	0.553378	0.140817	3.92975	8.50326e-05	0.00184657
BNIP3L	4404.1	0.553613	0.156907	3.52828	0.000418262	0.00663412
CCDC97	269.479	0.553976	0.170391	3.2512	0.0011492	0.0143924
RAP2B	1374.7	0.554986	0.189638	2.92656	0.00342729	0.0325343
CYTH2	778.209	0.556458	0.181252	3.07007	0.00214007	0.0229535
ZFYVE21	600.514	0.556613	0.163653	3.40117	0.00067097	0.00958761
ARHGAP26	1598.95	0.557803	0.175695	3.17484	0.00149917	0.0175686
NET1	3866.1	0.560927	0.158398	3.54126	0.000398223	0.00636795
NRAS	1849.29	0.563121	0.14771	3.81234	0.000137656	0.00270049
ADGRG1	922.407	0.564135	0.176927	3.18852	0.00143004	0.0169504
FKBP1A	1703.46	0.564537	0.189166	2.98436	0.00284175	0.028406
YKT6	817.164	0.565148	0.153113	3.69106	0.000223318	0.00401242
MYO1D	4385.38	0.565794	0.198253	2.85389	0.0043187	0.0383472
EMC4	481.844	0.566669	0.171687	3.3006	0.0009648	0.0127504
SLC35C2	642.534	0.566934	0.164001	3.45689	0.000546449	0.0081944
HS1BP3	366.676	0.568418	0.179317	3.16991	0.00152486	0.0177748
RTKN	996.614	0.568438	0.184109	3.0875	0.00201846	0.0219979
BAIAP2L1	2478.75	0.569417	0.197354	2.88526	0.00391095	0.0355523
ACTR3	2680.64	0.570379	0.125893	4.53066	5.88e-06	0.000198072
EIF4G2	14945.4	0.573362	0.148813	3.85291	0.00011672	0.00239012
TPM3	3098.13	0.57407	0.18273	3.14163	0.0016801	0.0191778
PSMA6	387.717	0.577621	0.194725	2.96634	0.00301367	0.0297477
PSMD2	1330.81	0.580243	0.201269	2.88292	0.00394008	0.0357593
B4GALT6	528.604	0.580667	0.192977	3.009	0.00262111	0.0267588
STK17B	1478.18	0.580926	0.198006	2.93387	0.00334761	0.0319829
BCAP31	1463.01	0.580994	0.178917	3.24728	0.00116512	0.0144837
VCL	4098.41	0.581223	0.146691	3.96222	7.42573e-05	0.00167675
SLC39A13	236.922	0.581501	0.178401	3.25952	0.00111601	0.0140923
NFE2L2	2449.85	0.582724	0.136827	4.25884	2.05487e-05	0.000573219
ATP2B1	1275.74	0.583413	0.204289	2.85582	0.00429252	0.0382112
PPP1R7	378.206	0.583984	0.192969	3.0263	0.00247565	0.0255856
LPIN2	1280.1	0.584647	0.18573	3.14783	0.00164488	0.0188615
FAM83B	675.871	0.584911	0.208773	2.80166	0.00508409	0.0432443
TMEM219	933.395	0.585132	0.210819	2.77552	0.00551136	0.0457072
SMAD6	795.352	0.585852	0.172962	3.38717	0.000706174	0.00996119
RAB35	638.504	0.588164	0.189524	3.10337	0.00191333	0.0211975
AREL1	1080.76	0.589596	0.155931	3.78112	0.000156125	0.00299593
IPO13	328.071	0.590155	0.191627	3.0797	0.00207207	0.0224018
RAB5B	4283.14	0.592924	0.158681	3.73659	0.000186536	0.0034906
PPP2CB	563.484	0.593705	0.136815	4.33948	1.42821e-05	0.000422933
R3HDM4	671.058	0.593859	0.211133	2.81273	0.00491233	0.0421913
NUTF2	959.869	0.593884	0.196425	3.02346	0.00249899	0.0257591
YIPF1	365.544	0.595323	0.192012	3.10045	0.00193228	0.0213096
FOXN3	951.695	0.597854	0.181934	3.28611	0.00101581	0.0132258
SLC35F6	512.976	0.597969	0.211995	2.82068	0.00479225	0.0413385
MTHFR	774.351	0.599506	0.216601	2.7678	0.00564368	0.0465849
TLNRD1	990.526	0.600831	0.176489	3.40435	0.000663214	0.00953364
BIRC2	1471.4	0.600916	0.189176	3.17649	0.0014907	0.0175052
YWHAZ	15414	0.602901	0.144056	4.18518	2.84942e-05	0.000742538
GNG5	725.566	0.603522	0.206536	2.92211	0.00347666	0.0328787
SUSD6	455.989	0.604369	0.1915	3.15597	0.00159967	0.018415
NTMT1	334.4	0.607182	0.18752	3.23796	0.00120388	0.0148397
BRK1	1045.23	0.607936	0.17084	3.55852	0.000372951	0.00606865
RABIF	245.593	0.608348	0.210737	2.88677	0.00389225	0.0354864
ATP6V1D	607.489	0.608958	0.179073	3.40061	0.000672345	0.00959947
PDLIM5	1804.45	0.61098	0.129641	4.71287	2.44249e-06	9.50518e-05
PCBP4	294.036	0.611508	0.223335	2.73808	0.00617992	0.0495013
SGPL1	1627.57	0.611694	0.159842	3.82688	0.000129779	0.00258823
MAPRE1	1613.29	0.612773	0.156858	3.90653	9.36302e-05	0.00200604
RIOX1	326.911	0.616288	0.194777	3.16407	0.00155581	0.018038
B3GNT5	1853.38	0.616444	0.22334	2.76012	0.00577808	0.0473168
ZHX2	228.175	0.61799	0.221571	2.78913	0.00528503	0.0443361
RTN4	1780.05	0.619272	0.145426	4.25834	2.05955e-05	0.000573219
RTCB	1045.93	0.620495	0.185258	3.34936	0.000809972	0.0110789
UEVLD	475.874	0.620593	0.181025	3.42823	0.000607542	0.00891775
POR	1491.77	0.622672	0.214088	2.90849	0.00363185	0.0337903
DSTN	3636.04	0.623116	0.170768	3.64891	0.000263355	0.0045911
RTL8A	279.411	0.625032	0.192775	3.24228	0.00118577	0.0146953
COLGALT1	1639.93	0.625492	0.22626	2.76449	0.00570125	0.046906
PTPRJ	2015.3	0.62565	0.22719	2.75387	0.00588958	0.0478733
PSMC4	789.808	0.625692	0.208267	3.00428	0.00266207	0.0270778
DUSP7	444.96	0.628429	0.221693	2.83469	0.00458702	0.0402423
TRIR	983.34	0.632609	0.177844	3.5571	0.000374968	0.00608458
C14orf119	567.112	0.634187	0.218587	2.9013	0.00371612	0.0342772
TRAF2	361.03	0.634239	0.22698	2.79425	0.0052021	0.0439716
GCLM	249.17	0.634898	0.198569	3.19737	0.00138687	0.0165167
SORL1	4739.08	0.635441	0.200133	3.17509	0.0014979	0.0175654
WDR1	3876.92	0.635638	0.150963	4.21054	2.54757e-05	0.000681966
VPS33A	187.124	0.63613	0.195738	3.24991	0.00115442	0.0144086
SEPTIN11	1821.36	0.636527	0.164163	3.87741	0.000105573	0.0022055
TSPAN6	484.568	0.638478	0.219845	2.90422	0.00368167	0.0340536
FRMD5	1093.94	0.639411	0.19045	3.35737	0.000786891	0.0108221
RPS6KC1	339.197	0.64004	0.16865	3.79508	0.000147598	0.00285617
JOSD1	1108.28	0.640111	0.183106	3.49585	0.000472548	0.00729133
RDH11	1793.36	0.640578	0.114512	5.59398	2.21916e-08	1.53681e-06
VHL	1711.91	0.641309	0.141225	4.54103	5.59809e-06	0.000192378
MUS81	340.685	0.64379	0.218968	2.94011	0.00328092	0.031588
TNFRSF10A	529.432	0.644534	0.225424	2.85921	0.00424703	0.0378638
EIF4E3	715.159	0.64466	0.144486	4.46176	8.12907e-06	0.000261887
H3-3B	6985.57	0.644694	0.151952	4.24274	2.20803e-05	0.000607814
VAMP3	2108.29	0.645147	0.154983	4.1627	3.14511e-05	0.000811179
ITPRIPL2	632.61	0.645462	0.189133	3.41275	0.000643109	0.00931052
POMT2	259.565	0.646461	0.230659	2.80267	0.00506815	0.0431713
TRAFD1	642.563	0.646516	0.200776	3.22009	0.00128149	0.0155457
ADRM1	1009.2	0.649152	0.229056	2.83404	0.00459641	0.0403045
ATP6V0E1	985.213	0.649295	0.187104	3.47023	0.000520005	0.00789886
BMPR2	1466.99	0.649458	0.199765	3.2511	0.00114959	0.0143924
PKP4	2989.65	0.650077	0.165391	3.93053	8.47578e-05	0.00184288
KLF10	2234.56	0.650494	0.212669	3.05872	0.00222288	0.023603
BACH1	1966.36	0.650869	0.190819	3.41092	0.000647445	0.00936559
ARF3	2922.74	0.650903	0.140767	4.62399	3.76431e-06	0.000138234
SHISA5	1183.11	0.651245	0.203305	3.2033	0.00135864	0.0162464
HECTD3	640.629	0.652432	0.203979	3.19853	0.00138129	0.0164613
HSD17B12	3434.71	0.652491	0.185357	3.52018	0.000431251	0.00679723
VPS18	586.782	0.654064	0.225395	2.90186	0.00370957	0.0342374
RAPGEF1	665.913	0.654903	0.158456	4.13302	3.58024e-05	0.000897099
TM7SF2	1155.9	0.65504	0.200554	3.26616	0.00109018	0.0138959
SIX5	195.619	0.655166	0.219546	2.98418	0.00284338	0.028406
PSMA4	1390.27	0.655635	0.171766	3.81702	0.000135074	0.00265901
DAD1	1061.14	0.655658	0.235009	2.78993	0.00527197	0.0442644
FECH	355.763	0.656179	0.200088	3.27946	0.00104007	0.0134719
RAB7A	1489.83	0.656251	0.130998	5.00964	5.45327e-07	2.64251e-05
GGH	781.807	0.656254	0.222737	2.94631	0.00321586	0.0311664
BCAR3	532.812	0.660952	0.218783	3.02104	0.00251906	0.0258822
PPID	358.052	0.661614	0.196182	3.37245	0.000745014	0.0103894
JAK1	4420.66	0.662082	0.102029	6.48917	8.63091e-11	9.8583e-09
GLA	181.112	0.665566	0.242173	2.74831	0.00599037	0.0482466
TPM4	6297.27	0.665673	0.179845	3.70137	0.000214437	0.0039047
CLDN4	4929.45	0.666226	0.243655	2.7343	0.0062514	0.0498865
RAC1	4662.82	0.673212	0.155608	4.32633	1.51612e-05	0.000442265
DBNL	732.215	0.674666	0.210583	3.2038	0.00135626	0.016229
PPP2R3C	176.634	0.676358	0.230546	2.93373	0.00334921	0.0319829
TPD52L2	1029.03	0.676778	0.202335	3.34485	0.000823284	0.0112173
ANKLE2	1411.06	0.677013	0.169938	3.98387	6.78019e-05	0.00155494
CADPS2	419.408	0.677049	0.204013	3.31866	0.000904513	0.0120808
STOX2	437.25	0.678025	0.243364	2.78605	0.00533545	0.0446907
ARL8B	1226.4	0.679364	0.192209	3.53451	0.000408533	0.00650325
EIF1AD	423.452	0.679566	0.193439	3.51307	0.000442962	0.0069383
MAPKAPK2	1194.55	0.679679	0.15431	4.40465	1.05957e-05	0.00032813
TANK	821.91	0.682354	0.182579	3.73731	0.000185997	0.00348423
CYB561	678.605	0.684058	0.224164	3.05159	0.00227632	0.0239476
UBLCP1	386.921	0.684746	0.209242	3.27251	0.00106597	0.0136634
TES	2037.09	0.685741	0.162915	4.20921	2.5627e-05	0.000681966
VASP	2319.23	0.686541	0.211849	3.24071	0.00119233	0.014749
MYO1E	2120.4	0.686573	0.215026	3.19298	0.00140814	0.0167134
IFFO2	699.293	0.686852	0.226516	3.03224	0.00242746	0.0251763
PGP	473.772	0.687026	0.232309	2.95739	0.0031026	0.030353
UBE2Z	1899.75	0.687883	0.14465	4.7555	1.97958e-06	8.00479e-05
CHMP1A	1377.63	0.689272	0.176753	3.89964	9.63361e-05	0.002054
ANO10	445.154	0.691787	0.183518	3.76959	0.000163515	0.00312301
ATG101	350.541	0.691961	0.213189	3.24577	0.00117134	0.0145303
CRELD2	261.069	0.692456	0.245708	2.81821	0.00482924	0.0415793
SPRYD3	484.788	0.693333	0.217823	3.18301	0.00145755	0.0171953
HMGCR	9830.72	0.693925	0.240391	2.88665	0.00389362	0.0354864
IFT57	411.469	0.694241	0.203964	3.40373	0.000664715	0.00953364
TLCD3A	433.32	0.69446	0.225455	3.08026	0.00206817	0.0223734
ACTR1B	1542.7	0.69543	0.159661	4.35567	1.32658e-05	0.000397521
HDGF	3110.87	0.695444	0.220008	3.16099	0.00157232	0.0181955
TXNRD1	2488.07	0.696612	0.240353	2.89828	0.00375213	0.0345188
MARS1	1527.89	0.696936	0.206729	3.37125	0.000748268	0.0104208
LDLR	6941.61	0.699719	0.250571	2.79249	0.00523035	0.0440622
LDHA	16654.3	0.699944	0.16588	4.21959	2.44745e-05	0.000659275
ELF4	537.354	0.700041	0.169347	4.13377	3.56868e-05	0.000896759
TMEM205	610.856	0.700364	0.253161	2.76648	0.00566657	0.046708
MFSD12	585.578	0.700886	0.184164	3.80577	0.000141364	0.0027537
PPP4C	509.499	0.702566	0.179867	3.90603	9.38236e-05	0.00200773
YWHAH	984.409	0.704463	0.208978	3.37099	0.000748988	0.0104208
ZDHHC3	2312.22	0.706721	0.132824	5.32074	1.03345e-07	5.90208e-06
ARPC3	1251.81	0.706916	0.197725	3.57526	0.000349884	0.00577199
OPA3	367.86	0.707892	0.234439	3.01952	0.00253174	0.0259518
ENO1	19312.8	0.710112	0.159909	4.44072	8.96589e-06	0.00028519
RECQL	690.117	0.7108	0.2168	3.2786	0.00104325	0.0134931
BRI3	626.07	0.712168	0.258674	2.75315	0.00590251	0.0479119
PTBP3	10684.2	0.712523	0.171767	4.14819	3.35118e-05	0.000854308
SH3GLB1	1659.65	0.712572	0.180117	3.95616	7.61651e-05	0.00170668
MAP1LC3B	869.553	0.712753	0.22455	3.17415	0.00150278	0.0175992
RPS6KA4	532.42	0.713043	0.25898	2.75328	0.0059002	0.0479119
ANKRD22	940.242	0.713103	0.192244	3.70936	0.000207783	0.00381514
UBL5	497.446	0.713415	0.241581	2.95311	0.00314594	0.0306606
SEMA4C	653.238	0.713586	0.22487	3.17332	0.00150707	0.0176376
HIVEP2	823.813	0.7156	0.20342	3.51785	0.000435054	0.00684491
ARPC1B	523.277	0.715805	0.249713	2.86651	0.00415031	0.0372089
ARL2BP	821.196	0.717985	0.198599	3.61526	0.000300048	0.00510429
TBCB	477.003	0.719932	0.197123	3.65219	0.000260009	0.00453726
PSAP	13571.2	0.720386	0.211265	3.40986	0.000649951	0.00939412
TRIP4	303.153	0.720387	0.219884	3.27622	0.00105206	0.0135506
TFE3	519.812	0.721509	0.2028	3.55773	0.000374067	0.00607557
COMMD5	226.527	0.721981	0.235707	3.06305	0.00219095	0.0233003
ANO6	3261.04	0.723418	0.199278	3.63019	0.000283207	0.00487438
ARPC5	1891.53	0.725784	0.196221	3.69881	0.000216609	0.00391991
CDC42EP4	1538.26	0.726799	0.201711	3.60317	0.000314357	0.00528132
TRIM65	418.751	0.728246	0.196874	3.69905	0.000216409	0.00391991
PGD	2810.25	0.728799	0.178542	4.08196	4.46577e-05	0.00108349
NRBP1	1139.28	0.729263	0.191033	3.81747	0.000134825	0.00265872
ACTR1A	1315.26	0.73476	0.181936	4.03857	5.37789e-05	0.00127147
LAD1	2959.23	0.735562	0.208288	3.53147	0.000413263	0.00657259
HGSNAT	854.104	0.736152	0.185436	3.96984	7.19196e-05	0.00163445
TDRD7	352.977	0.736467	0.158286	4.65277	3.27508e-06	0.000122833
NPC1	1394.62	0.736827	0.229579	3.20948	0.00132977	0.0159882
SLC22A23	637.04	0.73825	0.180066	4.09989	4.13355e-05	0.00101125
LMO4	737.584	0.740369	0.230983	3.20529	0.00134924	0.016156
TMEM19	376.9	0.743091	0.267439	2.77854	0.00546037	0.0454106
PEA15	161.89	0.744968	0.250775	2.97067	0.00297153	0.0294641
HIP1	579.33	0.745372	0.26367	2.82691	0.00469996	0.0408662
PIP4K2C	717.699	0.749002	0.206617	3.62507	0.000288885	0.00495393
CXXC5	638.818	0.750649	0.258852	2.89991	0.00373265	0.0343936
POLR2K	305.099	0.755643	0.237441	3.18244	0.0014604	0.0172175
LPIN1	2317.6	0.757025	0.141549	5.34816	8.88543e-08	5.15824e-06
DNAJC10	2068.89	0.75841	0.15264	4.96861	6.74348e-07	3.1801e-05
TMEM102	292.08	0.758421	0.253381	2.9932	0.00276067	0.0278441
SLC35F2	795.139	0.759191	0.223188	3.40158	0.000669979	0.00958124
ZBTB38	2277.98	0.760627	0.232854	3.26654	0.00108871	0.0138872
PLXNA1	903.075	0.760722	0.153483	4.9564	7.18114e-07	3.35057e-05
FDFT1	17802	0.762187	0.196014	3.88844	0.000100892	0.00213314
SLC8B1	329.267	0.763098	0.213818	3.56892	0.00035846	0.00587396
ACTB	24557	0.763151	0.277573	2.74937	0.00597091	0.0482249
DHRS7	607.011	0.763244	0.226666	3.36726	0.000759194	0.0105234
PGAP6	1663.02	0.765077	0.240842	3.17667	0.00148977	0.0175052
CSNK1G2	1017.07	0.765126	0.18416	4.15468	3.25745e-05	0.000835255
PIEZO1	1225	0.765834	0.203456	3.76412	0.000167135	0.00318517
STAT3	2551.36	0.768677	0.168949	4.54977	5.37057e-06	0.000185961
CTSZ	846.544	0.768788	0.195221	3.93804	8.21508e-05	0.00179507
LIMS1	639.325	0.768835	0.257076	2.99069	0.00278346	0.0280071
AP5Z1	353.698	0.769694	0.215383	3.57361	0.000352093	0.00578449
BCAR1	982.761	0.772402	0.235941	3.27371	0.00106147	0.0136286
CAP1	3746.55	0.772841	0.169308	4.5647	5.00206e-06	0.000174923
DBN1	1142.65	0.773968	0.235004	3.29342	0.000989754	0.0129924
PIP4K2A	339.95	0.774662	0.220326	3.51598	0.000438133	0.00688719
ACLY	5153.17	0.777189	0.191567	4.05701	4.97054e-05	0.00118955
PRELID1	211.985	0.777958	0.226768	3.43064	0.000602159	0.00887844
MAP2K1	936.348	0.779043	0.248701	3.13245	0.00173353	0.0196601
TRIM21	329.499	0.781704	0.220109	3.55145	0.000383119	0.00618263
HTATIP2	596.079	0.782162	0.184426	4.24108	2.22451e-05	0.000610935
RTL8C	359.278	0.7826	0.234649	3.3352	0.000852383	0.0115245
MICAL2	4014.41	0.783589	0.19771	3.96332	7.39148e-05	0.00167116
ERBB2	4696.86	0.785142	0.209511	3.7475	0.000178604	0.00336398
TNFAIP1	1035.04	0.785452	0.189884	4.13648	3.52676e-05	0.000887492
PFN1	6201.22	0.78612	0.243856	3.22371	0.00126541	0.0154013
MALT1	1269.14	0.78899	0.186764	4.22454	2.39433e-05	0.000647944
CXCL16	704.24	0.790699	0.257612	3.06934	0.00214531	0.0229958
UBE2L6	347.725	0.791413	0.234599	3.37347	0.000742274	0.0103624
CFL1	5026.37	0.793829	0.210436	3.7723	0.000161749	0.00309594
PLD1	1619.75	0.795371	0.253437	3.13833	0.00169913	0.0193448
CSTB	3109.65	0.796775	0.234148	3.40287	0.000666827	0.00954392
ELOVL5	2364.51	0.797028	0.179405	4.44263	8.88665e-06	0.000283181
CSRP1	1607.29	0.797051	0.173095	4.60471	4.13038e-06	0.000149185
CHMP2B	1512.75	0.797256	0.142882	5.57982	2.40772e-08	1.64793e-06
DTX3L	863.078	0.798586	0.176572	4.52272	6.10492e-06	0.000204155
G6PD	360.018	0.801027	0.232403	3.44671	0.000567451	0.00845887
TOMM34	942.431	0.801598	0.206278	3.886	0.000101908	0.00214936
GASK1B	988.376	0.801994	0.279016	2.87437	0.00404838	0.0365184
LOXL1	202.114	0.802489	0.276234	2.90511	0.00367129	0.0340422
TM2D2	535.065	0.803186	0.190176	4.22338	2.40669e-05	0.000650286
LRRC1	870.053	0.803586	0.184929	4.34538	1.39032e-05	0.000413803
ARL6IP5	2807.52	0.803971	0.209976	3.82887	0.000128734	0.00257986
TNFRSF10B	4323.66	0.805546	0.217432	3.70482	0.000211544	0.00386805
DBI	724.318	0.805865	0.234189	3.44109	0.000579375	0.00859293
KCTD13	453.569	0.808763	0.212053	3.81396	0.000136755	0.00268773
MOSPD2	579.364	0.808893	0.240785	3.3594	0.000781126	0.010768
TAF13	295.035	0.809621	0.211651	3.82527	0.00013063	0.00259929
TPMT	491.898	0.810047	0.214143	3.78275	0.000155107	0.00298179
ITPRIP	288.385	0.810848	0.238519	3.39952	0.000675054	0.00961473
COQ10B	397.264	0.811198	0.28754	2.82117	0.00478495	0.0413385
GET3	566.127	0.811382	0.224078	3.62098	0.000293493	0.00501218
YIF1A	549.245	0.811499	0.242172	3.35091	0.000805458	0.0110257
DHRS7B	286.573	0.813421	0.229863	3.53872	0.000402077	0.00641791
SH3KBP1	892.908	0.813916	0.239131	3.40364	0.000664949	0.00953364
VAMP8	308.495	0.814869	0.298034	2.73415	0.00625421	0.0498865
RNF213	2400.97	0.818623	0.161809	5.05921	4.20999e-07	2.09191e-05
GDA	1241.92	0.819426	0.157742	5.19471	2.05041e-07	1.12358e-05
CASP4	389.051	0.81979	0.22216	3.69009	0.000224176	0.00402372
LAMTOR1	528.435	0.820712	0.213215	3.84923	0.000118492	0.00241795
TMTC2	812.428	0.821637	0.179145	4.58644	4.50878e-06	0.000160221
RAP1B	1318.51	0.823392	0.219935	3.7438	0.000181255	0.00340264
MGAT4B	2499.14	0.824814	0.209039	3.94574	7.9554e-05	0.00175578
SGMS2	657.709	0.825502	0.265616	3.10787	0.00188439	0.0210054
RNF19B	789.77	0.827728	0.289775	2.85645	0.00428405	0.0381551
SLC16A13	222.652	0.827801	0.224428	3.68849	0.000225591	0.00403267
SGCB	218.92	0.829085	0.301953	2.74574	0.00603748	0.0485372
ALDH2	1912.77	0.830118	0.283853	2.92447	0.00345045	0.0327128
S1PR2	84.1439	0.832218	0.29789	2.79371	0.00521072	0.0440132
TWF2	946.734	0.834125	0.232666	3.58507	0.000336994	0.00559219
TINAGL1	9044.85	0.834158	0.28614	2.91521	0.00355453	0.0333463
MARCKS	3989.52	0.834375	0.181278	4.60274	4.16963e-06	0.000150295
FNDC3B	2330.4	0.835243	0.184144	4.53582	5.73789e-06	0.000194844
CRYZ	596.885	0.83533	0.28233	2.9587	0.00308936	0.0302909
EMC10	1475.02	0.83582	0.289972	2.88241	0.00394645	0.0357825
DDA1	559.386	0.836237	0.200624	4.16817	3.07056e-05	0.000793114
APEX2	527.112	0.836448	0.257534	3.24791	0.00116256	0.0144621
VLDLR	480.41	0.837591	0.289053	2.89771	0.00375897	0.034557
NOP14-AS1	363.286	0.837705	0.295627	2.83366	0.00460183	0.0403157
MYL12A	4126.04	0.839508	0.220515	3.80704	0.000140643	0.00274269
LARGE1	471.461	0.840661	0.267784	3.13932	0.00169339	0.019317
ATP1B1	18432.1	0.842722	0.229836	3.66662	0.000245774	0.0043275
SLC5A6	246.245	0.843222	0.278004	3.03313	0.00242034	0.0251317
CYP51A1	993.66	0.844005	0.240214	3.51355	0.000442158	0.00693187
DNAJA1	1079.54	0.844128	0.185868	4.54156	5.58406e-06	0.000192378
PLS3	424.24	0.844677	0.263205	3.2092	0.00133104	0.0159925
CREB3	525.16	0.844756	0.21582	3.91418	9.07125e-05	0.00194827
SP100	293.493	0.84596	0.228782	3.69766	0.000217595	0.00392966
UXS1	808.657	0.846671	0.135275	6.25888	3.87757e-10	3.89751e-08
SMURF1	1284.92	0.846762	0.181329	4.66975	3.01559e-06	0.000113829
GCH1	331.82	0.846951	0.267	3.17211	0.00151336	0.0176643
TNKS1BP1	823.16	0.849502	0.239059	3.55353	0.000380102	0.00615086
RCN1	1088.09	0.849657	0.18441	4.60744	4.07651e-06	0.000147543
ATP6V0D1	617.087	0.849991	0.215393	3.94624	7.93892e-05	0.00175434
ACTG1	16439.2	0.850148	0.271749	3.12843	0.0017574	0.0198667
MVP	3083.37	0.850446	0.294222	2.89049	0.00384636	0.0352383
GRINA	955.22	0.851397	0.206985	4.11333	3.89999e-05	0.000962143
COL4A2	980.189	0.852837	0.164237	5.1927	2.07262e-07	1.13222e-05
GNAI2	2009.77	0.853328	0.187442	4.55249	5.30138e-06	0.000184291
AKR1C3	1088.77	0.853598	0.292326	2.92002	0.00350005	0.0330112
RAB9A	300.08	0.853788	0.200348	4.26153	2.03036e-05	0.000568134
NUDT4	2933.59	0.854226	0.164861	5.1815	2.20105e-07	1.18762e-05
PRSS12	380.478	0.855537	0.29736	2.87711	0.00401339	0.0362896
SLC16A3	1850.81	0.857447	0.231345	3.70636	0.000210259	0.00385256
STAT5A	192.215	0.858199	0.255434	3.35977	0.000780087	0.010768
FLNA	7398.33	0.861321	0.253521	3.39744	0.000680204	0.00965682
PRXL2B	247.744	0.861452	0.309757	2.78106	0.00541823	0.0451923
ARHGEF28	1354.84	0.864326	0.184316	4.68936	2.74055e-06	0.000104569
TMPRSS2	2393.34	0.865857	0.261543	3.31058	0.000931028	0.0123692
EHBP1L1	169.068	0.867412	0.312292	2.77757	0.00547676	0.045463
BCL2L2	242.956	0.86768	0.295343	2.93788	0.0033047	0.0317475
PSTPIP2	414.883	0.867975	0.249564	3.47796	0.000505245	0.00772805
SPECC1	1046.92	0.8685	0.229149	3.79011	0.000150579	0.00290426
ARHGEF18	795.575	0.869333	0.195471	4.44738	8.6923e-06	0.000277996
MORC4	1308.97	0.869762	0.170254	5.10861	3.24536e-07	1.67407e-05
RAPH1	937.259	0.870141	0.227263	3.82879	0.000128773	0.00257986
PCSK9	3696.81	0.870961	0.302704	2.87727	0.00401133	0.0362896
RNPEPL1	434.67	0.870988	0.236849	3.67739	0.000235629	0.00417813
LPAR2	265.082	0.872381	0.300347	2.90458	0.00367746	0.0340536
FADS1	1803.63	0.874275	0.219864	3.97643	6.99587e-05	0.00159401
ID4	114.871	0.875292	0.316686	2.76391	0.00571134	0.0469353
NRBF2	378.635	0.876949	0.228481	3.83817	0.000123956	0.0025062
CLN5	338.114	0.879437	0.16166	5.44005	5.32652e-08	3.31073e-06
CD276	1456.96	0.879705	0.226688	3.88069	0.00010416	0.00218636
PSME1	838.202	0.880589	0.2228	3.95237	7.7382e-05	0.00172516
LPCAT2	361.886	0.881265	0.222349	3.96344	7.38789e-05	0.00167116
SHFL	154.497	0.882805	0.31038	2.84428	0.00445126	0.0393456
CCDC61	189.868	0.885867	0.256612	3.45216	0.000556119	0.00831814
FAM177A1	308.353	0.886123	0.179063	4.94866	7.47258e-07	3.45902e-05
LRRC8A	2274.12	0.886249	0.319273	2.77583	0.00550606	0.0456847
GPX1	975.217	0.889014	0.253416	3.50812	0.000451278	0.00702476
CHMP6	192.256	0.890217	0.293368	3.03447	0.00240959	0.0250501
ANO9	517.744	0.891227	0.32379	2.75249	0.00591447	0.0479648
KCNK1	455.03	0.893757	0.225599	3.9617	7.44168e-05	0.00167782
FPGS	719.019	0.89407	0.221672	4.0333	5.49982e-05	0.00129653
ERRFI1	2166.62	0.895402	0.243621	3.67539	0.000237483	0.00420127
CHFR	400.313	0.89604	0.255826	3.50254	0.000460845	0.00714208
NFE2L1	2046.31	0.898535	0.254144	3.53553	0.000406955	0.00648988
ASAP2	2036.54	0.902227	0.219408	4.1121	3.92076e-05	0.000965914
TAGLN2	9199.13	0.902635	0.249075	3.62395	0.000290143	0.00496944
BACE2	3588.77	0.902739	0.269778	3.34623	0.000819178	0.01117
SLC27A4	183.147	0.903242	0.314595	2.87113	0.00409009	0.0367784
EHD4	1812.55	0.903886	0.21471	4.2098	2.556e-05	0.000681966
BICDL1	364.211	0.904152	0.19681	4.59404	4.3475e-06	0.000155117
PERP	6864.32	0.904788	0.165656	5.46186	4.71185e-08	3.00295e-06
KRT19	18190.1	0.905971	0.313248	2.89218	0.00382577	0.0350862
TMSB10	12046.9	0.906163	0.274261	3.30402	0.00095309	0.0126146
RASEF	845.872	0.907543	0.308319	2.94352	0.00324502	0.0313447
YJU2	214.275	0.90908	0.273659	3.32195	0.000893915	0.0119795
NCK1	662.262	0.909279	0.259022	3.51044	0.000447367	0.00699142
FAS	971.743	0.91064	0.294831	3.08869	0.00201042	0.0219511
VRK2	600.668	0.911099	0.166357	5.47675	4.33197e-08	2.80144e-06
TRIB1	1936.48	0.911364	0.163604	5.57056	2.53921e-08	1.72451e-06
GM2A	1192.88	0.913636	0.14727	6.2038	5.51164e-10	5.35634e-08
NAGK	361.976	0.914346	0.309392	2.95529	0.00312372	0.0305257
RIPK2	528.329	0.914655	0.276044	3.31344	0.000921552	0.0122711
PITPNM1	850.312	0.91538	0.202228	4.52647	5.99768e-06	0.000200951
SRRD	314.26	0.91895	0.209448	4.38748	1.14672e-05	0.000350187
FZD7	473.75	0.920638	0.168773	5.45489	4.90033e-08	3.10061e-06
JUN	2082.19	0.920913	0.243949	3.77503	0.000159991	0.00306562
CD151	2858.72	0.921071	0.240369	3.83191	0.000127155	0.0025591
PINK1	949.784	0.921317	0.2357	3.90886	9.27344e-05	0.00198926
PPP3CA	729.538	0.922593	0.28171	3.27498	0.0010567	0.0135873
ANXA7	1670.5	0.922636	0.146862	6.28234	3.33511e-10	3.43068e-08
C5orf15	864.77	0.922951	0.169391	5.44864	5.07562e-08	3.18858e-06
LACC1	144.198	0.9253	0.329813	2.80553	0.00502344	0.0428943
LAMC1	2373.55	0.926798	0.146402	6.33048	2.44397e-10	2.57421e-08
IER5L	1110.55	0.927282	0.306705	3.02337	0.00249976	0.0257591
NEK6	2215.95	0.927668	0.262024	3.54039	0.000399539	0.00638319
ARHGAP42	681.715	0.929479	0.195128	4.76342	1.90339e-06	7.75015e-05
SQOR	1036.23	0.929711	0.228336	4.07167	4.6677e-05	0.00112472
GLTP	433.88	0.933388	0.227553	4.10185	4.09857e-05	0.00100549
TBC1D10A	378.113	0.93495	0.282567	3.30877	0.000937064	0.0124306
TAX1BP3	350.229	0.938195	0.287278	3.26581	0.00109151	0.0139027
IQSEC1	404.738	0.940409	0.26977	3.48597	0.000490351	0.00751986
RFX5	565.904	0.940836	0.193644	4.85859	1.18223e-06	5.18588e-05
ARRDC2	156.507	0.942301	0.295027	3.19395	0.00140342	0.0166686
POMGNT1	1151.4	0.944927	0.185826	5.08501	3.67598e-07	1.86342e-05
ITGB8	4126.4	0.947686	0.224146	4.22799	2.35786e-05	0.000639056
STARD3	438.999	0.952168	0.223873	4.25316	2.10775e-05	0.000585707
TESC	2081.85	0.952526	0.208225	4.57451	4.77346e-06	0.000167655
HMGA1	13162.3	0.954551	0.225257	4.23761	2.25916e-05	0.000618018
ARRDC3	2808.69	0.955826	0.250906	3.80949	0.000139253	0.00271859
CELSR1	172.505	0.956738	0.338041	2.83024	0.00465129	0.0406036
MGST1	1335.86	0.958029	0.225903	4.24089	2.22632e-05	0.000610935
FRMD8	296.882	0.959126	0.244542	3.92213	8.77698e-05	0.00189665
AFAP1	1071.63	0.961989	0.165812	5.80167	6.56571e-09	5.11022e-07
MET	9706.66	0.963249	0.15186	6.34299	2.25343e-10	2.4023e-08
NCOA7	784.544	0.967594	0.194814	4.96676	6.80793e-07	3.20191e-05
UBASH3B	1256.91	0.970183	0.149779	6.47744	9.3294e-11	1.05874e-08
DNAJB2	543.92	0.970667	0.242032	4.01049	6.05922e-05	0.00141543
NSDHL	690.696	0.972519	0.261495	3.71907	0.000199957	0.00370236
MPZL2	1842.7	0.973063	0.225015	4.32443	1.52924e-05	0.000444618
ABRACL	435.577	0.974124	0.251315	3.8761	0.000106144	0.00221479
CD58	474.6	0.974383	0.254563	3.82766	0.000129365	0.00258823
TMEM14A	208.739	0.975095	0.23275	4.18945	2.79628e-05	0.000731942
PDE6D	218.21	0.977158	0.223389	4.37424	1.21858e-05	0.000367665
CCDC71L	377.094	0.977375	0.250687	3.89879	9.6674e-05	0.00205871
CD24	9624.05	0.977589	0.143195	6.82698	8.67224e-12	1.08961e-09
ACSL5	7771.9	0.978394	0.172143	5.68361	1.31882e-08	9.74707e-07
MAP4K4	921.798	0.979412	0.246024	3.98096	6.8638e-05	0.00156594
IDI1	2701.48	0.980147	0.213185	4.59764	4.27298e-06	0.000153079
APOL2	101.72	0.980202	0.316009	3.10182	0.00192337	0.021278
MAPK8IP1	233.837	0.980904	0.205058	4.78355	1.72224e-06	7.19577e-05
FAAH2	171.796	0.981452	0.304543	3.22271	0.00126986	0.0154366
SELENOK	344.107	0.982105	0.197898	4.96269	6.95219e-07	3.25237e-05
ABLIM2	155.763	0.982284	0.257751	3.81097	0.000138421	0.00270535
BTN2A2	205.586	0.983116	0.229578	4.28228	1.84987e-05	0.000520628
PARP14	888.233	0.983271	0.176736	5.56349	2.64436e-08	1.78215e-06
RHOC	2001.1	0.984079	0.256323	3.83922	0.000123426	0.00249835
UBA7	517.05	0.987054	0.225073	4.38547	1.15733e-05	0.000352026
SMYD2	459.547	0.989035	0.208552	4.74239	2.11213e-06	8.42458e-05
TNFSF15	401.666	0.991169	0.306672	3.23201	0.00122921	0.015099
SERPINB1	8620.7	0.992289	0.191985	5.16858	2.35875e-07	1.26495e-05
TUBB6	548.347	0.993156	0.302251	3.28587	0.00101669	0.0132275
SHISA4	81.4241	0.995354	0.317484	3.13513	0.00171778	0.0195193
TSPAN17	544.85	0.997013	0.237268	4.20205	2.64503e-05	0.00069964
BMP2	360.42	0.997159	0.31578	3.15777	0.00158982	0.018352
LEMD1	420.666	0.998917	0.343558	2.90756	0.00364257	0.0338294
KRT15	220.001	0.999664	0.309375	3.23124	0.00123256	0.0151186
MICAL1	273.499	1.00285	0.247254	4.05594	4.99337e-05	0.00119115
GGACT	100.749	1.0062	0.331368	3.0365	0.00239344	0.0249264
PLEC	1418.89	1.00674	0.26626	3.78103	0.000156184	0.00299593
FAM171A2	67.8653	1.00876	0.355997	2.83363	0.00460227	0.0403157
BID	578.664	1.00922	0.225796	4.46961	7.83637e-06	0.000254321
S100A16	2670.41	1.00948	0.283735	3.55782	0.000373943	0.00607557
B4GALT1	2418.36	1.0121	0.242391	4.17547	2.9737e-05	0.000772634
NCEH1	1462.03	1.01354	0.292408	3.46619	0.000527889	0.0079773
SH3TC1	434.401	1.01426	0.305575	3.31918	0.00090283	0.0120675
DHCR24	7247.39	1.01662	0.179646	5.65903	1.52235e-08	1.09299e-06
FABP5	141.462	1.01728	0.283815	3.58431	0.000337969	0.00559781
HIVEP1	887.416	1.01731	0.243928	4.17055	3.0386e-05	0.000786636
TSPAN15	1624.81	1.01737	0.193291	5.2634	1.41414e-07	7.97267e-06
FURIN	1791.11	1.01771	0.208212	4.88783	1.01953e-06	4.58657e-05
GALNT18	221.421	1.01965	0.308153	3.3089	0.000936633	0.0124306
COL4A1	168.257	1.02134	0.364872	2.79918	0.00512323	0.0434721
FIZ1	135.973	1.02168	0.291189	3.50864	0.000450398	0.00701727
NAV2	462.287	1.02334	0.190194	5.38049	7.42828e-08	4.37001e-06
TMCC1	952.101	1.02344	0.236733	4.32318	1.53795e-05	0.00044612
RAC2	868.204	1.02379	0.303053	3.37824	0.000729514	0.010233
PCK2	786.336	1.02546	0.360855	2.84174	0.00448677	0.0395402
LIX1L	399.084	1.02583	0.278041	3.68951	0.000224691	0.00402886
SQLE	4683.66	1.02622	0.259691	3.95171	7.75949e-05	0.00172771
ERO1A	9901.57	1.0267	0.346834	2.96022	0.00307418	0.0301926
PEPD	407.259	1.0273	0.227913	4.50743	6.56184e-06	0.000216377
KDELR3	233.009	1.0278	0.366409	2.80507	0.00503054	0.0429133
TMEM50A	939.119	1.02844	0.148925	6.90576	4.99342e-12	6.80885e-10
ABCA3	199.348	1.02863	0.241383	4.26139	2.03159e-05	0.000568134
LACTB	340.001	1.03093	0.19041	5.41427	6.15392e-08	3.74558e-06
DAG1	3951.95	1.03123	0.175929	5.86163	4.58336e-09	3.79425e-07
RHOQ	169.071	1.03142	0.309158	3.33621	0.000849275	0.0114913
DHX58	205.643	1.03275	0.272813	3.78557	0.000153357	0.00295459
SH3BP5	343.44	1.03333	0.30005	3.44386	0.000573482	0.00852709
IMPDH1	496.616	1.03374	0.222806	4.63962	3.49058e-06	0.000129262
DOHH	63.6106	1.03422	0.365612	2.82874	0.0046732	0.040714
PON2	1305.88	1.03751	0.325937	3.18315	0.00145681	0.0171953
ITGB1	9203.34	1.03912	0.226958	4.57847	4.68391e-06	0.000165442
CDKN2D	99.1232	1.04098	0.379994	2.73946	0.00615397	0.0493608
B3GLCT	171.868	1.04103	0.222705	4.67447	2.94712e-06	0.000111724
UGT1A10	852.984	1.04466	0.283578	3.68384	0.000229747	0.00409863
MFHAS1	1869.46	1.04694	0.173482	6.03485	1.59106e-09	1.44261e-07
ANXA4	1535.69	1.04705	0.230754	4.5375	5.69241e-06	0.000193674
VEZT	1670.91	1.04863	0.133786	7.83812	4.57335e-15	1.0871e-12
TMC6	1142.13	1.0496	0.206874	5.07364	3.90279e-07	1.95028e-05
EREG	607.866	1.05031	0.374884	2.80169	0.00508358	0.0432443
PSAT1	1640.93	1.05204	0.335253	3.13805	0.00170073	0.0193505
JARID2	602.865	1.0523	0.168695	6.23785	4.43629e-10	4.40872e-08
RAB11FIP4	1970.43	1.05331	0.184783	5.70027	1.19619e-08	8.87808e-07
C3orf52	649.156	1.05373	0.2543	4.14363	3.41857e-05	0.000867715
LDAF1	1339.61	1.05616	0.237327	4.45023	8.57781e-06	0.000275838
NXT2	139.533	1.05684	0.261036	4.04864	5.15172e-05	0.00122292
LYN	657.294	1.05707	0.257312	4.10813	3.98881e-05	0.000981303
DHRS3	1215.37	1.05725	0.380981	2.77508	0.00551889	0.045748
GALNT1	2832.14	1.05844	0.151256	6.99768	2.60236e-12	3.87928e-10
SSBP3	108.837	1.06053	0.37946	2.79485	0.0051924	0.0439298
ROBO1	649.325	1.06127	0.343648	3.08823	0.00201352	0.0219625
CAV2	906.16	1.06203	0.373456	2.84379	0.00445803	0.0393659
JOSD2	81.1801	1.06219	0.36419	2.91659	0.00353885	0.0332701
MAFF	406.509	1.06326	0.27958	3.80306	0.000142919	0.00277477
ACSS2	5150.19	1.06534	0.333343	3.19594	0.00139376	0.0165762
PRKACB	320.979	1.06658	0.328179	3.25001	0.00115401	0.0144086
AMOT	1375.72	1.07399	0.179432	5.98549	2.15743e-09	1.91663e-07
ARID3B	133.939	1.07479	0.273892	3.92412	8.70471e-05	0.00188566
TUBA1C	2792.76	1.07944	0.196911	5.48188	4.20841e-08	2.73158e-06
MPZL1	1195.08	1.0817	0.182151	5.93849	2.87667e-09	2.46832e-07
ABTB2	496.956	1.08204	0.210215	5.14729	2.64283e-07	1.39602e-05
MSX2	592.465	1.08639	0.330581	3.2863	0.00101512	0.0132258
HOMER3	98.8274	1.08677	0.377204	2.88112	0.00396269	0.0358927
S100A4	427.752	1.09199	0.36555	2.98726	0.00281488	0.0282451
RNF19A	1683.94	1.09265	0.263194	4.1515	3.30302e-05	0.000844477
MVD	1789.01	1.09304	0.321142	3.40361	0.000665025	0.00953364
TRIM16	741.18	1.09567	0.226516	4.83707	1.31766e-06	5.69474e-05
DYNLT3	931.035	1.09617	0.201164	5.44914	5.06149e-08	3.18858e-06
TNFRSF12A	1791.13	1.0966	0.277011	3.95869	7.53618e-05	0.00169084
NFKBIB	164.056	1.09918	0.320524	3.42934	0.000605051	0.00890615
CNN3	5044.37	1.09944	0.147428	7.45747	8.81967e-14	1.74312e-11
SKAP1	270.568	1.09948	0.347453	3.16439	0.00155409	0.018038
OPTN	407.214	1.10064	0.227078	4.84697	1.25362e-06	5.4582e-05
ITGA3	3661.78	1.10173	0.310293	3.55062	0.000384328	0.00619078
RASSF4	569.262	1.10346	0.264099	4.17818	2.93846e-05	0.000764608
CD63	3793.23	1.10381	0.239006	4.61835	3.86801e-06	0.000141353
ZNF416	96.0993	1.10395	0.363358	3.03819	0.00238004	0.0248456
LINC02977	261.784	1.10474	0.25077	4.40541	1.05586e-05	0.000327558
OAF	1360.75	1.10512	0.329475	3.35419	0.000795987	0.0109301
CKAP4	1904.98	1.10523	0.202177	5.46664	4.58649e-08	2.95518e-06
ZNF837	85.7524	1.10604	0.338748	3.26509	0.00109429	0.0139281
APBA3	325.545	1.10623	0.279306	3.96063	7.47508e-05	0.00167927
STK17A	496.02	1.10826	0.234983	4.71634	2.4013e-06	9.43908e-05
LARP6	282.977	1.10946	0.277308	4.00083	6.31205e-05	0.00146283
KLF4	751.545	1.11256	0.280299	3.9692	7.21136e-05	0.00163675
DHCR7	5184.65	1.11263	0.273652	4.06585	4.7858e-05	0.00114846
MSMO1	11470.7	1.11576	0.321677	3.46857	0.000523236	0.00792741
S100A6	16690.3	1.11911	0.31033	3.6062	0.000310712	0.00523509
ORMDL2	379.122	1.12037	0.224123	4.99889	5.76616e-07	2.75616e-05
DNAJC15	660.07	1.12489	0.327956	3.43002	0.000603545	0.00889142
ARL4A	1014.84	1.12604	0.228508	4.92782	8.31534e-07	3.80903e-05
CDK18	896.589	1.12626	0.350342	3.21474	0.00130564	0.0157735
SHC2	187.142	1.12766	0.347051	3.24926	0.00115707	0.0144244
SUSD1	766.59	1.12783	0.181992	6.19713	5.75036e-10	5.55763e-08
B2M	4087.91	1.1279	0.271023	4.16164	3.15973e-05	0.000813757
SYNGR2	1495	1.12886	0.321659	3.5095	0.000448955	0.007001
TGFBR1	577.324	1.13026	0.268479	4.20986	2.55528e-05	0.000681966
SCD	88446.1	1.13121	0.363181	3.11472	0.00184122	0.0206682
SLC2A1	2849.06	1.13195	0.393509	2.87656	0.00402031	0.0363212
DUSP1	146.472	1.13328	0.313962	3.60962	0.000306644	0.00518143
HBEGF	183.018	1.134	0.363092	3.12317	0.00178915	0.0201351
TTC22	393.988	1.13594	0.305553	3.71765	0.000201088	0.00371547
GPX4	1918.45	1.13608	0.30487	3.72644	0.0001942	0.00361862
SPPL2A	1163.79	1.13834	0.147158	7.73547	1.03022e-14	2.20994e-12
PDGFA	176.751	1.13868	0.308049	3.69644	0.000218641	0.00394451
ELOVL1	1578.14	1.14044	0.286301	3.98337	6.79451e-05	0.00155558
TMPRSS4	5302.8	1.14244	0.266363	4.28903	1.79456e-05	0.000507496
FADS2	8007.41	1.14268	0.178734	6.39319	1.62456e-10	1.77491e-08
ELK3	108.238	1.14309	0.407325	2.80634	0.00501075	0.0428068
KIFAP3	335.471	1.14432	0.248266	4.60926	4.04098e-06	0.000146558
STX4	211.67	1.14551	0.236674	4.84006	1.29798e-06	5.63738e-05
NAGS	109.263	1.14912	0.345384	3.32708	0.000877616	0.0118022
TM4SF1	2626.5	1.15004	0.240507	4.78175	1.73774e-06	7.22622e-05
LDLRAD4	387.574	1.15013	0.335599	3.42711	0.000610051	0.00892745
APLF	365.267	1.15323	0.233889	4.93067	8.19464e-07	3.76355e-05
GK	166.539	1.15464	0.374613	3.08224	0.00205451	0.0222667
TYK2	853.459	1.15499	0.163883	7.04765	1.8197e-12	2.89341e-10
RNF144A	239.088	1.15649	0.411513	2.81035	0.00494875	0.042442
MARCHF3	159.722	1.15803	0.311844	3.7135	0.000204416	0.00376117
RGS9	58.6413	1.15885	0.395615	2.92923	0.00339802	0.0323963
FOXO1	588.904	1.15905	0.198958	5.82557	5.69179e-09	4.50318e-07
ZNF697	286.643	1.16207	0.304003	3.82255	0.000132077	0.00261077
SMIM10L2B	73.4629	1.16956	0.363017	3.22178	0.00127398	0.0154653
TPBG	589.024	1.17034	0.164587	7.11081	1.1536e-12	1.87888e-10
TK2	711.357	1.171	0.206873	5.66045	1.50979e-08	1.08841e-06
EBP	1045.23	1.17483	0.271817	4.32215	1.54513e-05	0.00044702
CTNNB1	17612.1	1.17633	0.247505	4.75275	2.00665e-06	8.09563e-05
ERG28	1781	1.17898	0.24223	4.86722	1.13181e-06	5.02253e-05
MCOLN1	88.8219	1.18309	0.309135	3.8271	0.00012966	0.00258823
IFIH1	346.111	1.18382	0.239631	4.94016	7.80575e-07	3.59432e-05
CETN2	467.899	1.18574	0.229911	5.15737	2.50437e-07	1.32947e-05
PITPNC1	291.983	1.18753	0.287674	4.12804	3.65864e-05	0.00091026
TP53INP2	166.122	1.18792	0.288146	4.12263	3.74566e-05	0.000929282
AREG	1165.82	1.19422	0.382058	3.12576	0.00177345	0.019984
MIR23AHG	689.448	1.19476	0.204019	5.85613	4.73765e-09	3.86764e-07
EFNA5	92.1581	1.19571	0.416125	2.87343	0.00406047	0.0366087
FAXDC2	110.233	1.1965	0.388048	3.08338	0.00204666	0.022209
CLDN1	1388.87	1.19856	0.249543	4.80302	1.56294e-06	6.62558e-05
CILP2	120.371	1.20079	0.424687	2.82747	0.00469178	0.0408152
SNX21	200.675	1.20694	0.233898	5.16011	2.46801e-07	1.31788e-05
SMAD3	2047.53	1.20726	0.214803	5.62033	1.90593e-08	1.33567e-06
EVA1B	165.306	1.21017	0.351351	3.44433	0.000572482	0.00851943
KLF7	718.125	1.21265	0.3319	3.65366	0.00025853	0.00451593
ENSG00000259341	93.9666	1.21345	0.399115	3.04034	0.00236308	0.0246832
RHBDF2	857.101	1.21371	0.249036	4.87362	1.09573e-06	4.89185e-05
CTSA	1192.67	1.21405	0.267419	4.53989	5.62841e-06	0.000192591
TMC7	156.024	1.21692	0.378496	3.21514	0.0013038	0.0157621
GPX8	345.836	1.22028	0.338915	3.60056	0.000317535	0.005323
FSTL3	170.115	1.22389	0.303207	4.03648	5.42592e-05	0.0012811
PSME2	628.203	1.22547	0.240228	5.10125	3.37415e-07	1.73542e-05
MXRA7	414.909	1.22582	0.30746	3.98692	6.69354e-05	0.00153707
LINC02487	59.8514	1.22822	0.413367	2.97125	0.00296586	0.0294244
TRADD	344.269	1.23458	0.315055	3.91863	8.90554e-05	0.00191502
TJP1	143.935	1.23482	0.408626	3.02188	0.00251214	0.0258564
RIPOR1	150.273	1.23529	0.349946	3.52995	0.000415639	0.00660442
PNMA1	172.396	1.23541	0.246795	5.00581	5.56275e-07	2.67346e-05
GPRIN1	177.238	1.23729	0.262533	4.71289	2.44225e-06	9.50518e-05
NINJ1	691.947	1.24147	0.264138	4.70009	2.60047e-06	9.98739e-05
RAB8B	919.431	1.24227	0.208671	5.95323	2.62904e-09	2.28935e-07
TNFRSF21	4887.92	1.25034	0.206953	6.04167	1.5253e-09	1.39731e-07
AKAP5	63.0353	1.25203	0.431599	2.90091	0.0037208	0.0343024
CNN3-DT	278.511	1.25266	0.273841	4.57443	4.77518e-06	0.000167655
NFKBIZ	709.99	1.25344	0.266176	4.70908	2.48842e-06	9.64125e-05
TAPBPL	197.465	1.25429	0.24613	5.09602	3.46873e-07	1.77886e-05
IL13RA1	924.202	1.25539	0.180127	6.96945	3.18171e-12	4.5874e-10
HYAL3	52.3575	1.25631	0.397134	3.16344	0.00155917	0.0180552
LIF	1513.27	1.25652	0.415841	3.02165	0.00251404	0.0258591
TLCD5	48.9305	1.25855	0.394494	3.19029	0.0014213	0.0168582
CARD11	540.687	1.2593	0.345179	3.64826	0.000264018	0.00459645
ZSWIM4	507.189	1.2607	0.193253	6.52357	6.86533e-11	7.99742e-09
LSS	750.635	1.2619	0.312977	4.03192	5.53227e-05	0.00130097
PARP3	250.863	1.26526	0.300938	4.20439	2.61788e-05	0.000694548
PLEK2	1461.8	1.26845	0.248129	5.11207	3.18653e-07	1.64856e-05
NT5E	3552.98	1.27179	0.281875	4.51191	6.42452e-06	0.00021282
MAP7D1	355.106	1.27367	0.225366	5.65155	1.59006e-08	1.13696e-06
SERPINB9	559.989	1.27484	0.248815	5.12366	2.99662e-07	1.56422e-05
EPDR1	354.442	1.27629	0.217832	5.85907	4.65473e-09	3.82601e-07
MAP3K1	2352	1.27723	0.121151	10.5425	5.50337e-26	4.71211e-23
ZC3H12A	752.248	1.27843	0.269892	4.73682	2.17102e-06	8.60096e-05
FDPS	3864.37	1.28107	0.238701	5.36683	8.01328e-08	4.68284e-06
RTN4R	278.416	1.2831	0.329367	3.89566	9.79316e-05	0.00208297
PAQR5	1662.12	1.2895	0.220517	5.84765	4.98554e-09	4.04127e-07
UGT1A6	604.492	1.29192	0.425384	3.03707	0.00238893	0.0248941
IGSF3	1458.72	1.29219	0.285056	4.53312	5.81191e-06	0.000196978
NFKB1	794.446	1.29662	0.158678	8.1714	3.04836e-16	8.00308e-14
ENSG00000275894	65.5959	1.30078	0.360254	3.61071	0.000305356	0.00516463
EMP1	902.65	1.30133	0.419658	3.10092	0.00192923	0.0212893
TTC9	483.486	1.30398	0.25697	5.07444	3.88631e-07	1.94759e-05
VMP1	9390.28	1.30835	0.271699	4.81546	1.46865e-06	6.30086e-05
PPIC	308.475	1.30989	0.257636	5.08428	3.69017e-07	1.86523e-05
ITGB5	1886.89	1.31013	0.245069	5.34597	8.99334e-08	5.20371e-06
LHFPL2	762.74	1.31515	0.264996	4.96291	6.94447e-07	3.25237e-05
DPYSL3	164.355	1.31718	0.322565	4.08347	4.43691e-05	0.00107797
SH2D4A	449.372	1.31921	0.289914	4.55035	5.35568e-06	0.000185811
IL4R	708.017	1.32032	0.167563	7.87956	3.28532e-15	7.91628e-13
PLEKHG1	1051.09	1.32383	0.275081	4.81252	1.49042e-06	6.36323e-05
SH2B3	758.364	1.32553	0.274179	4.83454	1.33456e-06	5.75363e-05
STK10	355.344	1.32841	0.300256	4.42425	9.6776e-06	0.000305617
UNC13D	112.894	1.32864	0.483474	2.74812	0.00599386	0.0482526
RASD2	48.0712	1.33624	0.480189	2.78273	0.00539032	0.0450645
CEACAM1	803.168	1.33932	0.274475	4.87957	1.06319e-06	4.77078e-05
ITGA1	154.44	1.3431	0.471176	2.85053	0.00436459	0.0386962
APOE	108.837	1.34363	0.409706	3.27949	0.00103995	0.0134719
S100A10	3467.23	1.34366	0.342861	3.91896	8.89311e-05	0.00191469
GJA3	72.4836	1.34392	0.396831	3.38664	0.000707547	0.00997256
MMP14	1126.61	1.34762	0.247721	5.44006	5.32624e-08	3.31073e-06
LINC00869	75.8543	1.34773	0.303233	4.44454	8.80808e-06	0.000281187
GPX2	4273.31	1.35042	0.289794	4.65992	3.16333e-06	0.00011915
ANXA5	4172.02	1.3511	0.201154	6.7167	1.8588e-11	2.27058e-09
SEC14L2	1134.03	1.35239	0.19532	6.92397	4.39148e-12	6.13064e-10
NTN4	279.387	1.35292	0.317688	4.25865	2.05666e-05	0.000573219
FLRT3	971.103	1.35388	0.372929	3.63039	0.000282994	0.00487438
PIK3IP1	936.24	1.35445	0.285557	4.74318	2.10387e-06	8.41072e-05
PLD2	283.749	1.35455	0.215769	6.27777	3.43462e-10	3.5125e-08
CYSTM1	1397.88	1.35591	0.304852	4.44776	8.67723e-06	0.000277996
ZC3H12A-DT	109.206	1.3606	0.430937	3.15731	0.00159233	0.0183545
LCA5	271.408	1.36094	0.289433	4.70207	2.57538e-06	9.95624e-05
ARMH4	97.1857	1.36481	0.384685	3.54786	0.000388372	0.00624448
IL6ST	2284.27	1.36814	0.19488	7.02044	2.21166e-12	3.40893e-10
ZG16B	238.855	1.36824	0.303016	4.51539	6.3201e-06	0.000210152
AGPAT4	69.3499	1.36859	0.494871	2.76554	0.00568285	0.0467984
ITGA5	581.643	1.36902	0.407203	3.362	0.00077379	0.0107004
TUBB3	114.518	1.37135	0.457463	2.99774	0.0027199	0.027538
NMI	160.305	1.37421	0.237867	5.77721	7.59486e-09	5.83378e-07
TMEM132A	751.515	1.37632	0.194447	7.07812	1.46124e-12	2.35809e-10
ENSG00000290531	76.4257	1.38007	0.414632	3.32841	0.000873425	0.0117728
DSC2	3020.47	1.3822	0.223213	6.1923	5.92943e-10	5.69938e-08
UBE2E2	200.751	1.38252	0.397674	3.47652	0.000507963	0.00776288
SERPINB5	1797.39	1.38295	0.222357	6.21951	4.98725e-10	4.92841e-08
GSDME	33.2237	1.38397	0.471191	2.93718	0.00331207	0.0317629
NFE2L3	3356.2	1.38497	0.258814	5.35121	8.73664e-08	5.08866e-06
KCTD11	481.37	1.38761	0.351508	3.9476	7.89388e-05	0.00174878
ZFP36L1	2216.8	1.38865	0.203093	6.83753	8.05676e-12	1.03444e-09
NBPF25P	33.6167	1.38892	0.478225	2.90432	0.00368046	0.0340536
GPR137	245.504	1.39869	0.231539	6.04084	1.53315e-09	1.39731e-07
RHOB	2071.71	1.39889	0.246741	5.66946	1.4325e-08	1.03694e-06
NR1I2	244.915	1.40185	0.478849	2.92753	0.00341662	0.0324726
SH3BGRL3	3387.65	1.40284	0.304346	4.60935	4.03928e-06	0.000146558
DRAM1	319.137	1.40396	0.299964	4.68043	2.86279e-06	0.000108997
OAS1	583.938	1.40448	0.330911	4.2443	2.19278e-05	0.000604561
ABHD2	6635.36	1.40587	0.304225	4.62114	3.81635e-06	0.000139853
RNF207	250.509	1.40711	0.390875	3.59989	0.000318351	0.005323
FRY	787.46	1.40723	0.339274	4.14776	3.35742e-05	0.00085466
CYB5R2	423.934	1.40782	0.301353	4.67166	2.98768e-06	0.000113018
MARCHF2	234.847	1.4082	0.270003	5.2155	1.83323e-07	1.01724e-05
TNIP1	1799.09	1.40998	0.260689	5.40868	6.34925e-08	3.85115e-06
MAP3K6	243.888	1.41011	0.35692	3.95076	7.79027e-05	0.00173238
OCIAD2	919.649	1.4114	0.22926	6.15633	7.44481e-10	7.0786e-08
INA	108.308	1.41608	0.330402	4.28594	1.8197e-05	0.000513781
CLIC4	3658.55	1.41779	0.181025	7.83198	4.80249e-15	1.12634e-12
LTBP1	445.931	1.41898	0.286633	4.95052	7.40137e-07	3.43509e-05
TLR4	523.117	1.42085	0.473072	3.00346	0.00266927	0.0271244
PTPRM	349.048	1.4239	0.389035	3.66009	0.000252129	0.00443051
ODF3B	116.629	1.42707	0.448177	3.18416	0.00145176	0.0171616
ZNF267	764.753	1.42944	0.243881	5.86123	4.59451e-09	3.79425e-07
SHH	169.04	1.43052	0.433993	3.29618	0.000980103	0.0129115
CBS	53.2108	1.4311	0.483105	2.96229	0.00305363	0.030041
ADAMTS9	650.335	1.43174	0.399398	3.58475	0.000337399	0.00559364
CHST3	109.955	1.4319	0.46252	3.09587	0.0019624	0.0215203
ENSG00000283959	32.0681	1.43368	0.507239	2.82644	0.0047069	0.0408861
ENSG00000287906	56.5078	1.43385	0.390662	3.67031	0.000242254	0.00427837
CHST15	1189.17	1.43494	0.283709	5.0578	4.24112e-07	2.09554e-05
DAPP1	172.947	1.43654	0.3458	4.15424	3.26367e-05	0.000835633
RRAS	1069.39	1.4379	0.344533	4.17349	2.99971e-05	0.000778243
PSMB10	172.274	1.44247	0.306804	4.70161	2.58118e-06	9.95681e-05
ITGB6	907.085	1.44546	0.185587	7.7886	6.77537e-15	1.50859e-12
MIR31HG	322.975	1.44592	0.37826	3.82256	0.000132075	0.00261077
SLC5A1	673.377	1.44957	0.459856	3.15222	0.00162036	0.0186288
SLC31A2	65.1123	1.45056	0.423985	3.42124	0.000623352	0.00906928
DNAJB5	105.925	1.46395	0.397592	3.68204	0.000231371	0.00411093
VIM	945.077	1.47376	0.305157	4.82951	1.36873e-06	5.88653e-05
SQSTM1	6945.84	1.47422	0.238572	6.17936	6.436e-10	6.15268e-08
PLPP1	290.16	1.47613	0.29056	5.08029	3.76852e-07	1.89938e-05
GSTM4	1099.84	1.47739	0.431571	3.4233	0.000618665	0.00900853
SMIM29	421.452	1.47833	0.238287	6.20398	5.50523e-10	5.35634e-08
SLC41A2	467.845	1.47981	0.273795	5.4048	6.48815e-08	3.89511e-06
LRG1	272.466	1.48587	0.319193	4.65508	3.23858e-06	0.000121724
DUSP5	466.315	1.48753	0.383421	3.87962	0.000104618	0.00219074
NHS	616.704	1.495	0.24289	6.15505	7.50527e-10	7.09772e-08
PJA1	302.7	1.49765	0.327213	4.57697	4.71754e-06	0.000166296
HHLA2	187.551	1.49797	0.462158	3.24125	0.00119005	0.0147312
DUOX1	31.9352	1.50036	0.483807	3.10116	0.00192764	0.0212851
CD55	1000.46	1.50334	0.434307	3.46146	0.000537257	0.00809798
TLR5	451.384	1.50385	0.178882	8.40695	4.20827e-17	1.17498e-14
ASPHD2	95.8832	1.50418	0.374673	4.01464	5.95361e-05	0.00139632
PCED1B	158.567	1.50515	0.362826	4.14841	3.34787e-05	0.000854308
NOCT	82.9654	1.50628	0.416884	3.61318	0.000302461	0.00513046
ANTXR2	3181.46	1.51305	0.162544	9.30861	1.29514e-20	5.84143e-18
FAM222A	213.934	1.51553	0.278395	5.44381	5.21537e-08	3.26471e-06
LGALS9	312.321	1.51625	0.220316	6.88219	5.89411e-12	7.91431e-10
GRB10	1063.98	1.51758	0.247729	6.12596	9.0141e-10	8.43393e-08
PIR	282.43	1.51803	0.265089	5.72648	1.02535e-08	7.67484e-07
NDRG4	101.441	1.51908	0.494092	3.07448	0.00210869	0.0227472
LRRC49	112.7	1.51977	0.351558	4.32296	1.53948e-05	0.00044612
CACNB1	150.073	1.52257	0.318911	4.77429	1.80344e-06	7.4817e-05
DDIT4	4382.81	1.52324	0.38262	3.98108	6.86028e-05	0.00156594
CXCL3	372.502	1.52374	0.401207	3.79789	0.000145931	0.00282918
LINC02086	382.885	1.5238	0.320122	4.76007	1.93531e-06	7.8619e-05
SFN	1802.26	1.52385	0.310265	4.91144	9.04088e-07	4.10928e-05
KLHDC7A	94.101	1.52427	0.480609	3.17154	0.00151632	0.017687
TMSB4X	10153.2	1.52621	0.243257	6.27408	3.51704e-10	3.576e-08
MSANTD3	395.926	1.52624	0.218446	6.98683	2.81163e-12	4.15602e-10
KLC3	53.4582	1.52754	0.396716	3.85046	0.000117895	0.00241136
SEMA5A	254.917	1.53561	0.270403	5.67896	1.35518e-08	9.89913e-07
P2RY2	115.27	1.53615	0.442472	3.47173	0.000517109	0.00786166
PPP1R14D	138.412	1.53727	0.523615	2.93589	0.00332596	0.0318474
PKP1	78.2219	1.53817	0.502893	3.05864	0.00222343	0.023603
CITED4	510.703	1.54202	0.406533	3.7931	0.000148781	0.00287415
IFNGR2	947.079	1.54547	0.38182	4.04765	5.17346e-05	0.00122643
HMGCS1	8676.81	1.54606	0.241984	6.3891	1.6686e-10	1.81177e-08
JAG1	3688.22	1.5489	0.190458	8.1325	4.20526e-16	1.07204e-13
ERAP1	980.815	1.55071	0.287946	5.3854	7.22834e-08	4.28103e-06
SEMA3C	1226.87	1.55342	0.232651	6.67704	2.43815e-11	2.93747e-09
CYP27A1	68.1892	1.5599	0.409181	3.81224	0.000137711	0.00270049
UPP1	207.872	1.55994	0.339041	4.60103	4.20403e-06	0.000150916
TGFB1I1	56.8423	1.56096	0.552579	2.82485	0.00473022	0.0409673
CLIC3	192.777	1.56555	0.568277	2.7549	0.00587094	0.047788
PDE4D	879.304	1.5678	0.318623	4.92054	8.63048e-07	3.94312e-05
ATP9A	1720.24	1.56827	0.228672	6.85817	6.97505e-12	9.2249e-10
EPB41L4A	119.326	1.57079	0.45428	3.45776	0.00054469	0.00817499
CXCL2	181.654	1.57107	0.370982	4.23488	2.28674e-05	0.000622657
INO80C	562.964	1.5713	0.214121	7.33836	2.16225e-13	4.04617e-11
PLEKHO2	62.5073	1.57325	0.448927	3.50448	0.000457507	0.0070966
ACOX1	4205.13	1.5733	0.0929512	16.9261	2.88752e-64	1.26978e-60
NUAK1	232.147	1.57346	0.343144	4.5854	4.5311e-06	0.00016069
TNIP2	554.122	1.57424	0.30702	5.12748	2.93641e-07	1.5444e-05
OASL	98.5875	1.57948	0.357972	4.41229	1.02282e-05	0.000319564
SLC66A3	166.06	1.57952	0.357493	4.41832	9.94717e-06	0.000312448
KIF3C	429.717	1.58003	0.230579	6.85243	7.26066e-12	9.53097e-10
IRF5	91.1681	1.58127	0.432075	3.65971	0.000252503	0.00443266
CAV1	1204.62	1.58525	0.549018	2.88744	0.00388396	0.0354425
ARL4C	1706.37	1.58624	0.267089	5.93897	2.86819e-09	2.46832e-07
CBR3	36.5581	1.58685	0.544727	2.91312	0.00357838	0.0334807
CD82	748.834	1.587	0.342885	4.62837	3.68557e-06	0.00013591
AHNAK2	2028.66	1.58852	0.397235	3.99894	6.36257e-05	0.00147067
IGFL4	241.332	1.58929	0.448593	3.54283	0.000395865	0.006336
ABCG1	740.714	1.58954	0.409947	3.87743	0.000105568	0.0022055
MFGE8	1278.1	1.59115	0.16441	9.67794	3.74192e-22	2.05689e-19
ZDHHC2	851.905	1.59304	0.167291	9.52262	1.6887e-21	8.48692e-19
PARD3B	650.359	1.59433	0.198657	8.02555	1.01074e-15	2.53986e-13
TMEM37	60.1927	1.59497	0.40043	3.98315	6.80067e-05	0.00155558
SYTL5	105.562	1.60171	0.448039	3.57493	0.000350317	0.00577199
CSRP2	62.1079	1.60193	0.493351	3.24704	0.00116613	0.0144861
IL15	68.2138	1.60223	0.544062	2.94495	0.00323008	0.0312599
TNFRSF19	318.545	1.60313	0.408162	3.92768	8.57706e-05	0.0018603
PIK3CD	198.083	1.60662	0.367076	4.37681	1.20426e-05	0.000363969
SLC9A7	620.094	1.60666	0.206442	7.78263	7.10345e-15	1.56187e-12
BMP6	61.1975	1.60784	0.493135	3.26045	0.00111237	0.0140606
TMEM92	241.286	1.6156	0.348018	4.6423	3.44548e-06	0.000128131
ACAT2	1841.17	1.61753	0.234598	6.8949	5.39011e-12	7.29323e-10
WIPF1	76.0332	1.62087	0.586708	2.76264	0.00573355	0.0470012
WARS1	1236.49	1.62134	0.218068	7.43505	1.0453e-13	2.04298e-11
KIF1A	59.3295	1.6214	0.494788	3.27696	0.00104932	0.0135319
STAP2	968.747	1.62264	0.305034	5.31955	1.04025e-07	5.9217e-06
PDLIM7	1058.63	1.62607	0.270229	6.01738	1.77258e-09	1.5908e-07
DEGS1	505.105	1.62711	0.231573	7.02631	2.12071e-12	3.30117e-10
ADCY7	47.1791	1.62926	0.56725	2.87221	0.00407609	0.0367119
P4HA2	3161.68	1.63122	0.292223	5.58212	2.37607e-08	1.63262e-06
TSPAN2	129.318	1.63546	0.516583	3.16592	0.00154593	0.0179847
ENSG00000280649	68.945	1.63788	0.37251	4.39688	1.09816e-05	0.000338295
ZNF641	433.233	1.64167	0.261982	6.26635	3.69612e-10	3.73648e-08
DDX60	338.684	1.64415	0.259647	6.33224	2.41624e-10	2.56034e-08
NEDD9	2350.44	1.64644	0.180953	9.09872	9.13998e-20	3.65392e-17
ETV1	292.311	1.6493	0.416035	3.96432	7.36053e-05	0.00166845
NRCAM	562.301	1.65293	0.473386	3.49172	0.000479912	0.00738553
AOAH	609.357	1.65602	0.418066	3.96115	7.4591e-05	0.00167782
MTSS1	208.696	1.65874	0.318507	5.20786	1.91028e-07	1.05666e-05
LINC00239	25.9203	1.66347	0.568173	2.92775	0.00341421	0.0324726
CCL24	642.661	1.66518	0.320406	5.19708	2.02439e-07	1.11627e-05
ANXA2	26133.9	1.66629	0.216103	7.71064	1.25188e-14	2.65308e-12
GJB6	34.7136	1.67274	0.557158	3.00227	0.00267975	0.0272111
DRD1	89.2615	1.67485	0.454713	3.68332	0.00023022	0.00410291
LINC00963	336.809	1.67884	0.245697	6.83298	8.3166e-12	1.05244e-09
ARSJ	216.936	1.67999	0.43078	3.89988	9.62423e-05	0.002054
EDN1	560.407	1.682	0.352461	4.77215	1.82271e-06	7.52615e-05
KLF6	2979.58	1.68694	0.288678	5.84368	5.1061e-09	4.1012e-07
CD59	5056.02	1.70032	0.242948	6.9987	2.58343e-12	3.87928e-10
C15orf48	316.276	1.70099	0.504696	3.37033	0.000750782	0.0104315
TRAF3	746.056	1.70441	0.161702	10.5404	5.6256e-26	4.71211e-23
CCN1	170.206	1.7056	0.490941	3.47414	0.000512487	0.00780883
GNAL	35.2173	1.70782	0.600301	2.84493	0.0044421	0.0392844
COL9A2	107.085	1.70918	0.38987	4.38397	1.16534e-05	0.000353105
ENSG00000287023	39.8674	1.71616	0.563412	3.04601	0.00231904	0.0243098
B3GALT5	265.301	1.71704	0.553604	3.10156	0.00192504	0.0212831
MMD	691.757	1.72088	0.307886	5.58934	2.27939e-08	1.57234e-06
PKIA	176.818	1.72289	0.48372	3.56175	0.000368395	0.00600563
PLAU	648.99	1.72553	0.463739	3.7209	0.000198514	0.00368339
BCL3	266.205	1.72713	0.361968	4.77149	1.82865e-06	7.533e-05
FAM107B	1234.98	1.72722	0.167611	10.3049	6.6945e-25	4.90651e-22
HAS2	338.232	1.73133	0.301705	5.7385	9.55183e-09	7.1802e-07
MALL	481.276	1.73499	0.347812	4.9883	6.09134e-07	2.90371e-05
EFNB2	1477.37	1.73516	0.253845	6.8355	8.17171e-12	1.0416e-09
PCSK6	387.921	1.73531	0.3534	4.91032	9.09286e-07	4.12225e-05
ST3GAL1	1419.36	1.73856	0.296898	5.85572	4.74934e-09	3.86764e-07
AHCYL2	899.021	1.73898	0.33917	5.12717	2.94129e-07	1.5444e-05
SERPINB8	166.765	1.74076	0.389016	4.47478	7.64909e-06	0.000249162
TUBB2A	144.217	1.74281	0.410327	4.24738	2.16288e-05	0.000597788
GJB3	1116.36	1.74526	0.30288	5.76221	8.30173e-09	6.29429e-07
S100A11	3220.09	1.75009	0.311506	5.61817	1.92987e-08	1.34708e-06
LGALS1	2136.61	1.7508	0.314397	5.56873	2.56598e-08	1.73599e-06
IKBKE	270.454	1.75607	0.311335	5.64045	1.69604e-08	1.20296e-06
PANX1	397.397	1.75668	0.237369	7.40066	1.35511e-13	2.56939e-11
HSD3B7	290.016	1.75758	0.290375	6.05278	1.42364e-09	1.31799e-07
MATN2	130.681	1.76314	0.540591	3.2615	0.00110826	0.0140246
NMRAL2P	20.793	1.76363	0.627629	2.81	0.00495422	0.0424475
SLC9A2	984.229	1.76701	0.271965	6.4972	8.18313e-11	9.40792e-09
CCL28	57.2348	1.77638	0.518887	3.42344	0.000618342	0.00900853
NECAP2	1202.01	1.77918	0.146067	12.1806	3.94427e-34	5.78164e-31
TMEM35B	72.1804	1.78103	0.329395	5.40699	6.40913e-08	3.87411e-06
ATP2B4	3949.96	1.78166	0.222417	8.01046	1.14284e-15	2.83134e-13
SLC25A43	151.555	1.78634	0.303536	5.88509	3.97826e-09	3.36431e-07
TNFAIP8	749.197	1.78913	0.208219	8.59255	8.506e-18	2.62492e-15
IFI6	294.753	1.79267	0.323383	5.54351	2.9647e-08	1.99042e-06
KIAA1549L	83.1595	1.79719	0.46219	3.88842	0.000100897	0.00213314
PKIB	567.062	1.7978	0.449012	4.00391	6.23039e-05	0.00144581
ECE1	2430.51	1.80409	0.263575	6.84469	7.66443e-12	9.91303e-10
TENM4	38.7514	1.8044	0.509039	3.54472	0.000393028	0.00630206
PHACTR3	40.4212	1.80541	0.576541	3.13145	0.00173943	0.0197143
SOCS2	51.9641	1.80846	0.511599	3.53491	0.00040791	0.00649923
GJB2	1899.21	1.81456	0.337228	5.38082	7.41483e-08	4.37001e-06
GNA15	92.5864	1.81616	0.598348	3.03529	0.00240303	0.0250005
GPRIN2	573.187	1.81766	0.3819	4.75952	1.94058e-06	7.86517e-05
IFNGR1	2057.11	1.81794	0.197214	9.21809	3.02441e-20	1.29754e-17
TRIM29	990.325	1.81806	0.544645	3.33806	0.000843665	0.0114242
PRDM1	153.65	1.81896	0.433436	4.19659	2.70964e-05	0.00071458
FGFBP1	847.231	1.829	0.577124	3.16916	0.00152882	0.0178093
SERPINE2	964.243	1.83472	0.361368	5.07716	3.83119e-07	1.92545e-05
ANKRD29	79.1258	1.8376	0.483116	3.80365	0.000142579	0.00277124
CAPG	2088.03	1.84228	0.377698	4.87765	1.07357e-06	4.80513e-05
DKK1	837.352	1.84473	0.609894	3.02467	0.00248906	0.025694
ENSG00000229167	90.0746	1.84542	0.556478	3.31625	0.000912338	0.0121576
MKLN1-AS	57.0773	1.84722	0.360529	5.12365	2.99683e-07	1.56422e-05
H3-5	29.4622	1.85571	0.570501	3.25278	0.00114284	0.014359
TFPI	883.428	1.86115	0.248397	7.49261	6.75171e-14	1.36509e-11
MAN1A1	302.565	1.86424	0.421159	4.42645	9.57977e-06	0.000303072
FAM110B	110.223	1.86638	0.526731	3.54333	0.000395106	0.00632961
SYNPO	263.17	1.86749	0.337959	5.52579	3.28011e-08	2.17725e-06
TNFRSF1B	489.471	1.86953	0.281179	6.64891	2.95265e-11	3.48571e-09
DUSP10	603.853	1.86997	0.31854	5.87043	4.34658e-09	3.6582e-07
TRIM58	30.4739	1.88415	0.670242	2.81115	0.00493648	0.0423781
PXDC1	171.981	1.88486	0.452962	4.16119	3.16595e-05	0.000814168
ST6GALNAC2	146.419	1.88818	0.257988	7.31885	2.50103e-13	4.63086e-11
TLR2	94.2801	1.88834	0.295104	6.39891	1.56495e-10	1.73129e-08
MIR193BHG	36.5849	1.8898	0.647872	2.91694	0.00353489	0.0332506
ENSG00000274265	60.8708	1.89062	0.519043	3.64251	0.000269995	0.00467443
CAVIN1	1033.57	1.89281	0.30806	6.14429	8.03225e-10	7.55547e-08
RAB32	350.3	1.89461	0.352326	5.37744	7.55529e-08	4.42992e-06
KLRK1-AS1	139.381	1.89778	0.553676	3.42761	0.00060893	0.0089204
BAMBI	147.245	1.89817	0.503908	3.76689	0.000165291	0.00315344
MAOB	1970.98	1.91738	0.184348	10.4009	2.456e-25	1.87831e-22
P3H2	35.1419	1.91765	0.657762	2.91542	0.00355214	0.0333463
JUNB	2291.17	1.93509	0.278188	6.95606	3.49933e-12	5.00432e-10
PMP22	165.416	1.93712	0.444291	4.36002	1.30051e-05	0.000391043
EDAR	46.5001	1.94217	0.654711	2.96645	0.00301261	0.0297477
N4BP3	190.475	1.9445	0.324952	5.98394	2.17802e-09	1.92519e-07
RCAN2	104.317	1.9446	0.667225	2.91445	0.0035631	0.033391
MIR22HG	23.851	1.94484	0.708953	2.74326	0.00608327	0.0488606
PARP8	154.924	1.94555	0.572368	3.39913	0.00067601	0.0096176
GLIPR2	43.8291	1.94793	0.435352	4.47437	7.66355e-06	0.000249172
TRIM47	850.766	1.95111	0.269675	7.23502	4.65469e-13	7.94912e-11
CD83	79.5759	1.95371	0.433815	4.50355	6.6827e-06	0.000218899
ZNF532	198.897	1.95714	0.358198	5.46385	4.6591e-08	2.99101e-06
KCNF1	48.6625	1.96193	0.563273	3.48309	0.000495669	0.00758818
POMC	42.6162	1.96328	0.686087	2.86155	0.00421571	0.0376704
VNN1	27.4311	1.96638	0.715462	2.7484	0.00598873	0.0482466
MRC2	59.1221	1.96653	0.705079	2.7891	0.00528555	0.0443361
SCEL	63.3709	1.96932	0.675517	2.91528	0.00355368	0.0333463
FRMD6	757.977	1.97253	0.27052	7.2916	3.0629e-13	5.44207e-11
DDX60L	565.525	1.97512	0.210266	9.39343	5.80791e-21	2.76111e-18
COL16A1	108.981	1.97525	0.452539	4.36483	1.27223e-05	0.000383193
MTMR11	1053.18	1.97889	0.288884	6.85011	7.37958e-12	9.61532e-10
L3MBTL4	61.1045	1.97941	0.647887	3.05518	0.00224929	0.0237342
PDE4B	356.167	1.9826	0.448654	4.41899	9.91646e-06	0.00031204
INSC	17.419	1.99055	0.708444	2.80975	0.004958	0.0424592
SMAD7	324.234	1.99419	0.297002	6.71442	1.88819e-11	2.29057e-09
MARK1	67.5505	2.00484	0.710883	2.82022	0.00479914	0.0413606
MN1	62.8875	2.01164	0.627556	3.20552	0.00134821	0.0161546
RHOV	104.382	2.02896	0.473641	4.28375	1.83772e-05	0.000518035
CDA	230.56	2.02968	0.514948	3.94152	8.09673e-05	0.00177919
ENSG00000285933	59.898	2.03053	0.539509	3.76367	0.000167438	0.00318749
OAS3	386.056	2.04535	0.384781	5.31562	1.06296e-07	6.03147e-06
MIA-RAB4B	23.9522	2.04695	0.668002	3.06429	0.00218187	0.0232459
OSMR	126.218	2.04926	0.650152	3.15198	0.0016217	0.0186321
ATRNL1	20.771	2.05112	0.738237	2.7784	0.0054627	0.0454106
IRF1	660.863	2.05497	0.281659	7.29592	2.96621e-13	5.32404e-11
CMTM3	267.199	2.06267	0.462129	4.46341	8.06667e-06	0.000260832
NFKB2	1283.8	2.067	0.295164	7.0029	2.50713e-12	3.80176e-10
IL10RA	29.2826	2.06826	0.639219	3.23561	0.00121382	0.0149308
SGPP2	3002.13	2.08115	0.222802	9.3408	9.56128e-21	4.42586e-18
ENSG00000253616	49.8007	2.08916	0.675685	3.09191	0.00198875	0.021728
RFLNA	100.745	2.09053	0.678453	3.08131	0.00206089	0.0223221
GPER1	92.1393	2.09195	0.542081	3.8591	0.000113804	0.00233584
FGD6	2864.14	2.09552	0.18249	11.4829	1.60717e-30	1.76688e-27
SDCBP2	390.106	2.09604	0.349791	5.99226	2.0694e-09	1.84775e-07
CLCF1	92.8511	2.10126	0.465423	4.51473	6.33985e-06	0.000210411
ENSG00000281571	30.3075	2.10329	0.688125	3.05656	0.00223896	0.0237106
RNH1	133.541	2.10416	0.6779	3.10393	0.00190966	0.021188
NOXO1	1129.36	2.10882	0.697079	3.02522	0.0024845	0.025662
SYNGR3	121.444	2.11204	0.481628	4.38521	1.15874e-05	0.000352026
ACAP1	18.3622	2.11731	0.695716	3.04335	0.00233959	0.024496
CYS1	23.2838	2.1174	0.670301	3.15887	0.0015838	0.0183043
CLTB	651.578	2.12351	0.29375	7.22897	4.86654e-13	8.231e-11
P2RX6	18.884	2.12451	0.674182	3.15124	0.00162579	0.0186669
SPON2	162.172	2.12797	0.442873	4.80492	1.54811e-06	6.59351e-05
FMNL3	79.9491	2.13233	0.694543	3.07012	0.00213972	0.0229535
QPCT	1647.5	2.13773	0.23552	9.07667	1.11948e-19	4.37591e-17
KCNK9	22.2228	2.13849	0.72075	2.96704	0.00300684	0.0297477
GBP1	54.1934	2.14055	0.635902	3.36617	0.000762196	0.0105567
RASGRF2	285.749	2.14386	0.494536	4.33509	1.45701e-05	0.000430015
SOCS1	24.9388	2.14698	0.692114	3.10207	0.00192174	0.0212734
TDRD9	28.0766	2.14854	0.729017	2.94718	0.00320691	0.0311139
SNX10	185.364	2.15143	0.360423	5.96918	2.38453e-09	2.08676e-07
LAMB3	4583.91	2.15535	0.500084	4.30998	1.63267e-05	0.000467731
KLHL5	555.146	2.15889	0.277026	7.79309	6.53887e-15	1.49375e-12
TPRG1	58.3477	2.16973	0.540803	4.01206	6.01918e-05	0.00140884
DNTTIP1	588.006	2.18436	0.256301	8.52264	1.5596e-17	4.64972e-15
SKOR2	19.2732	2.18508	0.782987	2.79069	0.00525952	0.044181
SLC5A2	38.8408	2.19323	0.605627	3.62142	0.000292992	0.00501218
PMAIP1	637.957	2.19542	0.283058	7.75609	8.75881e-15	1.90207e-12
LPXN	344.134	2.19838	0.361121	6.08765	1.14579e-09	1.06637e-07
LYL1	23.3085	2.20231	0.668267	3.29556	0.000982273	0.0129134
KRT7	3736.04	2.20829	0.502574	4.39395	1.11311e-05	0.000341704
LINC02323	27.2816	2.20951	0.72117	3.06379	0.00218551	0.0232706
MFSD4A	442.568	2.21522	0.245081	9.03873	1.58496e-19	5.80822e-17
DEPP1	211.756	2.22084	0.305641	7.26617	3.69824e-13	6.44079e-11
FNDC4	47.9493	2.2289	0.52595	4.23785	2.25668e-05	0.000618018
ENSG00000287642	13.3089	2.23341	0.751281	2.9728	0.00295096	0.0293097
PRSS3	362.027	2.26021	0.479254	4.7161	2.40404e-06	9.43908e-05
AKAP12	263.75	2.266	0.34599	6.54932	5.78015e-11	6.77819e-09
L1CAM	316.126	2.27024	0.255965	8.86933	7.35857e-19	2.53798e-16
ACVRL1	38.4852	2.27173	0.536191	4.23679	2.26735e-05	0.000619297
PHLDB2	1805.09	2.27482	0.407968	5.57597	2.46158e-08	1.67827e-06
CGAS	148.083	2.28619	0.35516	6.43706	1.21807e-10	1.3647e-08
SDC4	15549.4	2.2927	0.2438	9.40399	5.25329e-21	2.56681e-18
WNT4	63.6339	2.29791	0.500636	4.58998	4.43291e-06	0.000157844
PRDM8	112.455	2.30245	0.489859	4.70023	2.59872e-06	9.98739e-05
SCN1B	18.027	2.30268	0.814915	2.82567	0.00471821	0.0409439
ARL14	127.942	2.30308	0.441569	5.21566	1.83159e-07	1.01724e-05
LAMA4	44.2586	2.30354	0.613761	3.75316	0.00017462	0.00330276
MANCR	239.117	2.31383	0.434578	5.32432	1.01332e-07	5.80596e-06
DTX1	22.2758	2.31465	0.839719	2.75646	0.00584308	0.0477005
ACHE	39.4919	2.31768	0.649433	3.56878	0.000358649	0.00587396
JAZF1	60.9465	2.3218	0.520033	4.46473	8.01713e-06	0.000259708
CMPK2	19.776	2.33208	0.757077	3.08038	0.00206738	0.0223734
LUCAT1	301.064	2.33737	0.411595	5.67882	1.35628e-08	9.89913e-07
LINC02897	26.8433	2.33741	0.746576	3.13084	0.00174304	0.0197425
WNT10A	104.674	2.33923	0.481451	4.85872	1.18146e-06	5.18588e-05
NTNG2	30.0197	2.34614	0.69087	3.39592	0.000683982	0.00970261
PDGFB	841.115	2.35283	0.418574	5.62106	1.8979e-08	1.33536e-06
SLC7A4	14.7092	2.36092	0.787595	2.99763	0.00272092	0.027538
BHLHE40	4214.24	2.36117	0.259007	9.11623	7.77821e-20	3.18183e-17
ADRA1B	17.5655	2.37247	0.815521	2.90915	0.0036241	0.0337648
ADAMTSL2	21.8541	2.37359	0.763198	3.11005	0.00187054	0.0208774
GPR176	18.4708	2.37452	0.777182	3.0553	0.00224838	0.0237342
SLC13A5	76.3756	2.38609	0.758087	3.14751	0.00164668	0.0188698
SYDE1	24.3064	2.3896	0.759969	3.14434	0.0016646	0.0190256
TCAF2	33.8056	2.39787	0.528222	4.53952	5.63822e-06	0.000192591
LY6E	61.957	2.39788	0.784803	3.05539	0.00224768	0.0237342
CDH23	31.6887	2.39968	0.854371	2.80871	0.00497401	0.0425549
THBS1	1060.98	2.40014	0.696082	3.44807	0.000564612	0.00843084
SULT1C2	40.8963	2.40495	0.861335	2.79212	0.00523641	0.0440921
C3	85.314	2.40735	0.469974	5.1223	3.01825e-07	1.57074e-05
FOXC2	39.9848	2.40779	0.762506	3.15773	0.00159002	0.018352
ENSG00000273363	15.6213	2.4252	0.809035	2.99765	0.00272073	0.027538
SGK1	483.778	2.43112	0.272891	8.90875	5.16111e-19	1.81568e-16
LINC02875	17.2385	2.44184	0.777006	3.14262	0.00167443	0.0191255
NFKBIE	565.234	2.44571	0.300429	8.14073	3.92899e-16	1.01634e-13
SRPX2	50.5457	2.44818	0.414592	5.90503	3.52581e-09	3.01063e-07
DCBLD2	9862.19	2.45289	0.533028	4.6018	4.1886e-06	0.00015067
TLR3	74.8162	2.45837	0.474839	5.17728	2.25143e-07	1.21109e-05
LAG3	13.5514	2.46014	0.861531	2.85554	0.00429632	0.0382222
IL18R1	39.1599	2.46497	0.59771	4.12403	3.72306e-05	0.000924981
RAX	20.2596	2.47355	0.760499	3.25254	0.00114378	0.0143605
DUOX2	236.351	2.47547	0.75349	3.28533	0.00101861	0.0132427
EMP3	548.021	2.47586	0.317795	7.79076	6.66087e-15	1.50211e-12
IQCJ-SCHIP1	25.7662	2.47829	0.714933	3.46647	0.000527346	0.00797593
CD74	2431.7	2.48289	0.274084	9.05887	1.31806e-19	5.04016e-17
CCDC102A	60.6029	2.48514	0.525321	4.7307	2.23747e-06	8.84429e-05
RND1	34.8115	2.4873	0.663728	3.74748	0.000178622	0.00336398
CAVIN3	232.371	2.48748	0.373571	6.65865	2.76349e-11	3.28444e-09
MMP28	244.559	2.49095	0.85658	2.90801	0.00363733	0.0338164
ETV7	49.6798	2.49326	0.605072	4.12061	3.77877e-05	0.000935209
CPM	101.73	2.50713	0.482596	5.19508	2.04633e-07	1.12358e-05
CPLX2	17.7237	2.5121	0.898558	2.79571	0.00517866	0.043861
ANKRD33B	81.6057	2.51877	0.58375	4.3148	1.59745e-05	0.000459136
CHST11	25.2348	2.51889	0.916289	2.74901	0.00597758	0.0482249
EPHA4	1078.39	2.51997	0.254533	9.90034	4.14867e-23	2.51638e-20
CX3CL1	1253.21	2.5314	0.258524	9.79173	1.22184e-22	6.93295e-20
UNC13A	90.1555	2.53362	0.719074	3.52344	0.000425977	0.00674432
NRG1	24.9741	2.53782	0.832178	3.04961	0.0022914	0.0240631
EVX1	23.9902	2.53795	0.897133	2.82896	0.00466995	0.0407059
SCNN1B	27.7228	2.54046	0.709545	3.5804	0.000343065	0.00567153
PARP12	345.338	2.54665	0.254568	10.0038	1.46646e-23	9.21254e-21
APOC1	25.0733	2.54875	0.773281	3.29602	0.000980658	0.0129115
CNMD	9.76294	2.56026	0.864545	2.96139	0.00306251	0.0301116
SH2D3C	27.6279	2.56401	0.872988	2.93705	0.00331353	0.0317629
KRT86	22.4896	2.56473	0.78998	3.24658	0.00116801	0.0144992
ICAM2	204.124	2.56665	0.46661	5.50064	3.78425e-08	2.46537e-06
FERMT1	5455.61	2.56816	0.267898	9.58632	9.12857e-22	4.86581e-19
SH3PXD2A-AS1	35.2223	2.5744	0.751372	3.42627	0.000611936	0.0089476
NOTUM	90.8382	2.57678	0.614193	4.19539	2.72403e-05	0.000716229
PLA2G2F	12.5325	2.58054	0.919187	2.80741	0.00499413	0.0426855
OLFML2A	29.2587	2.583	0.593464	4.35242	1.34645e-05	0.000402791
TNFSF10	902.734	2.59016	0.300536	8.61848	6.78506e-18	2.13124e-15
COL8A2	24.1255	2.59495	0.90691	2.86131	0.00421891	0.0376704
LINC00842	25.4571	2.60261	0.951932	2.73403	0.00625638	0.0498865
OXTR	94.5608	2.60918	0.382299	6.82498	8.79366e-12	1.09702e-09
EPHX3	96.7167	2.61006	0.357687	7.29706	2.94135e-13	5.32404e-11
MMP9	35.5555	2.61153	0.955165	2.73411	0.00625493	0.0498865
COL6A1	937.76	2.61316	0.374263	6.98213	2.90736e-12	4.23407e-10
XAF1	68.1876	2.62157	0.634452	4.13203	3.5958e-05	0.000898439
ZBTB46	289.713	2.62884	0.382354	6.8754	6.18173e-12	8.23762e-10
DIO3	18.0895	2.63859	0.94827	2.78254	0.0053936	0.0450705
MYH15	104.884	2.64208	0.5518	4.78812	1.68351e-06	7.05071e-05
MAPK4	13.2416	2.64481	0.916902	2.8845	0.0039203	0.0356005
CTSS	414.078	2.64731	0.418253	6.32944	2.46045e-10	2.57615e-08
HAPLN3	154.255	2.65699	0.349398	7.60449	2.86028e-14	5.91909e-12
ENSG00000289614	28.4347	2.65818	0.546393	4.86495	1.14485e-06	5.05978e-05
NIBAN1	117.304	2.66623	0.584228	4.56368	5.02646e-06	0.000175428
IFIT3	43.1613	2.67293	0.614435	4.35022	1.35999e-05	0.000405462
CRTAC1	40.9632	2.67342	0.799826	3.3425	0.000830268	0.0112863
WNT7A	248.828	2.67371	0.533972	5.0072	5.52261e-07	2.66876e-05
OAS2	19.7135	2.67815	0.945791	2.83165	0.0046309	0.0405
ARNTL2	1333.14	2.6783	0.210771	12.7072	5.39448e-37	1.05432e-33
FOXD3	19.9213	2.6802	0.968531	2.76728	0.00565256	0.0466363
TECTA	12.1338	2.68106	0.912519	2.93809	0.00330241	0.0317475
LINC01348	16.1695	2.68523	0.975152	2.75365	0.00589349	0.0478829
ENSG00000291156	33.1621	2.69003	0.820682	3.2778	0.0010462	0.0135214
CXCL1	821.763	2.69941	0.554645	4.86691	1.13357e-06	5.02253e-05
KLHDC7B	33.4815	2.70375	0.664592	4.06828	4.73621e-05	0.00113967
SP8	11.6489	2.70378	0.94203	2.87017	0.00410252	0.0368557
ABLIM3	135.016	2.70924	0.856242	3.16411	0.00155558	0.018038
PDLIM4	1133.35	2.71342	0.569338	4.76592	1.87991e-06	7.69014e-05
SPHK1	75.2822	2.71588	0.545797	4.97599	6.49165e-07	3.06957e-05
ITGA2	8719.73	2.72039	0.216485	12.5662	3.23934e-36	5.69801e-33
CXCR4	735.832	2.72371	0.599568	4.54278	5.55164e-06	0.000191853
TMEM145	12.9246	2.73169	0.9873	2.76682	0.00566054	0.0466802
THBD	22.8292	2.74541	0.94994	2.89008	0.0038514	0.0352462
IRX3	23.4153	2.74723	0.918692	2.99037	0.00278638	0.0280071
TGM2	666.38	2.74877	0.697845	3.93894	8.18437e-05	0.00179282
ADCY2	23.437	2.75652	0.897248	3.0722	0.0021249	0.0228606
[truncated: 208 more rows]
