# Supplementary material for: Characterization of patient-derived intestinal organoids for modelling fibrosis in Inflammatory Bowel Disease
Source: Inflamm Res. 2024 Jun 6;73(8):1359–70. doi: 10.1007/s00011-024-01901-9 (PMC11282153; doi:10.1007/s00011-024-01901-9)
Supplement: Supplementary file 4 — Supplementary file4 (XLSX 212 KB) [file 11_2024_1901_MOESM4_ESM.xlsx]

## Sheet: CD vs CD (TNFα+TGFβ1)
	baseMean	log2FoldChange	lfcSE	stat	pvalue	padj
TNFRSF9	960.27	7.32772	0.365349	20.0567	1.76242e-89	2.61315e-85
PMEPA1	5677.33	4.07285	0.209253	19.4637	2.22943e-84	1.65279e-80
TNFAIP3	1776.51	4.347	0.233057	18.6521	1.21465e-77	6.00321e-74
ITGAV	6084.04	3.14943	0.179237	17.5713	4.08814e-69	1.51537e-65
IRAK2	883.534	3.63035	0.221818	16.3664	3.32425e-60	9.85772e-57
ACOX1	4205.13	1.41901	0.0924876	15.3427	3.96454e-53	9.79703e-50
ARHGAP31	366.256	4.77342	0.330778	14.4309	3.30749e-47	7.00574e-44
ARNTL2	1333.14	2.98659	0.210245	14.2053	8.48898e-46	1.57333e-42
DDX60L	565.525	2.85291	0.2107	13.5401	9.06232e-42	1.34367e-38
SDR16C5	246.322	4.89287	0.361214	13.5456	8.40726e-42	1.34367e-38
MAMDC2	319.613	4.55928	0.337488	13.5095	1.37521e-41	1.85366e-38
ITGA2	8719.73	2.89076	0.216458	13.3548	1.11022e-40	1.37177e-37
ADRA2A	835.904	-3.26516	0.251977	-12.9581	2.11287e-38	2.4098e-35
AQP5	4050.37	-5.07197	0.394738	-12.849	8.71666e-38	9.08633e-35
FGD6	2864.14	2.34041	0.182206	12.8449	9.19235e-38	9.08633e-35
MAP3K1	2352	1.52039	0.120896	12.576	2.86089e-36	2.65115e-33
LAMC2	19345.5	4.59095	0.376859	12.1821	3.86991e-34	3.37525e-31
TCIM	405.986	4.85469	0.405065	11.985	4.26029e-33	3.5093e-30
TRAF3	746.056	1.92122	0.161047	11.9296	8.29864e-33	6.476e-30
FAIM2	624.246	-4.25089	0.363734	-11.6868	1.48861e-31	1.10358e-28
TYMP	440.315	4.08886	0.354692	11.5279	9.54033e-31	6.73592e-28
NAV3	249.053	5.72456	0.509482	11.236	2.71285e-29	1.82834e-26
TFPI	883.428	2.81058	0.251675	11.1675	5.88103e-29	3.79122e-26
FAM107B	1234.98	1.85955	0.167462	11.1044	1.19477e-28	7.38117e-26
LBH	544.65	5.35818	0.484473	11.0598	1.96481e-28	1.16529e-25
PARP12	345.338	2.78999	0.254457	10.9645	5.66129e-28	3.22846e-25
NFKB1	794.446	1.69797	0.157123	10.8067	3.20143e-27	1.75806e-24
CX3CL1	1253.21	2.76168	0.25906	10.6604	1.55952e-26	8.25822e-24
NECAP2	1202.01	1.54824	0.145362	10.6509	1.7265e-26	8.82717e-24
NFKBIA	4201.34	3.5078	0.331693	10.5754	3.87377e-26	1.91455e-23
VEZT	1670.91	1.36455	0.132973	10.2619	1.04672e-24	5.00636e-22
IL2RG	529.3	4.24648	0.418801	10.1396	3.68518e-24	1.7075e-21
ANTXR2	3181.46	1.6436	0.162359	10.1233	4.35548e-24	1.95693e-21
PDK2	258.528	-2.23308	0.226717	-9.84965	6.87824e-23	2.99952e-20
AMIGO2	466.385	3.28227	0.336383	9.75756	1.71218e-22	7.25328e-20
SDC4	15549.4	2.36188	0.243807	9.68749	3.40794e-22	1.4036e-19
EPHA4	1078.39	2.45542	0.25438	9.65255	4.79489e-22	1.92146e-19
ALDH1B1	1299.17	-1.99111	0.206928	-9.6222	6.44404e-22	2.51436e-19
ZDHHC2	851.905	1.58767	0.165614	9.58662	9.10179e-22	3.46032e-19
SKIL	629.598	3.29236	0.344982	9.54355	1.38023e-21	5.11618e-19
LAYN	626.803	7.29907	0.766718	9.51988	1.73374e-21	6.26979e-19
ADAM19	827.56	3.43432	0.361978	9.48765	2.36294e-21	8.34175e-19
PARD3B	650.359	1.85474	0.196964	9.41663	4.65789e-21	1.6061e-18
ETS1	789.049	3.47753	0.371352	9.3645	7.64099e-21	2.57484e-18
MSANTD3	395.926	2.03418	0.218031	9.32977	1.06101e-20	3.4959e-18
MIR23AHG	689.448	1.88123	0.201812	9.3217	1.14486e-20	3.69017e-18
RELB	911.286	2.69848	0.290116	9.30138	1.38639e-20	4.37362e-18
CDCA7L	410.94	-2.3144	0.252378	-9.1704	4.71273e-20	1.45574e-17
IFNGR1	2057.11	1.8018	0.19716	9.13878	6.31611e-20	1.9112e-17
MFGE8	1278.1	1.47818	0.162864	9.07621	1.12425e-19	3.26849e-17
L1CAM	316.126	2.27751	0.250923	9.07654	1.12082e-19	3.26849e-17
SGK1	483.778	2.48138	0.274247	9.04801	1.45603e-19	4.15165e-17
ITGB6	907.085	1.67339	0.185049	9.04297	1.52472e-19	4.26548e-17
SLC9A3	593.831	-3.92437	0.435088	-9.01972	1.88576e-19	5.17781e-17
DEGS2	283.951	-2.60902	0.29024	-8.98917	2.49104e-19	6.71538e-17
BIRC3	3964.34	4.68863	0.521856	8.98453	2.59833e-19	6.87954e-17
LRIG1	1842.59	-1.63098	0.181663	-8.97804	2.75629e-19	7.16975e-17
ATP2B4	3949.96	1.98614	0.222267	8.9358	4.04257e-19	1.03343e-16
FERMT1	5455.61	2.38915	0.267664	8.92595	4.4189e-19	1.11049e-16
IL32	1535.86	3.60521	0.40718	8.85409	8.43692e-19	2.0849e-16
JAG1	3688.22	1.68077	0.190425	8.82638	1.08116e-18	2.62793e-16
AQP5-AS1	158.729	-5.04953	0.575492	-8.77429	1.71991e-18	4.11309e-16
ENSG00000227619	104.272	4.59014	0.527546	8.70094	3.29138e-18	7.74625e-16
FRMD6	757.977	2.34693	0.270013	8.69192	3.56353e-18	8.25569e-16
HAPLN3	154.255	2.95291	0.34079	8.66489	4.51969e-18	1.03098e-15
SLC2A6	391.009	2.98484	0.345714	8.63382	5.93361e-18	1.333e-15
DDX60	338.684	2.21935	0.257955	8.60364	7.72289e-18	1.70906e-15
MSN	869.802	3.83402	0.445795	8.60042	7.94282e-18	1.73189e-15
LIMD1	1050.21	-1.16218	0.13547	-8.57886	9.58175e-18	2.05897e-15
IL1A	124.985	5.67664	0.663139	8.56026	1.12609e-17	2.38521e-15
SPPL2A	1163.79	1.24737	0.145979	8.54485	1.28701e-17	2.68767e-15
TRIM47	850.766	2.29882	0.269677	8.52435	1.53677e-17	3.16467e-15
LAMA3	10269.2	4.20243	0.493639	8.51316	1.69258e-17	3.4378e-15
IL4R	708.017	1.41054	0.166344	8.47964	2.25892e-17	4.52609e-15
DNTTIP1	588.006	2.17115	0.25652	8.46386	2.5866e-17	5.05179e-15
EPSTI1	116.18	3.68265	0.43511	8.46374	2.58944e-17	5.05179e-15
CLIC4	3658.55	1.52815	0.18095	8.44513	3.03704e-17	5.84808e-15
ELAPOR1	185.585	-4.82777	0.573747	-8.41446	3.94724e-17	7.50331e-15
MANCR	239.117	3.71265	0.44173	8.40479	4.28618e-17	8.04446e-15
EMP3	548.021	2.67845	0.319151	8.39243	4.76188e-17	8.82555e-15
KIF3C	429.717	1.96473	0.234283	8.38616	5.02288e-17	9.19434e-15
METTL7A	198.294	-2.39728	0.286347	-8.37192	5.66885e-17	1.01526e-14
MAOB	1970.98	1.53951	0.183927	8.37021	5.7518e-17	1.01526e-14
TRAF1	424.162	3.59749	0.42977	8.37074	5.72566e-17	1.01526e-14
TMEM132A	751.515	1.61513	0.193004	8.36835	5.84317e-17	1.01925e-14
TNFAIP8	749.197	1.71249	0.206288	8.30147	1.02831e-16	1.77288e-14
TNFSF10	902.734	2.48147	0.299218	8.29319	1.10253e-16	1.87898e-14
MIR3142HG	228.776	2.86082	0.347228	8.23904	1.73604e-16	2.92504e-14
PMAIP1	637.957	2.31513	0.284843	8.12776	4.37304e-16	7.28528e-14
TLR5	451.384	1.42976	0.177182	8.06945	7.06152e-16	1.16335e-13
AKAP12	263.75	2.8331	0.351759	8.05409	8.00722e-16	1.30465e-13
ASCL2	708.098	-3.43885	0.427828	-8.03793	9.13655e-16	1.47247e-13
ZFP36L1	2216.8	1.61546	0.202801	7.96573	1.64252e-15	2.61867e-13
PARP14	888.233	1.38916	0.175387	7.92055	2.36455e-15	3.72971e-13
PIEZO1	1225	1.60546	0.20284	7.9149	2.47443e-15	3.86194e-13
ANXA2	26133.9	1.70706	0.216093	7.89965	2.7968e-15	4.31961e-13
ABAT	449.577	2.5788	0.32669	7.89373	2.93293e-15	4.48315e-13
MAP1B	746.11	3.38796	0.429939	7.8801	3.27119e-15	4.94918e-13
ZBTB46	289.713	3.00222	0.382008	7.85903	3.87107e-15	5.79761e-13
NHS	616.704	1.88809	0.240779	7.8416	4.44843e-15	6.59569e-13
SLC2A12	174.853	-1.88349	0.240301	-7.83805	4.57581e-15	6.71738e-13
TLR2	94.2801	2.38232	0.304238	7.83047	4.86055e-15	7.06544e-13
ABLIM1	1695.93	-1.22784	0.157068	-7.81725	5.39893e-15	7.77184e-13
IL6ST	2284.27	1.51574	0.194538	7.79152	6.6209e-15	9.43924e-13
PDLIM7	1058.63	2.09638	0.269457	7.78001	7.252e-15	1.02405e-12
PPFIBP2	812.667	-1.90786	0.246979	-7.72476	1.12063e-14	1.56751e-12
PHLDB2	1805.09	3.15266	0.409148	7.70543	1.30408e-14	1.80706e-12
FAM177A1	308.353	1.36972	0.178109	7.69036	1.46727e-14	2.01437e-12
GRB10	1063.98	1.89664	0.247046	7.67729	1.62485e-14	2.21025e-12
NEDD9	2350.44	1.38056	0.180075	7.66658	1.76641e-14	2.38096e-12
SLC9A2	984.229	2.07129	0.271272	7.63548	2.24986e-14	3.00529e-12
DEPP1	211.756	2.30412	0.301895	7.63218	2.30825e-14	3.05575e-12
SEMA3C	1226.87	1.76385	0.231897	7.60617	2.82341e-14	3.70467e-12
MALT1	1269.14	1.40944	0.185797	7.58592	3.3013e-14	4.29371e-12
LUCAT1	301.064	3.10366	0.409609	7.57712	3.53297e-14	4.55507e-12
DYNLT3	931.035	1.51791	0.200916	7.55496	4.18995e-14	5.35555e-12
SLC9A7	620.094	1.53057	0.203722	7.51303	5.77735e-14	7.32143e-12
CYTH4	128.58	3.86371	0.514626	7.5078	6.01273e-14	7.55515e-12
DNAJC10	2068.89	1.13975	0.152097	7.49358	6.70211e-14	8.3506e-12
AZGP1	470.295	-2.57263	0.345504	-7.44602	9.61965e-14	1.18859e-11
TPBG	589.024	1.20332	0.162013	7.42731	1.10825e-13	1.35802e-11
KLHL5	555.146	2.04096	0.275304	7.4135	1.23014e-13	1.49502e-11
SMAD3	2047.53	1.58374	0.214232	7.39262	1.43959e-13	1.73535e-11
TNFAIP2	1351.8	4.27828	0.580885	7.36511	1.77005e-13	2.11649e-11
TNFRSF11B	1694.74	2.79076	0.379019	7.36312	1.79661e-13	2.13107e-11
SMOC2	3605.74	-5.26354	0.716933	-7.34175	2.10815e-13	2.48076e-11
FGF2	146.461	3.42973	0.46727	7.33993	2.13706e-13	2.49498e-11
SGPP2	3002.13	1.62936	0.222083	7.33672	2.18884e-13	2.53546e-11
UXS1	808.657	0.980884	0.133797	7.33114	2.28196e-13	2.62284e-11
MET	9706.66	1.11183	0.151733	7.32758	2.34341e-13	2.67275e-11
ASIC1	139.831	-2.78935	0.382867	-7.28543	3.20652e-13	3.62925e-11
PHLPP1	830.542	-0.996835	0.136904	-7.28129	3.30644e-13	3.71399e-11
AQP6	62.7367	-4.09619	0.567694	-7.2155	5.37365e-13	5.99061e-11
SLC41A2	467.845	1.97432	0.274253	7.19888	6.07098e-13	6.7175e-11
PDGFB	841.115	3.00223	0.417153	7.19696	6.15677e-13	6.76196e-11
NFKBIE	565.234	2.16096	0.300679	7.18694	6.62596e-13	7.22376e-11
ARHGAP42	681.715	1.39389	0.194339	7.17247	7.36558e-13	7.97149e-11
ICAM1	701.634	5.6147	0.784294	7.15892	8.13137e-13	8.73651e-11
NIPSNAP2	1571.72	-0.925992	0.130113	-7.11685	1.1042e-12	1.17783e-10
ARRB2	63.707	-3.10507	0.436641	-7.11125	1.14997e-12	1.2179e-10
PANX1	397.397	1.66997	0.236573	7.05902	1.67684e-12	1.7633e-10
CPT1A	1745.84	-1.31495	0.186834	-7.03807	1.94923e-12	2.02107e-10
HMGCS1	8676.81	1.703	0.24194	7.03892	1.93731e-12	2.02107e-10
WFDC3	54.3199	4.82307	0.686862	7.02189	2.18879e-12	2.2537e-10
INO80C	562.964	1.50102	0.214053	7.01238	2.34299e-12	2.39583e-10
LYPD3	292.129	3.26381	0.467654	6.9791	2.97071e-12	3.0169e-10
GDF15	1184.25	-2.11371	0.302951	-6.97707	3.0141e-12	3.04014e-10
IRF1	660.863	1.94724	0.279462	6.96783	3.21864e-12	3.22451e-10
ENSG00000290531	76.4257	2.839	0.407726	6.96301	3.33068e-12	3.31436e-10
GBP4	56.437	4.59899	0.662265	6.94433	3.80267e-12	3.75881e-10
SERPINA4	340.607	4.61058	0.664414	6.93932	3.93999e-12	3.86876e-10
HAS2	338.232	2.10504	0.304022	6.92396	4.392e-12	4.28422e-10
MCCC1	295.486	-1.25517	0.181376	-6.92029	4.50723e-12	4.36789e-10
EFNB2	1477.37	1.75071	0.253215	6.91391	4.71486e-12	4.51015e-10
IL23A	68.7995	4.25036	0.614732	6.91417	4.70621e-12	4.51015e-10
DEGS1	505.105	1.58595	0.230488	6.88081	5.95126e-12	5.65637e-10
CD59	5056.02	1.66146	0.24265	6.84717	7.53251e-12	7.09516e-10
PNMA2	101.17	3.28342	0.479567	6.84663	7.56077e-12	7.09516e-10
MGAT5	5051.37	-1.40784	0.20603	-6.83319	8.30467e-12	7.74423e-10
SERPINB5	1797.39	1.51636	0.222119	6.82677	8.68505e-12	8.04833e-10
LGALS9B	50.8753	-5.20036	0.766601	-6.78366	1.17167e-11	1.07903e-09
CNNM1	115.049	-2.09941	0.310535	-6.76062	1.37407e-11	1.25761e-09
CLN5	338.114	1.09747	0.162461	6.75527	1.42568e-11	1.28893e-09
VMP1	9390.28	1.83527	0.271676	6.75536	1.4248e-11	1.28893e-09
CXCL2	181.654	2.48886	0.368622	6.75179	1.46035e-11	1.31228e-09
TMCC3	404.013	3.26799	0.484211	6.7491	1.48766e-11	1.32877e-09
PROM1	3998.94	-1.18233	0.175825	-6.72443	1.76282e-11	1.56511e-09
RAPH1	937.259	1.51995	0.226121	6.72184	1.79446e-11	1.58371e-09
ENSG00000276850	71.7037	4.97216	0.74088	6.71116	1.93084e-11	1.694e-09
PLXNA1	903.075	1.01727	0.151722	6.70485	2.01613e-11	1.75842e-09
MTMR11	1053.18	1.92538	0.287419	6.69886	2.10046e-11	1.82126e-09
GJB4	228.623	3.79876	0.569095	6.6751	2.47058e-11	2.12973e-09
ZNF641	433.233	1.74571	0.261716	6.67025	2.55376e-11	2.1887e-09
CXCL8	3175.22	4.25495	0.638481	6.66418	2.66147e-11	2.26791e-09
BICDL1	364.211	1.27792	0.192236	6.64769	2.97728e-11	2.52252e-09
RNF213	2400.97	1.06568	0.160632	6.63431	3.26018e-11	2.731e-09
WARS1	1236.49	1.4406	0.217119	6.63506	3.24374e-11	2.731e-09
PRR15L	737.083	-2.07751	0.313755	-6.62143	3.55745e-11	2.96328e-09
AQP1	442.167	-3.30695	0.500849	-6.60269	4.03766e-11	3.34449e-09
TDRD7	352.977	1.02746	0.155747	6.59698	4.1961e-11	3.45642e-09
TYK2	853.459	1.06855	0.162262	6.58533	4.5387e-11	3.71798e-09
SMAD7	324.234	1.92887	0.293571	6.57036	5.01936e-11	4.06678e-09
DRAM1	319.137	1.96654	0.299295	6.57058	5.01205e-11	4.06678e-09
GALNT1	2832.14	0.991781	0.15098	6.56894	5.06734e-11	4.08334e-09
ENSG00000287023	39.8674	3.75721	0.573143	6.55545	5.54725e-11	4.4459e-09
ACAT2	1841.17	1.53481	0.234431	6.54694	5.87277e-11	4.68148e-09
ENSG00000285744	50.4517	4.24737	0.649805	6.53637	6.30295e-11	4.99753e-09
LAMC1	2373.55	0.954933	0.146153	6.5338	6.41233e-11	5.05722e-09
MTSS1	208.696	2.07448	0.317629	6.53114	6.52709e-11	5.12048e-09
ECE1	2430.51	1.71449	0.263348	6.51036	7.49732e-11	5.85067e-09
TMEM50A	939.119	0.964796	0.148213	6.50951	7.53946e-11	5.85275e-09
COL4A2	980.189	1.06562	0.163829	6.50443	7.79883e-11	6.02257e-09
SMIM29	421.452	1.54366	0.237661	6.49522	8.29122e-11	6.36963e-09
MAP4K4	921.798	1.59174	0.245482	6.48413	8.92426e-11	6.82062e-09
CYP2U1	125.713	-2.08172	0.32176	-6.46977	9.81498e-11	7.46291e-09
RTN4	1780.05	0.936973	0.145167	6.45446	1.08604e-10	8.21564e-09
ZNF267	764.753	1.56822	0.243025	6.45289	1.09734e-10	8.25904e-09
EPHX3	96.7167	2.2739	0.353055	6.44063	1.18981e-10	8.90974e-09
ATP9A	1720.24	1.46273	0.227705	6.42379	1.32926e-10	9.90397e-09
CAVIN3	232.371	2.38653	0.371564	6.42293	1.33678e-10	9.91023e-09
PFKM	618.596	-1.03401	0.161068	-6.41969	1.36552e-10	1.00729e-08
IKBKE	270.454	1.98459	0.309177	6.41892	1.37242e-10	1.00737e-08
ZNF703	1491.28	-1.15791	0.180924	-6.39996	1.5542e-10	1.13311e-08
QPCT	1647.5	1.50567	0.235292	6.39914	1.56252e-10	1.13311e-08
DUSP10	603.853	2.04227	0.319168	6.39874	1.56665e-10	1.13311e-08
CACNB1	150.073	1.97747	0.309994	6.37905	1.78187e-10	1.28251e-08
FOXO1	588.904	1.25563	0.197221	6.36665	1.93203e-10	1.38387e-08
ACSL5	7771.9	1.09447	0.17199	6.36356	1.97126e-10	1.40518e-08
NFKB2	1283.8	1.87441	0.294666	6.36112	2.00291e-10	1.42092e-08
NABP1	544.228	1.44257	0.227074	6.35287	2.11334e-10	1.49212e-08
JUNB	2291.17	1.76363	0.277766	6.34934	2.16244e-10	1.51955e-08
WNT7A	248.828	3.39824	0.536101	6.33881	2.3155e-10	1.61943e-08
NTN4	279.387	2.05936	0.324966	6.33715	2.34059e-10	1.62929e-08
RPS6KC1	339.197	1.05096	0.166128	6.32621	2.51258e-10	1.74084e-08
CD74	2431.7	1.72964	0.273499	6.32412	2.54683e-10	1.75636e-08
ZNF532	198.897	2.27402	0.359816	6.31994	2.6166e-10	1.79613e-08
TANK	821.91	1.14808	0.181745	6.31697	2.66747e-10	1.82261e-08
ST6GALNAC2	146.419	1.67413	0.265793	6.29861	3.00325e-10	2.04263e-08
UBASH3B	1256.91	0.942145	0.149636	6.29623	3.04977e-10	2.06479e-08
LPIN1	2317.6	0.882372	0.1405	6.28024	3.38047e-10	2.27828e-08
TOX3	545.804	-1.28455	0.205056	-6.26437	3.74327e-10	2.51138e-08
UNC93A	150.144	-3.8131	0.608936	-6.2619	3.80306e-10	2.53434e-08
IKZF2	123.432	-1.84448	0.294638	-6.26016	3.84587e-10	2.53434e-08
HIVEP1	887.416	1.52544	0.243658	6.2606	3.83493e-10	2.53434e-08
ENSG00000289839	26.398	4.79442	0.765767	6.26094	3.82673e-10	2.53434e-08
MMP10	145.336	8.23399	1.3172	6.25115	4.07445e-10	2.67309e-08
CXCL14	34.7366	4.7743	0.765037	6.24061	4.35857e-10	2.8469e-08
SUSD1	766.59	1.13077	0.181239	6.23914	4.39979e-10	2.86122e-08
IL13RA1	924.202	1.11791	0.179288	6.23529	4.5093e-10	2.91962e-08
STARD13	378.293	-2.22251	0.35751	-6.21663	5.07942e-10	3.27446e-08
DANCR	337.131	-1.37664	0.221648	-6.21096	5.26625e-10	3.38021e-08
MAPK8IP1	233.837	1.26258	0.203678	6.19893	5.68496e-10	3.63323e-08
ABTB2	496.956	1.2833	0.207305	6.19041	6.00095e-10	3.81871e-08
HDAC9	163.206	3.71162	0.600222	6.18373	6.26026e-10	3.9667e-08
ACKR4	54.2333	4.26925	0.69113	6.17719	6.52505e-10	4.11689e-08
C9orf152	740.967	-1.67283	0.27148	-6.16189	7.18809e-10	4.51601e-08
CCL20	508.764	4.52823	0.735502	6.15665	7.43007e-10	4.64834e-08
CAVIN1	1033.57	1.88778	0.308068	6.1278	8.91018e-10	5.55089e-08
CES3	411.125	-0.93016	0.152488	-6.0999	1.06132e-09	6.58417e-08
ARL4C	1706.37	1.62849	0.267088	6.09719	1.07949e-09	6.669e-08
N4BP3	190.475	1.93757	0.318045	6.09214	1.11413e-09	6.85443e-08
PODXL	2702.55	3.07585	0.505306	6.08711	1.1497e-09	7.04407e-08
TNFRSF21	4887.92	1.25866	0.206797	6.08644	1.15446e-09	7.0441e-08
FBXL2	132.777	1.90678	0.313788	6.07665	1.22716e-09	7.45698e-08
TMSB4X	10153.2	1.47607	0.243233	6.06855	1.29071e-09	7.81117e-08
VRK2	600.668	0.998045	0.164706	6.05954	1.36515e-09	8.22806e-08
TNIP2	554.122	1.84889	0.306253	6.03715	1.56864e-09	9.4163e-08
SYNPO	263.17	2.00866	0.334315	6.00828	1.87501e-09	1.121e-07
DSC2	3020.47	1.33719	0.222639	6.00607	1.90072e-09	1.1307e-07
C3orf52	649.156	1.52405	0.253773	6.00558	1.90648e-09	1.1307e-07
ARHGEF28	1354.84	1.09914	0.183163	6.00091	1.96212e-09	1.15906e-07
CNN3	5044.37	0.880414	0.147248	5.97912	2.24351e-09	1.32002e-07
RASSF4	569.262	1.5656	0.262009	5.97539	2.29546e-09	1.34525e-07
CDKN2B	301.841	3.06709	0.514497	5.96133	2.50189e-09	1.46045e-07
EGOT	145.923	8.67779	1.4559	5.96045	2.51547e-09	1.46262e-07
LPCAT2	361.886	1.31677	0.221082	5.956	2.58487e-09	1.49711e-07
OPTN	407.214	1.34782	0.226399	5.95329	2.62805e-09	1.51619e-07
FGF3	76.9955	4.74794	0.798117	5.94893	2.69902e-09	1.5511e-07
MMP7	15033.2	6.14794	1.03364	5.94788	2.71644e-09	1.55508e-07
PMP22	165.416	2.6234	0.441534	5.94156	2.82324e-09	1.61001e-07
OAS3	386.056	2.2743	0.382829	5.94077	2.83684e-09	1.61156e-07
SRPX2	50.5457	2.48117	0.418227	5.93261	2.98158e-09	1.68732e-07
PTPRN2	1194.33	-1.66164	0.280523	-5.92338	3.15383e-09	1.77801e-07
ANKLE2	1411.06	0.998109	0.168699	5.91649	3.28882e-09	1.8471e-07
PCSK6	387.921	2.09633	0.354613	5.91159	3.38822e-09	1.89574e-07
RHBDF2	857.101	1.46424	0.247989	5.90444	3.53838e-09	1.97231e-07
PLA2R1	378.677	1.56966	0.266124	5.89821	3.67456e-09	2.04055e-07
SLC16A14	107.355	-1.98434	0.336689	-5.89368	3.77693e-09	2.08957e-07
ADORA2B	523.584	-1.31802	0.223774	-5.88997	3.8626e-09	2.12902e-07
MIR31HG	322.975	2.19963	0.373507	5.88912	3.88255e-09	2.13209e-07
EDN1	560.407	2.07654	0.35271	5.88738	3.92365e-09	2.14671e-07
COL12A1	107.928	2.4739	0.42104	5.87568	4.21103e-09	2.29548e-07
RNF19A	1683.94	1.54049	0.263034	5.85661	4.72424e-09	2.5658e-07
CTSS	414.078	2.45007	0.418811	5.85008	4.91349e-09	2.65885e-07
GJB3	1116.36	1.76941	0.302858	5.84239	5.14572e-09	2.77439e-07
ARL14	127.942	2.55968	0.438418	5.83844	5.26909e-09	2.83061e-07
STEAP1	298.106	2.95492	0.506171	5.83779	5.28967e-09	2.83141e-07
TENT5C	490.079	-1.46541	0.25122	-5.83318	5.43808e-09	2.90038e-07
ARHGDIG	115.44	-1.98796	0.341096	-5.82815	5.60444e-09	2.97839e-07
CLTB	651.578	1.7001	0.292029	5.82167	5.82622e-09	3.08519e-07
LGALS9C	80.9153	-4.47601	0.769489	-5.81686	5.99635e-09	3.16398e-07
CANT1	3868.24	-0.991875	0.170697	-5.81072	6.22036e-09	3.25898e-07
TNFRSF11A	792.198	-0.98629	0.169731	-5.81091	6.21346e-09	3.25898e-07
SLC16A10	95.6641	-2.55592	0.440901	-5.79705	6.74928e-09	3.52365e-07
BHLHE40	4214.24	1.49354	0.258168	5.78513	7.24573e-09	3.76956e-07
FAM131B	105.723	-2.39938	0.415003	-5.7816	7.39939e-09	3.83156e-07
TGFBR3	878.18	-1.5601	0.269856	-5.78121	7.41658e-09	3.83156e-07
CXCL6	52.7536	4.89557	0.847491	5.77655	7.62489e-09	3.92549e-07
LINC02977	261.784	1.43467	0.248538	5.77242	7.81433e-09	4.0091e-07
THRA	355.623	-1.32365	0.229714	-5.76215	8.30502e-09	4.24615e-07
CD47	1490.59	1.15188	0.199929	5.76145	8.33966e-09	4.24922e-07
CXCL1	821.763	3.18534	0.553232	5.7577	8.52678e-09	4.32968e-07
ITGB8	4126.4	1.28994	0.224075	5.75672	8.57664e-09	4.34013e-07
ENPP6	28.186	5.44961	0.947897	5.74916	8.96883e-09	4.52316e-07
SLC25A43	151.555	1.73276	0.301834	5.74079	9.42377e-09	4.72048e-07
CARMIL3	74.1677	2.76795	0.482154	5.7408	9.42295e-09	4.72048e-07
STMN3	377.143	2.86886	0.499995	5.73776	9.59344e-09	4.78929e-07
ENSG00000275894	65.5959	2.04232	0.356109	5.73509	9.74593e-09	4.84909e-07
CAPG	2088.03	2.16537	0.377858	5.73064	1.00054e-08	4.96153e-07
ELF3	1633.22	-1.36968	0.239902	-5.70934	1.13414e-08	5.60528e-07
MYH15	104.884	3.12888	0.549448	5.69459	1.23667e-08	6.09175e-07
BCAR3-AS1	190.897	-1.69917	0.298584	-5.69077	1.2647e-08	6.20915e-07
ENPP3	1171.09	-1.67484	0.294627	-5.6846	1.31116e-08	6.41602e-07
OXTR	94.5608	2.20899	0.38921	5.67558	1.3822e-08	6.74139e-07
FSTL3	170.115	1.71263	0.301855	5.67367	1.39769e-08	6.7946e-07
NMI	160.305	1.34491	0.237528	5.66213	1.49507e-08	7.24424e-07
DOC2B	32.1977	3.23352	0.571607	5.65689	1.54138e-08	7.44429e-07
CTSE	9159.79	3.41124	0.603378	5.65357	1.57149e-08	7.5651e-07
TNFSF4	69.6119	3.00064	0.530847	5.65255	1.58089e-08	7.58573e-07
PRDM8	112.455	2.7811	0.492219	5.65012	1.60333e-08	7.66858e-07
ABCA1	303.31	-1.86344	0.330123	-5.64469	1.6548e-08	7.88931e-07
NFKBIZ	709.99	1.4941	0.26503	5.63747	1.72566e-08	8.20075e-07
PDZRN3	153.754	-2.1523	0.381825	-5.63688	1.73157e-08	8.20255e-07
PDLIM5	1804.45	0.725401	0.128703	5.63623	1.73818e-08	8.20762e-07
MMD	691.757	1.73472	0.308014	5.63194	1.78192e-08	8.38748e-07
JAZF1	60.9465	2.93563	0.521695	5.62709	1.83271e-08	8.59925e-07
KLF6	2979.58	1.62206	0.288318	5.62594	1.84495e-08	8.62938e-07
SEMA7A	836.08	3.70254	0.65924	5.61638	1.95e-08	9.09201e-07
TP53I11	395.708	-1.2523	0.223248	-5.60944	2.02981e-08	9.43449e-07
FDPS	3864.37	1.33649	0.238528	5.60308	2.1057e-08	9.75664e-07
TM4SF1	2626.5	1.34606	0.240324	5.60102	2.13094e-08	9.84284e-07
NUDT4	2933.59	0.920419	0.164497	5.59534	2.20187e-08	1.01389e-06
LINC02086	382.885	1.7775	0.317735	5.59429	2.21523e-08	1.01688e-06
OAS1	583.938	1.84728	0.33031	5.59255	2.23757e-08	1.02396e-06
CCDC110	41.9063	-2.47401	0.442673	-5.58879	2.28658e-08	1.04317e-06
TPRG1	58.3477	3.00284	0.537729	5.5843	2.34648e-08	1.06722e-06
LRRC49	112.7	1.97369	0.35404	5.57476	2.47872e-08	1.12392e-06
KLK7	1799.64	-1.69321	0.304171	-5.56665	2.59677e-08	1.17385e-06
PAQR5	1662.12	1.22445	0.220046	5.56452	2.62874e-08	1.1811e-06
CXCL3	372.502	2.22787	0.400361	5.56464	2.62692e-08	1.1811e-06
GPRIN2	573.187	2.12417	0.381879	5.56242	2.66054e-08	1.19178e-06
S100A11	3220.09	1.7324	0.311631	5.55914	2.71107e-08	1.21075e-06
ZSWIM4	507.189	1.06521	0.191716	5.55618	2.75743e-08	1.22776e-06
ZMIZ2	753.843	1.46226	0.263817	5.5427	2.9784e-08	1.32218e-06
PSME2	628.203	1.32503	0.23922	5.53895	3.04286e-08	1.34676e-06
RNF207	250.509	2.14058	0.386892	5.53275	3.15244e-08	1.39111e-06
GPR137	245.504	1.26055	0.227957	5.52977	3.20645e-08	1.41074e-06
VIM	945.077	1.6874	0.305812	5.51777	3.43338e-08	1.50612e-06
DEPDC7	84.7711	-1.58537	0.287416	-5.51594	3.46929e-08	1.51291e-06
FNDC3B	2330.4	1.01291	0.183625	5.51618	3.46439e-08	1.51291e-06
TMEM35B	72.1804	1.83418	0.333287	5.50331	3.72734e-08	1.62068e-06
PLEK2	1461.8	1.36415	0.247969	5.50128	3.77036e-08	1.63459e-06
LGALS1	2136.61	1.72757	0.314401	5.4948	3.91156e-08	1.69086e-06
PCED1B	158.567	1.96369	0.357613	5.49111	3.99414e-08	1.72154e-06
PABPC1	10523.7	-0.712722	0.130633	-5.45592	4.87208e-08	2.09386e-06
EPDR1	354.442	1.1852	0.2175	5.44917	5.06041e-08	2.16852e-06
ARHGAP26	1598.95	0.95214	0.174937	5.44276	5.24627e-08	2.24168e-06
VIPR1	153.843	-2.05093	0.376973	-5.44052	5.31244e-08	2.26344e-06
RPL22	1847.97	-0.888133	0.163274	-5.43951	5.34261e-08	2.26977e-06
PLA2G4C	125.884	2.87896	0.529621	5.43588	5.45266e-08	2.3099e-06
OCIAD2	919.649	1.2407	0.229108	5.41534	6.11732e-08	2.58409e-06
ITGB1	9203.34	1.22775	0.226851	5.41215	6.22741e-08	2.62312e-06
IFIH1	346.111	1.28771	0.238034	5.40978	6.31029e-08	2.64863e-06
LTBP1	445.931	1.55094	0.286713	5.4094	6.32371e-08	2.64863e-06
TMEM176A	190.665	-1.69953	0.314222	-5.40869	6.34876e-08	2.65164e-06
FADS2	8007.41	0.964425	0.178579	5.40054	6.64392e-08	2.76712e-06
ENSG00000238178	38.2223	4.90276	0.908685	5.39545	6.83533e-08	2.83886e-06
STAP2	968.747	1.6463	0.30528	5.39277	6.93784e-08	2.87339e-06
MYLIP	430.633	-1.07157	0.198895	-5.3876	7.14055e-08	2.94911e-06
ADTRP	54.178	3.62418	0.67305	5.38471	7.25629e-08	2.98858e-06
CGAS	148.083	1.89193	0.351583	5.38118	7.39974e-08	3.03922e-06
TNIP1	1799.09	1.39867	0.260141	5.3766	7.59064e-08	3.10436e-06
PDE4D	879.304	1.70597	0.317308	5.37637	7.60022e-08	3.10436e-06
NCK1	662.262	1.38079	0.257113	5.37036	7.85811e-08	3.20088e-06
CAPRIN2	1697.96	1.59523	0.29708	5.36971	7.88645e-08	3.20363e-06
FKBP9P1	210.272	-2.93401	0.547403	-5.35987	8.32808e-08	3.34635e-06
SVIL	1487.5	1.0777	0.201053	5.36031	8.30805e-08	3.34635e-06
PLEKHG1	1051.09	1.46912	0.274052	5.36074	8.28822e-08	3.34635e-06
COL6A2	165.587	2.55229	0.476144	5.36032	8.30724e-08	3.34635e-06
JAK1	4420.66	0.544923	0.10168	5.35921	8.35866e-08	3.34956e-06
CD302	186.978	-1.37726	0.257169	-5.35547	8.53346e-08	3.41039e-06
LCA5	271.408	1.54359	0.28878	5.34522	9.03066e-08	3.5994e-06
FKBP10	96.5729	-2.63503	0.493238	-5.34231	9.17708e-08	3.64795e-06
ANXA5	4172.02	1.07143	0.200865	5.33411	9.60143e-08	3.80643e-06
ALDH1A1	979.927	-1.63369	0.306544	-5.32936	9.85583e-08	3.89686e-06
LRP5	2042.23	-0.980265	0.184045	-5.32623	1.00271e-07	3.95405e-06
ASAP2	2036.54	1.16418	0.218754	5.32185	1.02715e-07	4.03965e-06
SGPL1	1627.57	0.846251	0.159134	5.31785	1.05001e-07	4.11864e-06
PLAU	648.99	2.46598	0.464593	5.30783	1.1094e-07	4.34013e-06
SLC4A4	613.165	-1.54829	0.291762	-5.30667	1.11645e-07	4.3562e-06
REPIN1	1704.38	-1.0686	0.201554	-5.3018	1.14668e-07	4.45074e-06
KLF7	718.125	1.75359	0.330744	5.30195	1.14569e-07	4.45074e-06
MMACHC	188.089	-1.70885	0.322716	-5.29522	1.18876e-07	4.60202e-06
LINC02605	24.1874	4.94966	0.935739	5.28957	1.22602e-07	4.7339e-06
C3	85.314	2.51534	0.47614	5.28278	1.2724e-07	4.90022e-06
ENSG00000277639	36.0188	-2.74417	0.519532	-5.28201	1.27773e-07	4.90799e-06
IGFL4	241.332	2.37999	0.451289	5.27377	1.33649e-07	5.12047e-06
ATP2C1	2091.1	0.771197	0.146338	5.26997	1.36449e-07	5.21426e-06
PFKFB3	1536.87	-1.48881	0.283086	-5.25921	1.44678e-07	5.51451e-06
NAV2	462.287	0.9908	0.188505	5.25609	1.47153e-07	5.59446e-06
TRPM5	154.861	-1.54261	0.293586	-5.25439	1.48514e-07	5.6174e-06
RHOQ	169.071	1.63313	0.3108	5.25459	1.48352e-07	5.6174e-06
P4HTM	663.104	-0.849169	0.161718	-5.25092	1.51341e-07	5.70977e-06
UPP1	207.872	1.78398	0.340549	5.23854	1.61853e-07	6.09084e-06
LYST	1086.39	0.950105	0.181867	5.22418	1.74927e-07	6.56618e-06
RGMB	1350.69	-1.75016	0.33508	-5.22311	1.75941e-07	6.58755e-06
KCNH2	282.423	-1.7691	0.338838	-5.22107	1.7789e-07	6.63463e-06
BTBD19	61.775	2.73186	0.523259	5.22086	1.78093e-07	6.63463e-06
ARL4A	1014.84	1.19041	0.228525	5.2091	1.89755e-07	7.05138e-06
MFSD4A	442.568	1.26059	0.242096	5.20699	1.91932e-07	7.11445e-06
ITGB5	1886.89	1.27147	0.244442	5.20151	1.9768e-07	7.30923e-06
ALDH6A1	250.455	-1.44899	0.279043	-5.19272	2.07248e-07	7.64396e-06
HGSNAT	854.104	0.952641	0.183946	5.17892	2.23176e-07	8.21098e-06
C11orf80	257.831	0.956201	0.184938	5.1704	2.33595e-07	8.57305e-06
PIP5K1B	321.075	-1.58542	0.30717	-5.16137	2.4515e-07	8.97489e-06
CREB5	538.161	1.63416	0.317193	5.15194	2.57805e-07	9.39184e-06
COL6A1	937.76	1.91806	0.372297	5.15195	2.57792e-07	9.39184e-06
ADAM17	1129.03	0.725086	0.141106	5.1386	2.76792e-07	1.00588e-05
TNFRSF1B	489.471	1.44202	0.280892	5.13372	2.84077e-07	1.02983e-05
LHFPL2	762.74	1.35199	0.263613	5.1287	2.91748e-07	1.05506e-05
DST	4429.86	1.80537	0.352169	5.12642	2.95296e-07	1.06529e-05
ST3GAL1	1419.36	1.51085	0.295015	5.12126	3.03499e-07	1.09223e-05
TK2	711.357	1.05015	0.205672	5.10594	3.29148e-07	1.18167e-05
ICAM2	204.124	2.39026	0.468403	5.10301	3.34297e-07	1.19725e-05
LARP6	282.977	1.42268	0.279234	5.09493	3.48873e-07	1.24644e-05
CLDN1	1388.87	1.26927	0.249298	5.09138	3.55473e-07	1.26697e-05
AFDN	4089.95	1.01423	0.199304	5.08889	3.60171e-07	1.28064e-05
C5orf15	864.77	0.855718	0.168377	5.08214	3.73201e-07	1.32379e-05
BIRC2	1471.4	0.957719	0.188561	5.0791	3.79235e-07	1.34199e-05
SERPINB9	559.989	1.25987	0.248103	5.07802	3.8138e-07	1.34636e-05
RAB4A	766.755	-0.785987	0.154916	-5.07363	3.9029e-07	1.37454e-05
CCL2	185.705	7.66184	1.51152	5.06896	3.99997e-07	1.40539e-05
EPB41L4A-AS1	423.848	-1.15697	0.228601	-5.06109	4.16871e-07	1.46122e-05
FAM53B	735.52	-0.916657	0.181162	-5.05989	4.19503e-07	1.46698e-05
ATG7	458.702	0.759139	0.150188	5.05458	4.31342e-07	1.50338e-05
ALOX15B	67.6723	3.72298	0.736594	5.05431	4.31943e-07	1.50338e-05
CDKN1B	1102.52	-0.760449	0.150482	-5.05342	4.33968e-07	1.5069e-05
SEC14L2	1134.03	0.982647	0.194592	5.04979	4.423e-07	1.53014e-05
BCL3	266.205	1.79931	0.356327	5.0496	4.42726e-07	1.53014e-05
SFXN4	167.685	-1.08976	0.216344	-5.03718	4.72446e-07	1.62906e-05
SMAD9	86.5335	-2.62747	0.52187	-5.03472	4.78543e-07	1.64625e-05
CLCF1	92.8511	2.31719	0.460414	5.03283	4.83285e-07	1.65872e-05
KCNAB2	440.393	-2.2157	0.440779	-5.02677	4.98799e-07	1.70801e-05
NUAK1	232.147	1.73316	0.344977	5.02398	5.06123e-07	1.7291e-05
RAET1L	28.7406	4.60282	0.918755	5.00984	5.44756e-07	1.85681e-05
NCOA7	784.544	0.97068	0.193855	5.00724	5.52149e-07	1.87769e-05
ACTN1	3965.79	0.853604	0.170525	5.00575	5.56437e-07	1.88794e-05
LINC00973	32.7351	7.23043	1.44577	5.0011	5.70049e-07	1.92971e-05
TRIM16	741.18	1.13225	0.226564	4.99747	5.80865e-07	1.96184e-05
IL18R1	39.1599	3.03464	0.609393	4.97978	6.36569e-07	2.14509e-05
MARCKS	3989.52	0.901536	0.181075	4.9788	6.39787e-07	2.15105e-05
EPHB3	528.313	-1.89286	0.380702	-4.97204	6.62523e-07	2.22245e-05
NNT	1119.67	-0.987511	0.198916	-4.96447	6.88887e-07	2.30567e-05
ITSN2	511.847	0.790479	0.159369	4.96006	7.04703e-07	2.3533e-05
SHC2	187.142	1.70842	0.344571	4.95811	7.11837e-07	2.37178e-05
FOXA3	255.275	-1.54264	0.311726	-4.9487	7.47111e-07	2.48372e-05
ANXA7	1670.5	0.722012	0.146044	4.94381	7.66114e-07	2.5412e-05
USP12	936.567	0.613993	0.124235	4.9422	7.72462e-07	2.55654e-05
ANO9	517.744	1.58781	0.321331	4.94135	7.75852e-07	2.56204e-05
DUSP5	466.315	1.88712	0.382326	4.93589	7.97843e-07	2.6288e-05
ARHGAP29	3504.21	1.15618	0.234314	4.93431	8.04362e-07	2.64441e-05
GDA	1241.92	0.771116	0.156306	4.93337	8.08226e-07	2.65123e-05
MMP14	1126.61	1.22157	0.24766	4.93244	8.12083e-07	2.658e-05
PTBP3	10684.2	0.846568	0.171683	4.931	8.18091e-07	2.67177e-05
LMO7	2404.91	0.985213	0.199961	4.92703	8.34906e-07	2.72069e-05
EREG	607.866	1.84934	0.375489	4.92516	8.42924e-07	2.7408e-05
PTPN21	366.574	1.08999	0.221911	4.91184	9.02259e-07	2.92731e-05
LRPPRC	4043.99	-0.561431	0.114341	-4.91014	9.10133e-07	2.94641e-05
TP53INP2	166.122	1.39185	0.283583	4.90808	9.19739e-07	2.97102e-05
GJB2	1899.21	1.65501	0.337252	4.90734	9.23203e-07	2.97572e-05
CHST15	1189.17	1.38559	0.28284	4.89884	9.64022e-07	3.10055e-05
SCYL2	1498.04	0.557615	0.114046	4.88937	1.01161e-06	3.23505e-05
HSD3B7	290.016	1.40322	0.286954	4.89006	1.00806e-06	3.23505e-05
ANKRD29	79.1258	2.39137	0.489111	4.88922	1.01238e-06	3.23505e-05
TBILA	119.833	1.99625	0.408496	4.88683	1.02472e-06	3.26742e-05
GREB1L	583.816	1.00481	0.205765	4.88327	1.0434e-06	3.31985e-05
CCDC9B	382.606	1.49918	0.30714	4.88111	1.0549e-06	3.34926e-05
SMIM3	471.357	-1.56298	0.320334	-4.87921	1.06511e-06	3.37143e-05
RAP1B	1318.51	1.07107	0.219529	4.87897	1.06643e-06	3.37143e-05
IFNAR2	595.987	1.27407	0.261266	4.87655	1.0796e-06	3.40579e-05
RAMP1	64.6516	-2.23764	0.459435	-4.87043	1.11357e-06	3.50551e-05
CD83	79.5759	2.23541	0.45908	4.86932	1.11982e-06	3.51027e-05
KRT16	56.7164	4.03861	0.829352	4.86959	1.11829e-06	3.51027e-05
SLC38A11	75.0973	-3.54579	0.728964	-4.86414	1.14953e-06	3.5958e-05
MTSS2	893.175	-1.2346	0.253853	-4.86346	1.15353e-06	3.60062e-05
ALS2CL	680.499	1.36632	0.28096	4.86305	1.15593e-06	3.60062e-05
KCNK1	455.03	1.07999	0.222339	4.85738	1.18947e-06	3.69603e-05
SFN	1802.26	1.50766	0.310408	4.85704	1.19154e-06	3.69603e-05
ACTR3	2680.64	0.607686	0.125317	4.84921	1.23956e-06	3.82895e-05
TGFBR1	577.324	1.29767	0.267583	4.84961	1.23703e-06	3.82895e-05
FRMD5	1093.94	0.918093	0.189613	4.84194	1.28577e-06	3.96343e-05
ENSG00000289145	46.3666	2.6081	0.5391	4.83788	1.3123e-06	4.03683e-05
CMTM3	267.199	2.24941	0.465109	4.8363	1.32277e-06	4.0606e-05
UPF1	855.714	-0.852685	0.176351	-4.83516	1.33037e-06	4.0755e-05
PPARGC1B	158.577	-1.55393	0.321426	-4.83447	1.33498e-06	4.08118e-05
SNX10	185.364	1.75924	0.363987	4.83324	1.34328e-06	4.09811e-05
UEVLD	475.874	0.867497	0.179525	4.83217	1.35053e-06	4.11178e-05
COL9A2	107.085	1.90867	0.395041	4.83156	1.35466e-06	4.11589e-05
ZKSCAN1	4695.47	-1.01102	0.209332	-4.82972	1.36724e-06	4.13716e-05
ENSG00000283265	33.7214	6.30336	1.30503	4.83007	1.36486e-06	4.13716e-05
NT5E	3552.98	1.35835	0.281514	4.82517	1.39881e-06	4.22405e-05
PGPEP1	829.995	-0.959155	0.19895	-4.82108	1.42784e-06	4.30296e-05
PLAT	493.608	4.97759	1.03258	4.82054	1.43168e-06	4.30578e-05
LYN	657.294	1.23038	0.255346	4.81848	1.44656e-06	4.34174e-05
CD24	9624.05	0.687856	0.142958	4.81159	1.49731e-06	4.48496e-05
CALB2	340.528	-2.40221	0.499518	-4.80907	1.51635e-06	4.52319e-05
RAPGEF1	665.913	0.754615	0.156927	4.80869	1.51922e-06	4.52319e-05
TNFSF15	401.666	1.46862	0.305375	4.80925	1.51499e-06	4.52319e-05
PLPP1	290.16	1.40965	0.29326	4.80682	1.53353e-06	4.55665e-05
LRP4	133.915	-1.74176	0.362949	-4.79891	1.59528e-06	4.73065e-05
RHOB	2071.71	1.18004	0.246379	4.78954	1.67164e-06	4.94717e-05
SLC29A4	409.13	-1.33478	0.278751	-4.78845	1.68071e-06	4.96411e-05
PPP2CB	563.484	0.645212	0.134762	4.78778	1.68638e-06	4.97097e-05
SESTD1	948.56	1.15806	0.242065	4.78408	1.7177e-06	5.05323e-05
SLMAP	1718.82	0.783021	0.1639	4.77743	1.77551e-06	5.21297e-05
MMP9	35.5555	5.37622	1.12567	4.77603	1.78791e-06	5.239e-05
SMURF1	1284.92	0.861216	0.180604	4.76853	1.85579e-06	5.42719e-05
AKR7A3	78.4083	-2.20366	0.462175	-4.76802	1.86047e-06	5.43015e-05
EGFR	2382.83	0.93668	0.19648	4.76731	1.867e-06	5.4385e-05
DENND1C	80.542	-1.86504	0.391356	-4.76558	1.88308e-06	5.47459e-05
SEMA4C	653.238	1.0678	0.224129	4.7642	1.89606e-06	5.50156e-05
UBE2Z	1899.75	0.68445	0.143894	4.75661	1.96867e-06	5.70108e-05
CLDN3	2017.99	-1.0754	0.226113	-4.75604	1.97429e-06	5.70619e-05
CDON	205.49	-1.0187	0.214366	-4.75213	2.01281e-06	5.80622e-05
TAPBPL	197.465	1.13779	0.239535	4.75001	2.03407e-06	5.85614e-05
MLXIPL	195.171	-1.13161	0.238383	-4.74703	2.06427e-06	5.93157e-05
EML4	2627.76	-0.799474	0.168504	-4.74454	2.08984e-06	5.99343e-05
PNPO	681.282	-0.849996	0.179336	-4.73968	2.14052e-06	6.11514e-05
ENSG00000253616	49.8007	3.33435	0.703472	4.73985	2.13878e-06	6.11514e-05
ARHGEF2	1254.98	-0.742314	0.156777	-4.73483	2.1924e-06	6.2513e-05
IL1RAPL1	71.9961	3.00157	0.634805	4.72832	2.2638e-06	6.4425e-05
ZHX3	230.944	-1.23273	0.260923	-4.72451	2.30673e-06	6.55209e-05
ZC3H12A	752.248	1.26696	0.268314	4.72192	2.33634e-06	6.6235e-05
EIF3L	2971.77	-0.735939	0.156018	-4.71702	2.3933e-06	6.77202e-05
CYFIP2	523.94	-1.09519	0.232272	-4.71513	2.41562e-06	6.82216e-05
THSD1	48.9343	-2.39368	0.508455	-4.70774	2.50478e-06	7.06053e-05
TNFRSF12A	1791.13	1.3035	0.277047	4.70498	2.53886e-06	7.14302e-05
KCNMB4	313.217	-1.10873	0.235803	-4.70192	2.57728e-06	7.23738e-05
NUP210	654.727	-1.09322	0.232694	-4.69811	2.62578e-06	7.35964e-05
GK	166.539	1.74111	0.370719	4.69658	2.64553e-06	7.40098e-05
ERRFI1	2166.62	1.14241	0.243271	4.69604	2.65249e-06	7.4065e-05
TUBB2A	144.217	1.92883	0.41138	4.68869	2.74963e-06	7.66329e-05
TSPAN11	41.6495	3.49849	0.746487	4.68661	2.77767e-06	7.72691e-05
RHCG	37.7627	2.41099	0.515518	4.67684	2.91328e-06	8.08898e-05
IFNLR1	90.4349	-1.9598	0.419161	-4.67554	2.93179e-06	8.12518e-05
FLRT3	971.103	1.73799	0.372468	4.66616	3.06883e-06	8.48909e-05
DCBLD2	9862.19	2.48352	0.532948	4.65997	3.16254e-06	8.73202e-05
CNN3-DT	278.511	1.27224	0.273093	4.65864	3.18307e-06	8.77237e-05
CHMP2B	1512.75	0.660727	0.141987	4.65342	3.26473e-06	8.98073e-05
GPC4	282.996	-1.26475	0.272462	-4.64194	3.45148e-06	9.47686e-05
TOMM70	1282.63	-0.724563	0.156118	-4.64114	3.46494e-06	9.49623e-05
GLS	3057.35	1.08277	0.233349	4.64012	3.48211e-06	9.52569e-05
ZNF850	221.342	-1.44046	0.310525	-4.63878	3.5047e-06	9.5696e-05
FAS	971.743	1.36184	0.2936	4.63841	3.51107e-06	9.5696e-05
PSME4	1630	0.774843	0.167309	4.6312	3.63558e-06	9.89077e-05
PIGA	328.158	0.974463	0.21052	4.62884	3.67717e-06	9.98562e-05
MARCHF2	234.847	1.23297	0.266435	4.62766	3.6982e-06	0.000100243
VHL	1711.91	0.651814	0.140892	4.62632	3.72218e-06	0.000100709
SAMD4A	915.783	1.20505	0.260697	4.62241	3.79315e-06	0.000102256
SERPINE2	964.243	1.67136	0.361569	4.62251	3.79122e-06	0.000102256
AFAP1	1071.63	0.756603	0.164046	4.61214	3.9854e-06	0.000107244
SPHK2	238.311	-1.27853	0.277472	-4.60777	4.07001e-06	0.000108732
TMTC2	812.428	0.816631	0.177205	4.6084	4.05784e-06	0.000108732
S100A10	3467.23	1.57981	0.342837	4.60806	4.06449e-06	0.000108732
NOCT	82.9654	1.88003	0.407982	4.60812	4.06318e-06	0.000108732
LRRC1	870.053	0.846793	0.183882	4.60508	4.12309e-06	0.000109951
KCNQ1	938.045	-1.24874	0.271534	-4.59883	4.24869e-06	0.000113098
ACOT9	427.155	0.899359	0.195662	4.5965	4.29645e-06	0.000114164
WNT4	63.6339	2.3614	0.514126	4.59304	4.36829e-06	0.000115865
NRAS	1849.29	0.676176	0.147254	4.59191	4.39201e-06	0.000116286
SHMT1	592.823	-1.26362	0.275389	-4.58847	4.465e-06	0.000118008
GABRE	445.553	1.26972	0.277187	4.58074	4.63339e-06	0.000122241
PKP4	2989.65	0.754505	0.165017	4.5723	4.82402e-06	0.000127044
SMYD2	459.547	0.944681	0.206671	4.57094	4.85534e-06	0.000127642
WDR12	361.502	-0.905988	0.198277	-4.5693	4.89355e-06	0.000128229
MAP7D1	355.106	1.02176	0.223616	4.56924	4.89495e-06	0.000128229
MRTFA	303.234	0.893991	0.195752	4.56695	4.94872e-06	0.000129409
TES	2037.09	0.741347	0.162489	4.56243	5.05642e-06	0.000131992
SDCBP2	390.106	1.58092	0.346986	4.55617	5.20955e-06	0.00013575
PEX11A	257.366	-1.01147	0.222428	-4.54741	5.43109e-06	0.000141275
C4BPB	50.1543	3.32361	0.732553	4.53703	5.70531e-06	0.000148148
SPIRE2	577.335	-0.94078	0.207374	-4.53663	5.71613e-06	0.00014817
MALL	481.276	1.57391	0.347173	4.5335	5.8015e-06	0.00015012
ARFRP1	311.64	0.961671	0.212662	4.52207	6.12366e-06	0.00015818
STXBP6	189.967	-1.94982	0.431217	-4.52166	6.13558e-06	0.000158212
SPON2	162.172	1.98262	0.43872	4.51909	6.21054e-06	0.000159868
MYB	665.244	-2.01246	0.445413	-4.51818	6.23723e-06	0.000160155
SERPINB8	166.765	1.79498	0.397298	4.51798	6.24333e-06	0.000160155
MPZL1	1195.08	0.817893	0.181134	4.51539	6.31998e-06	0.000161709
ITGB1-DT	35.0263	2.24062	0.496239	4.5152	6.32569e-06	0.000161709
CSF1	61.7084	2.80085	0.620641	4.51284	6.39655e-06	0.000163239
OASL	98.5875	1.61225	0.357299	4.51233	6.41187e-06	0.000163348
KRT7	3736.04	2.26539	0.50236	4.5095	6.49813e-06	0.000165262
B4GALT6	528.604	0.857279	0.190308	4.50469	6.64685e-06	0.000168755
PTK7	2770.3	-0.99618	0.221183	-4.50388	6.67229e-06	0.000169111
RAC1	4662.82	0.6994	0.15533	4.50267	6.71048e-06	0.000169789
FAM222A	213.934	1.25354	0.278479	4.50139	6.75089e-06	0.00017052
NSUN7	263.324	-1.10734	0.246217	-4.49741	6.87858e-06	0.00017345
PLD1	1619.75	1.13554	0.252903	4.49002	7.12163e-06	0.000179274
DHCR24	7247.39	0.805736	0.179473	4.48946	7.14047e-06	0.000179444
PLEC	1418.89	1.19202	0.265601	4.48803	7.18862e-06	0.000180348
RAB40B	316.749	-0.988377	0.220269	-4.48714	7.21864e-06	0.000180795
RBP1	1335.1	4.21211	0.939474	4.48348	7.34359e-06	0.000183615
CFLAR	2726.86	1.07796	0.240782	4.47692	7.57275e-06	0.000188988
ENSG00000285517	189.363	1.7739	0.39626	4.4766	7.58399e-06	0.000188988
PLEKHB1	857.952	-1.29641	0.289823	-4.47313	7.70844e-06	0.000191767
SQSTM1	6945.84	1.0664	0.238518	4.47095	7.78739e-06	0.000193406
TSHZ1	217.672	-0.943362	0.21102	-4.47049	7.80419e-06	0.000193499
OSBPL3	1687.99	0.662343	0.148237	4.46812	7.89089e-06	0.000194349
KIFAP3	335.471	1.09845	0.245803	4.46883	7.86487e-06	0.000194349
IFNGR2	947.079	1.7021	0.380936	4.4682	7.88809e-06	0.000194349
PTAFR	510.666	4.43423	0.992337	4.46847	7.87803e-06	0.000194349
SMAD6	795.352	0.765608	0.171625	4.46093	8.16048e-06	0.000200324
MVP-DT	72.4494	1.50067	0.336398	4.46101	8.15754e-06	0.000200324
FMO5	62.3631	-1.84576	0.413907	-4.45937	8.22017e-06	0.000201455
FMOD	177.99	-3.92167	0.880495	-4.45394	8.43075e-06	0.000206275
COBLL1	343.619	-1.51277	0.339708	-4.45315	8.46213e-06	0.000206702
MFHAS1	1869.46	0.768722	0.17277	4.44941	8.61083e-06	0.000209988
ACSM3	107.001	-2.37956	0.535028	-4.44755	8.6856e-06	0.000211463
TANGO2	242.305	1.00908	0.226902	4.4472	8.69985e-06	0.000211463
VCAN	3795.28	5.04583	1.13537	4.44422	8.82124e-06	0.000214063
ENSG00000287929	21.0985	3.50777	0.789559	4.44269	8.88409e-06	0.000215236
ERAP1	980.815	1.27506	0.287215	4.43939	9.02135e-06	0.000218205
PROM2	777.525	-1.32217	0.298035	-4.43627	9.15307e-06	0.00022103
GPX3	229.559	-1.84559	0.416256	-4.43379	9.2589e-06	0.000223222
TRIB1	1936.48	0.723447	0.163192	4.43311	9.28848e-06	0.000223572
GPRIN1	177.238	1.17257	0.26508	4.42345	9.71393e-06	0.000233056
PRDM1	153.65	1.90242	0.43006	4.42361	9.70674e-06	0.000233056
PNMA1	172.396	1.06001	0.239778	4.4208	9.83342e-06	0.000235541
RAB32	350.3	1.55347	0.35145	4.42018	9.86188e-06	0.000235842
GPX8	345.836	1.49936	0.339284	4.41919	9.90713e-06	0.000236543
ENSG00000280649	68.945	1.64343	0.372614	4.41056	1.03104e-05	0.000245776
NKILA	67.5987	2.83132	0.642139	4.4092	1.03753e-05	0.000246926
LSS	750.635	1.37316	0.311747	4.40473	1.05916e-05	0.00025167
IDI1	2701.48	0.936961	0.212894	4.40107	1.07721e-05	0.000254733
APLF	365.267	1.0275	0.233446	4.40144	1.07536e-05	0.000254733
TUBB6	548.347	1.33244	0.302739	4.40128	1.07612e-05	0.000254733
TFF1	1186.37	2.98431	0.678336	4.39945	1.08525e-05	0.000256226
SYNGR3	121.444	2.08923	0.47505	4.39793	1.09289e-05	0.000257211
NFAM1	61.5492	3.15528	0.717396	4.39825	1.09128e-05	0.000257211
PTGES2-AS1	37.9536	-2.24992	0.51202	-4.39421	1.11176e-05	0.000260622
AMOT	1375.72	0.784816	0.178591	4.3945	1.11029e-05	0.000260622
MKLN1-AS	57.0773	1.54548	0.351723	4.39404	1.11266e-05	0.000260622
DOK7	197.907	-2.1029	0.478841	-4.39164	1.12498e-05	0.000263092
TUBA1C	2792.76	0.864395	0.196898	4.39007	1.13315e-05	0.000264586
PEA15	161.89	1.10888	0.252747	4.3873	1.14765e-05	0.00026755
NPLOC4	1569.22	0.594309	0.13549	4.38637	1.1526e-05	0.000268284
SAMD9L	20.6038	3.89442	0.888013	4.38554	1.15697e-05	0.000268878
PTGER4	285.774	-1.20318	0.274606	-4.38147	1.17881e-05	0.000273524
INPP5E	282.283	1.07417	0.245284	4.37929	1.19069e-05	0.00027585
ELL2	355.247	1.21712	0.278026	4.37772	1.19928e-05	0.000277406
LINC01811	305.449	-2.98987	0.683243	-4.37599	1.20882e-05	0.000279176
NFE2L3	3356.2	1.13239	0.258878	4.37423	1.21864e-05	0.000281008
IGSF3	1458.72	1.24537	0.284814	4.37256	1.22797e-05	0.00028272
LCN15	31.0479	-6.47365	1.4814	-4.36994	1.24281e-05	0.000285693
CSPG4	94.7122	3.06171	0.701885	4.36212	1.28806e-05	0.000295636
SUCLG2	1569.09	-0.775371	0.177991	-4.35622	1.32325e-05	0.000303244
ELF4	537.354	0.729918	0.167605	4.35499	1.33075e-05	0.000304492
RUBCNL	964.27	-1.72275	0.395694	-4.35376	1.33825e-05	0.000305736
C3orf70	94.1904	-1.74336	0.400534	-4.35257	1.34548e-05	0.000306915
LDLRAD4	387.574	1.44942	0.333971	4.33997	1.42503e-05	0.000324561
ESRP2	789.264	-0.71001	0.16377	-4.33541	1.45487e-05	0.000330849
AMPD2	342.006	-0.742545	0.171332	-4.33396	1.46452e-05	0.000332534
ACER2	160.68	-1.00957	0.232994	-4.33301	1.47084e-05	0.000333458
DZIP3	372.252	0.901854	0.208288	4.32983	1.49224e-05	0.000337793
LINC00963	336.809	1.04167	0.240805	4.32579	1.51987e-05	0.000343524
CEACAM22P	21.6863	4.62194	1.06869	4.32487	1.52622e-05	0.000344434
DKK1	837.352	2.64204	0.611164	4.32296	1.53947e-05	0.000346895
RASEF	845.872	1.32671	0.307635	4.31261	1.61338e-05	0.000362999
SAMD9	92.4042	2.28343	0.52966	4.31112	1.62432e-05	0.000364907
ZBTB38	2277.98	1.0017	0.2325	4.30841	1.6443e-05	0.000368836
VNN1	27.4311	2.90326	0.674037	4.30727	1.65281e-05	0.000370184
MYO6	2471.14	0.665904	0.154891	4.29918	1.71429e-05	0.000382797
IL1R2	33.8084	2.91388	0.67777	4.29922	1.714e-05	0.000382797
LIF	1513.27	1.78296	0.415034	4.29594	1.73955e-05	0.000387854
PPP1R1B	2215.32	-2.25254	0.524709	-4.29293	1.76333e-05	0.000392566
MOSPD2	579.364	1.02495	0.238957	4.28925	1.79275e-05	0.000398516
SYNGR1	34.1571	-2.64758	0.618215	-4.28262	1.8471e-05	0.000409722
SELENBP1	158.507	-1.76132	0.411291	-4.28242	1.84868e-05	0.000409722
MBOAT2	343.326	1.59967	0.373916	4.27815	1.88451e-05	0.000417038
FAM3D	206.819	-2.13269	0.49874	-4.27615	1.90154e-05	0.00041989
DNMBP	1035.79	-0.705705	0.165053	-4.27564	1.90589e-05	0.00041989
ENSG00000225339	45.8327	2.50348	0.585482	4.27593	1.90342e-05	0.00041989
AGR3	237.016	-1.33564	0.312491	-4.27418	1.91846e-05	0.000422032
RAB40C	582.601	-0.885581	0.207403	-4.26986	1.95595e-05	0.00042833
MAP4	2738.92	0.476397	0.11158	4.26955	1.95864e-05	0.00042833
KCTD13	453.569	0.895565	0.209735	4.26997	1.95495e-05	0.00042833
NAGK	361.976	1.31377	0.307651	4.27033	1.95186e-05	0.00042833
CCN1	170.206	2.09416	0.490695	4.26775	1.97455e-05	0.000431174
UNC13A	90.1555	3.10447	0.727747	4.26587	1.99129e-05	0.000434188
GRAMD1B	96.2801	-2.70055	0.633178	-4.26508	1.99829e-05	0.000435076
BAG1	373.763	-0.714611	0.167685	-4.26164	2.02932e-05	0.000441183
ENSG00000286901	67.5711	-2.39644	0.562551	-4.25995	2.04474e-05	0.000443884
CSF2	73.6952	6.23698	1.46432	4.25929	2.05078e-05	0.000444544
WDFY2	436.507	1.11672	0.262561	4.25318	2.10758e-05	0.000456191
NRBP2	166.455	1.24346	0.292432	4.25212	2.11754e-05	0.000457679
TMPRSS4	5302.8	1.13167	0.266222	4.25084	2.12969e-05	0.000459635
CENPI	294.973	0.857583	0.201775	4.25019	2.13586e-05	0.000460295
RECQL	690.117	0.915433	0.215615	4.24568	2.17934e-05	0.000468984
ARFGEF3	1669.9	-0.946252	0.223006	-4.24317	2.2038e-05	0.000473562
GCHFR	74.5967	-1.66085	0.391573	-4.24149	2.22041e-05	0.000475971
IVNS1ABP	2191.09	-0.951925	0.224437	-4.24139	2.22143e-05	0.000475971
DAPP1	172.947	1.48142	0.349334	4.24071	2.22812e-05	0.000476028
FGF20	124.353	4.32468	1.01979	4.24075	2.22775e-05	0.000476028
CSNK1G2	1017.07	0.77626	0.183115	4.2392	2.24321e-05	0.000478562
THNSL1	250.713	-1.07665	0.254137	-4.23651	2.27023e-05	0.00048363
AKAP1	810.051	-0.637223	0.150533	-4.2331	2.30495e-05	0.000490322
NINJ1	691.947	1.11409	0.263251	4.23203	2.31594e-05	0.000491955
CD58	474.6	1.07379	0.253827	4.23038	2.33296e-05	0.000494861
GDPD5	236.75	-1.02582	0.242552	-4.22929	2.34433e-05	0.000496563
PHB2	2201.58	-0.763719	0.180665	-4.22727	2.36543e-05	0.000500317
RORC	572.623	-1.88747	0.44669	-4.22544	2.38472e-05	0.000501535
SOD2	2020.35	0.577557	0.136683	4.22553	2.38376e-05	0.000501535
FEZ2	626.012	0.621045	0.146973	4.22558	2.38329e-05	0.000501535
SH3GLB1	1659.65	0.758554	0.179489	4.22619	2.37687e-05	0.000501535
TNFAIP1	1035.04	0.799012	0.189243	4.22214	2.41993e-05	0.0005075
KRT15	220.001	1.29171	0.305936	4.22215	2.41985e-05	0.0005075
LACTB	340.001	0.797253	0.18889	4.22073	2.43514e-05	0.000509969
PLCH1	304.639	-0.859929	0.203854	-4.21836	2.46086e-05	0.000514628
JARID2	602.865	0.705729	0.16735	4.21708	2.47488e-05	0.000516832
LAMB3	4583.91	2.1029	0.500066	4.20525	2.60798e-05	0.000543861
B3GLCT	171.868	0.937889	0.223133	4.20327	2.63088e-05	0.000547866
GOLGA7B	98.5082	2.62636	0.625097	4.20152	2.6513e-05	0.000551344
LINC01948	32.2422	2.09261	0.498215	4.20022	2.66656e-05	0.00055374
RMI1	219.305	-1.18337	0.281863	-4.1984	2.68803e-05	0.000556729
PNPLA3	529.705	1.04385	0.248633	4.19837	2.68846e-05	0.000556729
VCL	4098.41	0.613842	0.146352	4.19429	2.7373e-05	0.000566053
ZNF511	512.524	-1.20743	0.287946	-4.19326	2.74978e-05	0.000567841
CHFR	400.313	1.06211	0.25339	4.1916	2.76994e-05	0.000571208
ARRB1	987.765	-0.763129	0.182107	-4.19054	2.78289e-05	0.000573082
NOTCH3	415.845	-1.43419	0.342384	-4.18883	2.80392e-05	0.000576001
MVB12B	122.842	-1.32088	0.315338	-4.18876	2.80483e-05	0.000576001
RAB8B	919.431	0.868154	0.207309	4.18773	2.81754e-05	0.00057781
SH3BGRL3	3387.65	1.27419	0.304339	4.18676	2.82967e-05	0.000579496
HIVEP2	823.813	0.844712	0.201913	4.18355	2.86991e-05	0.000586927
CCN2	545.359	2.77923	0.66503	4.17911	2.92657e-05	0.00059769
CNNM2	292.785	-1.19352	0.285851	-4.17532	2.97569e-05	0.000606886
PSTPIP2	414.883	1.04052	0.249277	4.17415	2.99104e-05	0.000609177
RCOR2	63.1273	-2.04208	0.489382	-4.17278	3.0091e-05	0.000612016
PERP	6864.32	0.690563	0.165555	4.17119	3.0301e-05	0.000615443
SLC9A3-AS1	426.749	-1.62157	0.388794	-4.17078	3.03561e-05	0.000615719
PJA1	302.7	1.36532	0.3277	4.16636	3.09497e-05	0.0006269
MIR3654	2140.95	-0.823519	0.197741	-4.16463	3.11853e-05	0.000630812
NR0B2	19.9607	-3.9347	0.944951	-4.16392	3.12826e-05	0.000631917
P4HA2	3161.68	1.21531	0.291969	4.16245	3.14846e-05	0.000635133
AOAH	609.357	1.7464	0.419606	4.162	3.15468e-05	0.000635522
TMEM94	460.054	-0.762717	0.183365	-4.15956	3.18863e-05	0.00064149
LMO4	737.584	0.957522	0.230298	4.15776	3.21384e-05	0.000645686
SEMA5A	254.917	1.12121	0.26971	4.15708	3.22346e-05	0.000646742
MEN1	414.723	-0.731837	0.17606	-4.15675	3.22801e-05	0.000646779
ZNF395	726.802	-1.03735	0.249602	-4.15601	3.23852e-05	0.00064801
PSMB10	172.274	1.26802	0.305458	4.15122	3.30704e-05	0.000660829
NDC1	985.538	-0.583548	0.140954	-4.13999	3.47313e-05	0.000693084
RSBN1L	391.904	-0.75857	0.18325	-4.13954	3.48007e-05	0.000693536
PTDSS1	698.627	-0.736873	0.178063	-4.13827	3.49932e-05	0.000696434
SGMS2	657.709	1.09093	0.263942	4.13321	3.57729e-05	0.000710997
PLA2G12A	498.776	-0.793035	0.191945	-4.13158	3.60275e-05	0.00071319
TMC6	1142.13	0.850001	0.205715	4.13194	3.59719e-05	0.00071319
ARID3B	133.939	1.11038	0.268741	4.13177	3.59981e-05	0.00071319
GALNT12	640.524	-0.977159	0.236708	-4.12812	3.6574e-05	0.000723044
SYBU	252.31	-1.22379	0.297077	-4.11944	3.79786e-05	0.000748815
MPI	576.251	-0.675734	0.164026	-4.11968	3.79405e-05	0.000748815
DPH5	311.853	-0.917285	0.222716	-4.11862	3.81141e-05	0.000750489
NLE1	229.717	-0.991035	0.24086	-4.11456	3.87911e-05	0.000762807
TMEM8B	379.88	-0.734407	0.178614	-4.11169	3.92769e-05	0.000771335
PPP4C	509.499	0.733931	0.178591	4.10957	3.96401e-05	0.000777438
MAP3K6	243.888	1.45148	0.353299	4.10835	3.98489e-05	0.000779471
RNU6-26P	24.7531	2.65998	0.647455	4.10836	3.98486e-05	0.000779471
LPCAT3	739.816	-0.736834	0.17947	-4.10561	4.03252e-05	0.000787749
PKDCC	847.643	-1.53746	0.37458	-4.10448	4.05219e-05	0.000788476
KIF12	282.333	-1.30485	0.317873	-4.10495	4.04402e-05	0.000788476
ENSG00000255750	19.7449	4.76762	1.1615	4.1047	4.04834e-05	0.000788476
ACACB	470.258	-0.749718	0.182802	-4.10126	4.10907e-05	0.000798023
HAS2-AS1	40.4858	1.63338	0.398278	4.10109	4.11202e-05	0.000798023
SLC16A5	385.198	-1.17727	0.287198	-4.09917	4.14637e-05	0.000803637
GPHN	573.546	-1.23262	0.300891	-4.09657	4.19323e-05	0.000811658
H19	28.0833	-6.01298	1.4681	-4.09577	4.20767e-05	0.000813391
PCK1	585.437	-3.32764	0.813032	-4.09288	4.26051e-05	0.000822534
MUC5B	90.561	-2.60084	0.635662	-4.09155	4.28502e-05	0.000825116
NEURL3	55.5219	2.43887	0.596067	4.09161	4.2839e-05	0.000825116
COL4A1	168.257	1.49911	0.366431	4.09111	4.29319e-05	0.000825617
GLS2	128.177	-1.02853	0.251585	-4.0882	4.34732e-05	0.000834944
SH3KBP1	892.908	0.975956	0.238763	4.08755	4.35951e-05	0.000836202
STX7	1264.03	0.640205	0.156656	4.08669	4.37565e-05	0.000838213
HSPH1	1235.15	0.606871	0.148621	4.08333	4.43947e-05	0.000849342
STK17A	496.02	0.959137	0.235002	4.08141	4.47642e-05	0.000855307
CLDN2	7024.36	-1.06329	0.261131	-4.07188	4.66356e-05	0.000889917
MFSD12	585.578	0.741404	0.182123	4.07089	4.68345e-05	0.000892565
PXK	178.662	-0.866564	0.212902	-4.07025	4.69632e-05	0.000893869
LRRFIP2	532.633	0.721223	0.177266	4.06858	4.73007e-05	0.000899137
PKIA	176.818	1.99111	0.489834	4.06487	4.80592e-05	0.000912386
LINC01123	54.0254	-2.00847	0.494367	-4.06271	4.85069e-05	0.000919648
NPC1	1394.62	0.929678	0.228848	4.06242	4.85657e-05	0.000919648
DEPTOR	396.76	-1.81237	0.446398	-4.05999	4.90754e-05	0.000928113
ZDHHC3	2312.22	0.536014	0.1321	4.05765	4.95697e-05	0.000936267
XAF1	68.1876	2.5735	0.634394	4.05663	4.97857e-05	0.000939151
CDV3	2087.71	0.538833	0.132973	4.05219	5.07399e-05	0.000955934
KLK1	179.411	-1.91136	0.471764	-4.05151	5.08874e-05	0.000957496
PKIB	567.062	1.82242	0.449973	4.05007	5.12024e-05	0.000962203
OSBPL9	1515.73	0.493245	0.12191	4.04598	5.21052e-05	0.000977929
USP54	1212.27	0.718658	0.177753	4.04301	5.27693e-05	0.00098914
TAGLN3	34.2895	3.52794	0.873027	4.04105	5.32132e-05	0.000996202
S100A3	22.6441	3.91644	0.97081	4.0342	5.47892e-05	0.00102441
ABCB7	495.736	-0.642982	0.159404	-4.03367	5.49135e-05	0.00102544
GCNT2	38.7236	2.21794	0.550127	4.03169	5.53773e-05	0.0010328
RND1	34.8115	2.83266	0.702654	4.03137	5.5453e-05	0.00103292
ANXA3	2743.31	1.13683	0.282059	4.03049	5.56605e-05	0.00103548
TRAP1	1878.06	-0.887669	0.220287	-4.02961	5.58703e-05	0.00103808
SCARA3	70.3245	-2.17645	0.540317	-4.0281	5.62293e-05	0.00104214
MVD	1789.01	1.29194	0.320723	4.02821	5.62032e-05	0.00104214
ATP10B	2021.91	-0.96686	0.240082	-4.02721	5.64419e-05	0.00104477
EPN3	120.073	-1.70418	0.423234	-4.02657	5.65971e-05	0.00104634
GAMT	167.962	-1.38733	0.344759	-4.02406	5.72035e-05	0.00105492
CDCA7	2093.92	-1.36567	0.339371	-4.02411	5.71904e-05	0.00105492
LPGAT1	2050.45	0.620388	0.154641	4.01179	6.026e-05	0.00110991
CXCL11	19.9396	4.35866	1.08675	4.01074	6.05294e-05	0.00111348
PSAPL1	50.9835	2.75393	0.686701	4.01038	6.06213e-05	0.00111379
FRY	787.46	1.35441	0.337785	4.00969	6.0799e-05	0.00111568
ETV7	49.6798	2.37499	0.592482	4.00854	6.10955e-05	0.00111973
WNT10A	104.674	1.90827	0.476153	4.00769	6.1315e-05	0.00112237
ABHD2	6635.36	1.21685	0.304044	4.00223	6.27491e-05	0.0011456
OLFM1	76.214	3.01299	0.752877	4.00197	6.28161e-05	0.0011456
TMEM154	588.353	3.43217	0.857602	4.00206	6.2794e-05	0.0011456
GLUL	4747.81	-0.611626	0.152862	-4.00116	6.30338e-05	0.00114816
LPXN	344.134	1.44368	0.36085	4.00077	6.31364e-05	0.00114862
CD55	1000.46	1.73424	0.43356	4	6.33434e-05	0.00115097
GCAT	135.613	-1.23503	0.308801	-3.99945	6.34892e-05	0.00115221
RPSAP58	3088.15	-0.873452	0.21841	-3.99914	6.35723e-05	0.00115231
VASH2	145.792	1.6802	0.420483	3.99588	6.44538e-05	0.00116686
ETS2	8401.31	-1.47219	0.368636	-3.99362	6.50712e-05	0.0011766
LINC01363	27.8865	-3.22063	0.807338	-3.98919	6.62993e-05	0.00119734
IMPDH1	496.616	0.880096	0.22078	3.98631	6.71094e-05	0.00120881
TNKS1BP1	823.16	0.947431	0.237686	3.98606	6.71787e-05	0.00120881
EPB41L4A	119.326	1.79073	0.449192	3.98656	6.7039e-05	0.00120881
ITPKB	378.632	-0.997195	0.250394	-3.9825	6.81942e-05	0.00122559
CAB39	1700.98	0.768668	0.193466	3.97313	7.09328e-05	0.00127327
CRTAC1	40.9632	3.34124	0.841356	3.97125	7.14953e-05	0.00128182
GALM	213.734	-1.31109	0.330229	-3.97024	7.18016e-05	0.00128575
ZBTB1	1040.05	0.646784	0.16307	3.9663	7.29968e-05	0.00130558
KCNE3	628.539	-1.25236	0.315823	-3.96538	7.32802e-05	0.00130893
HK2	2134.63	-1.23924	0.312536	-3.96511	7.33608e-05	0.00130893
CEP72	191.856	-0.69636	0.175686	-3.96365	7.38123e-05	0.0013154
MARS2	301.377	-0.922496	0.232899	-3.96094	7.46567e-05	0.00132885
APOLD1	103.699	-1.17571	0.29688	-3.96022	7.48795e-05	0.00132963
UBLCP1	386.921	0.825088	0.208343	3.96023	7.48779e-05	0.00132963
CPEB2	416.957	1.28558	0.32469	3.95941	7.51356e-05	0.00133258
SLC19A1	241.416	-0.949847	0.2402	-3.95439	7.67292e-05	0.00135922
SRPK1	2599.07	0.49743	0.125827	3.95328	7.70883e-05	0.0013607
TRIM21	329.499	0.872813	0.220777	3.95336	7.70598e-05	0.0013607
ANKRD33B	81.6057	2.3305	0.589477	3.9535	7.70153e-05	0.0013607
AHNAK2	2028.66	1.565	0.39704	3.94167	8.09162e-05	0.00142657
ZFAND5	3619.14	0.50755	0.128841	3.93935	8.17039e-05	0.00143875
SQOR	1036.23	0.898668	0.228311	3.93616	8.2797e-05	0.00145626
PDGFA	176.751	1.19567	0.303853	3.93504	8.31845e-05	0.00146135
IRF8	217.151	-2.23947	0.569424	-3.93286	8.3941e-05	0.00146954
DMD	302.62	-1.42373	0.362012	-3.93284	8.39485e-05	0.00146954
LRCH1	1798.73	0.719424	0.182916	3.93309	8.38624e-05	0.00146954
GCNT1	546.546	-1.74215	0.443064	-3.93204	8.42286e-05	0.00147097
TRIM2	2108.56	-0.882174	0.224355	-3.93204	8.42278e-05	0.00147097
PIK3IP1	936.24	1.11862	0.284644	3.9299	8.49813e-05	0.00148237
PART1	38.8273	-2.88756	0.734894	-3.92922	8.52209e-05	0.00148481
DUSP3	759.943	0.70937	0.180613	3.92758	8.58047e-05	0.00149291
USP31	552.593	1.14082	0.29048	3.92735	8.58873e-05	0.00149291
NTHL1	166.278	-1.16677	0.297234	-3.92541	8.65813e-05	0.00150321
IPO5	1880.14	-0.546886	0.139365	-3.92413	8.70455e-05	0.0015095
PLD2	283.749	0.830842	0.212213	3.91513	9.03553e-05	0.00156507
ADAMTS17	70.3749	-1.83273	0.468555	-3.91145	9.17444e-05	0.00158542
PPP3CA	729.538	1.09708	0.280467	3.91163	9.16746e-05	0.00158542
MRRF	487.525	-0.585975	0.149823	-3.91111	9.18729e-05	0.0015858
NQO1	2473.13	-1.05189	0.269063	-3.90947	9.24987e-05	0.00159474
AGFG2	273.497	-1.19521	0.306022	-3.90563	9.39795e-05	0.00161839
ENSG00000236452	36.2102	-3.04792	0.780537	-3.9049	9.42661e-05	0.00162144
NFE2L2	2449.85	0.533235	0.136617	3.90315	9.49499e-05	0.00163131
ZNF592	517.817	-0.615032	0.157611	-3.90222	9.53127e-05	0.00163565
ERCC2	340.323	-0.737576	0.18915	-3.89942	9.6422e-05	0.00165277
CCDC93	745.977	0.728135	0.186863	3.89663	9.75387e-05	0.00166999
RAB17	125.906	-1.31998	0.338791	-3.89614	9.77378e-05	0.00167146
SPNS2	3348.3	-2.65978	0.683026	-3.89412	9.85562e-05	0.00168158
RAB11FIP4	1970.43	0.717526	0.184258	3.89413	9.85504e-05	0.00168158
PDIK1L	275.258	-0.734812	0.188801	-3.89199	9.94256e-05	0.00169446
RHOV	104.382	1.83066	0.470413	3.89161	9.95827e-05	0.00169519
FFAR4	95.2679	-1.71843	0.441968	-3.88814	0.000101017	0.00171699
KIAA1549L	83.1595	1.81665	0.467252	3.88795	0.000101095	0.00171699
HSPD1	2769.79	-0.658829	0.169481	-3.88733	0.000101353	0.00171941
KCNF1	48.6625	2.22944	0.573585	3.88686	0.000101549	0.00172076
TIGD1	260.139	-1.05212	0.270803	-3.88518	0.000102253	0.00173072
TUBA1A	1020.53	3.30705	0.85204	3.88134	0.000103883	0.0017563
ENSG00000274979	126.316	-1.93295	0.498218	-3.87972	0.000104577	0.00176358
SIAE	362.492	-1.07604	0.277366	-3.8795	0.00010467	0.00176358
HBEGF	183.018	1.41511	0.364765	3.8795	0.00010467	0.00176358
TNFRSF10C	235.536	-1.5127	0.390137	-3.87735	0.0001056	0.00177722
GLP1R	71.1128	-2.39094	0.616722	-3.87685	0.000105816	0.00177883
SF3B3	2307.27	-0.592997	0.153	-3.87579	0.00010628	0.00178461
LIAS	183.56	-0.84093	0.217008	-3.87511	0.000106578	0.0017876
ZBED2	65.9741	4.54754	1.17363	3.87476	0.000106728	0.00178809
CYTH1	699.173	0.559245	0.144365	3.87384	0.000107136	0.00179289
FOXD2	238.513	-1.12973	0.291919	-3.87	0.000108833	0.00181924
PDLIM4	1133.35	2.19823	0.5684	3.8674	0.00011	0.00183668
ANKRD22	940.242	0.742738	0.192144	3.86553	0.000110847	0.00184873
COQ9	439.216	-0.656915	0.17003	-3.86353	0.000111762	0.00186191
IPMK	360.163	-0.839893	0.217583	-3.8601	0.000113339	0.00188607
EXT1	869.393	0.598691	0.155188	3.85786	0.000114386	0.00190134
KCTD11	481.37	1.34952	0.349916	3.85668	0.000114936	0.00190834
FSTL1	211.383	1.65481	0.429187	3.85568	0.000115406	0.00191402
ATP2B1	1275.74	0.783806	0.203428	3.85299	0.000116685	0.00193305
PDK4	89.9018	-1.73542	0.451055	-3.84747	0.000119343	0.00197488
DIP2C-AS1	53.6441	-1.68528	0.43839	-3.84424	0.000120927	0.00199887
CRYM	34.1905	-2.47066	0.64276	-3.84383	0.000121129	0.00199998
MYC	1278.53	-0.991519	0.258288	-3.83882	0.000123629	0.00203898
LGALS9	312.321	0.823555	0.214748	3.83498	0.000125576	0.0020688
RASSF9	285.037	4.94523	1.28967	3.8345	0.000125821	0.00207054
COQ8A	108.605	-1.43749	0.374912	-3.83419	0.000125978	0.00207081
CPM	101.73	1.84894	0.482355	3.83314	0.000126516	0.00207736
PINK1	949.784	0.897559	0.23424	3.83179	0.000127215	0.00208653
RPSA	6241.99	-0.947398	0.247267	-3.83148	0.000127375	0.00208685
CTNNB1	17612.1	0.948123	0.247497	3.83085	0.000127699	0.00208984
SLC25A5	4003.72	-0.797462	0.208299	-3.82845	0.000128951	0.002108
UCP2	563.846	-1.34546	0.351506	-3.82771	0.000129343	0.00211207
MORC4	1308.97	0.649942	0.170095	3.82106	0.00013288	0.00216533
IFI6	294.753	1.22256	0.319955	3.82103	0.000132896	0.00216533
CCL24	642.661	1.23944	0.324594	3.81844	0.000134301	0.00218581
KLC3	53.4582	1.52244	0.398861	3.81698	0.000135094	0.00219631
ENSG00000259354	99.0695	1.81347	0.475376	3.81482	0.000136282	0.00221078
IL1B	73.5639	2.4331	0.637763	3.81505	0.000136156	0.00221078
ETFB	643.476	-0.775042	0.203211	-3.81397	0.000136752	0.00221597
SNAI2	98.1381	4.08093	1.07091	3.81072	0.000138562	0.00224286
SMARCD2	1647.27	-0.592426	0.155487	-3.81014	0.000138889	0.00224571
CACNG4	69.8322	1.35159	0.354886	3.80853	0.000139796	0.0022579
DEF8	353.905	0.664081	0.174846	3.79808	0.000145819	0.00235006
MARS1	1527.89	0.783503	0.206281	3.79823	0.000145731	0.00235006
PIK3CD	198.083	1.39886	0.36834	3.79773	0.000146024	0.00235082
EIF4E3	715.159	0.540892	0.14249	3.79599	0.000147053	0.00236315
EHD4	1812.55	0.813808	0.214391	3.7959	0.000147109	0.00236315
FLNA	7398.33	0.961876	0.253483	3.79464	0.000147857	0.00237259
PLA2G6	334.715	-0.898685	0.236936	-3.79294	0.000148874	0.00238634
RFX5	565.904	0.73173	0.192942	3.79248	0.000149148	0.00238814
TTC9	483.486	0.968733	0.255474	3.79191	0.000149492	0.00239106
MED15	768.885	0.631166	0.166615	3.78817	0.000151759	0.00242464
TAX1BP3	350.229	1.08063	0.285303	3.78765	0.000152082	0.00242464
CITED4	510.703	1.53642	0.405638	3.78767	0.000152068	0.00242464
ZFP36L2	1874.51	-0.802476	0.211973	-3.78574	0.000153252	0.00244068
EIF3E	5214.08	-0.527362	0.139324	-3.78514	0.000153621	0.00244393
PREPL	1420.86	-0.588891	0.155593	-3.78483	0.000153816	0.00244441
RAPGEF5	619.92	-0.824703	0.217929	-3.78428	0.000154156	0.00244457
ATP6V1C1	814.843	0.568046	0.150098	3.78449	0.000154021	0.00244457
PI3	30.7692	4.18854	1.10744	3.78219	0.000155453	0.0024625
SLC39A13	236.922	0.668241	0.176766	3.78037	0.000156593	0.00247791
FIBCD1	322.637	-1.68639	0.446128	-3.78007	0.000156787	0.00247834
EPHB2	1185.16	-1.162	0.307594	-3.7777	0.00015828	0.00249928
ELOVL5	2364.51	0.675045	0.178733	3.77683	0.000158839	0.00250544
IKBKB	500.916	0.682052	0.181052	3.76716	0.000165118	0.00260171
SMCO4	41.703	-1.44638	0.384253	-3.76413	0.00016713	0.0026306
NONO	4513.29	-0.491561	0.130624	-3.76316	0.000167778	0.00263801
TPM1	2008.69	0.996669	0.264907	3.76234	0.000168331	0.0026439
MKI67	1059.71	-0.901464	0.239665	-3.76136	0.000168994	0.00264908
TNFRSF19	318.545	1.53853	0.409041	3.76132	0.000169018	0.00264908
TAFA5	109.484	-1.86538	0.496137	-3.75982	0.000170038	0.00266226
PELI2	281.143	-0.948017	0.252195	-3.75906	0.000170553	0.00266537
CEACAM16-AS1	44.2097	2.37025	0.630555	3.759	0.000170597	0.00266537
IQSEC1	404.738	1.00033	0.266176	3.75816	0.000171167	0.00266936
PDE4B	356.167	1.68829	0.449242	3.75809	0.000171212	0.00266936
ST8SIA1	38.8678	3.01615	0.802916	3.75649	0.000172312	0.00268369
OLFML2A	29.2587	2.3345	0.621621	3.75551	0.00017299	0.00269143
DUSP1	146.472	1.16205	0.309493	3.7547	0.00017355	0.0026973
KLF2	64.7857	-2.18088	0.580997	-3.75368	0.000174256	0.00270435
RPL4	17573.5	-0.687185	0.183077	-3.75352	0.000174368	0.00270435
PLB1	80.7687	-1.56216	0.41622	-3.75322	0.000174581	0.00270482
MIR22HG	23.851	2.68406	0.715924	3.74908	0.000177484	0.00274692
TXNRD1	2488.07	0.899351	0.240014	3.74707	0.000178909	0.0027661
MROH6	22.195	-3.49591	0.93309	-3.74659	0.000179252	0.00276852
DDX5	7855.58	0.815092	0.217583	3.74612	0.000179592	0.00277088
C19orf44	66.1729	-1.15008	0.307089	-3.7451	0.000180322	0.00277925
BID	578.664	0.843098	0.22514	3.74478	0.000180552	0.0027799
RHBDF1	904.079	0.895799	0.239308	3.74328	0.000181631	0.00279072
ZBTB20	1571.69	0.930372	0.248543	3.7433	0.00018162	0.00279072
ATXN1-AS1	98.3341	1.18239	0.316135	3.74014	0.000183915	0.00282288
EMSY	599.799	-0.601453	0.16086	-3.73898	0.000184768	0.00283304
HOMER3	98.8274	1.4116	0.377752	3.73684	0.000186345	0.00285428
NFX1	613.815	-0.539343	0.144343	-3.73654	0.000186567	0.00285473
CCDC71L	377.094	0.935252	0.250327	3.73612	0.000186884	0.00285662
COL13A1	52.132	1.96952	0.527449	3.73404	0.00018843	0.0028773
RAB26	54.0249	-2.00381	0.536861	-3.73245	0.000189623	0.00289253
LINC00842	25.4571	3.72302	0.998353	3.72916	0.000192119	0.00292759
PRIM1	178.575	-0.798438	0.214243	-3.72678	0.000193938	0.00295229
CRACR2A	68.6156	-2.23929	0.600912	-3.72649	0.000194164	0.00295268
GM2A	1192.88	0.545607	0.14646	3.72529	0.00019509	0.00296373
ARHGEF39	174.406	-1.3997	0.375813	-3.72446	0.000195733	0.00297045
SFXN2	101.482	-1.21061	0.326167	-3.71164	0.000205919	0.00312184
VSTM5	25.4493	2.22947	0.600761	3.71107	0.000206385	0.00312571
STARD3	438.999	0.820689	0.221364	3.70742	0.000209383	0.00316788
TMPRSS5	89.1295	-1.83166	0.494105	-3.70702	0.000209709	0.00316958
GPRIN3	429.803	-2.6178	0.706817	-3.70364	0.000212528	0.00320507
COX15	545.605	-0.526423	0.142144	-3.70344	0.000212698	0.00320507
YWHAZ	15414	0.5332	0.143975	3.70343	0.000212706	0.00320507
SPIRE1	434.064	1.13535	0.306711	3.7017	0.000214159	0.0032237
B3GAT1-DT	35.9231	-2.28617	0.618028	-3.69913	0.000216341	0.00325323
C4orf19	213.139	-1.22896	0.332649	-3.69446	0.000220354	0.00330949
SNHG29	9908.2	-1.00118	0.27101	-3.69426	0.000220528	0.00330949
ACAT1	164.02	-1.16785	0.31631	-3.69209	0.000222418	0.00332833
DHX40	918.537	-0.453187	0.122746	-3.69206	0.000222445	0.00332833
EFR3A	1204.04	0.520594	0.141004	3.69205	0.000222457	0.00332833
KRT80	876.267	1.40386	0.380525	3.68926	0.000224905	0.00336155
CDKN2C	86.61	-1.22179	0.331294	-3.68793	0.000226089	0.00336907
REEP3	1637.43	0.68353	0.185337	3.68805	0.000225983	0.00336907
TGM2	666.38	2.5729	0.697582	3.68831	0.000225752	0.00336907
POGK	1685.1	0.591982	0.160566	3.68685	0.000227051	0.00336985
CAP1	3746.55	0.62336	0.169049	3.68744	0.000226519	0.00336985
TTC22	393.988	1.12091	0.303991	3.68731	0.000226635	0.00336985
PSAT1	1640.93	1.23579	0.335175	3.68701	0.000226904	0.00336985
USP30	299.673	-0.746792	0.202742	-3.68346	0.000230085	0.00341147
SCEL	63.3709	2.46847	0.670595	3.68102	0.000232306	0.00344096
PHF11	167.481	1.05863	0.287653	3.68023	0.000233025	0.00344817
ANKH	1188.52	-0.931569	0.253311	-3.67756	0.000235472	0.0034809
STOX2	437.25	0.869446	0.236476	3.67668	0.000236285	0.00348944
EEF1B2	2918.33	-0.796343	0.216727	-3.6744	0.000238408	0.00351379
PITPNC1	291.983	1.04459	0.284271	3.67463	0.000238196	0.00351379
APIP	312.772	-0.996843	0.271398	-3.673	0.000239724	0.00352967
SLC25A42	105.636	-1.27886	0.348263	-3.67211	0.000240557	0.00353493
KBTBD7	210.607	-1.24364	0.338665	-3.67219	0.000240485	0.00353493
MYL12A	4126.04	0.809103	0.220395	3.67115	0.000241465	0.00354475
CTSH	1794.57	-1.31266	0.357895	-3.66772	0.000244723	0.00358903
SYTL4	263.56	0.981479	0.267687	3.66651	0.000245881	0.00360244
ADAMTS9	650.335	1.4605	0.398546	3.66458	0.000247748	0.00362622
TSPAN15	1624.81	0.706401	0.192783	3.66423	0.000248083	0.00362755
F2RL1	791.206	-0.814979	0.222501	-3.66281	0.000249466	0.00364417
CCDC86	221.985	-1.01195	0.276297	-3.66254	0.000249727	0.0036444
INHBB	231.607	-2.85751	0.780315	-3.66199	0.000250264	0.00364864
C1QBP	872.858	-0.756231	0.206541	-3.66141	0.000250832	0.00365277
MEAK7	625.542	0.663769	0.181298	3.6612	0.00025104	0.00365277
DDA1	559.386	0.730868	0.199683	3.66014	0.000252077	0.00366426
DTX3L	863.078	0.641143	0.175265	3.65814	0.000254052	0.00368935
SRGAP3	189.992	-1.33795	0.365785	-3.65774	0.000254452	0.00369154
JMY	502.158	-0.983632	0.269134	-3.6548	0.000257384	0.00373043
INSIG2	969.876	0.914286	0.25023	3.65378	0.000258409	0.00374163
CARD11	540.687	1.25496	0.343758	3.65071	0.00026152	0.00378298
ATP5MC2	1594.56	-0.706686	0.193719	-3.64799	0.000264299	0.00381945
RAB9A	300.08	0.717117	0.196685	3.64601	0.000266341	0.00384521
PKP1	78.2219	1.879	0.516548	3.63761	0.000275174	0.00396888
ENSG00000267801	48.2606	1.50868	0.414941	3.63588	0.000277028	0.00399174
CILK1	711.727	-0.914191	0.251543	-3.63433	0.000278702	0.00401196
KCNN4	1317.07	-0.828593	0.228218	-3.63072	0.000282635	0.00406462
LACC1	144.198	1.1948	0.329179	3.62964	0.000283813	0.00407762
SERPINA1	623.056	3.72581	1.027	3.62786	0.000285781	0.00410192
TFCP2L1	1319.11	-0.802373	0.221396	-3.62415	0.000289916	0.00415725
MAN1A1	302.565	1.50968	0.416636	3.62349	0.000290653	0.00416378
ENSG00000249743	26.1787	-3.10086	0.856302	-3.62122	0.000293214	0.00419641
PAIP2B	315.599	-1.08163	0.298871	-3.61904	0.000295694	0.00422375
L3MBTL4	61.1045	2.38404	0.658724	3.61918	0.000295537	0.00422375
STX4	211.67	0.844723	0.233625	3.61572	0.00029951	0.00427415
TGFBRAP1	472.738	-0.780232	0.21596	-3.61286	0.000302836	0.00431745
B4GALT1	2418.36	0.874128	0.241988	3.61228	0.000303515	0.00432297
IRF5	91.1681	1.53632	0.425653	3.60933	0.000306993	0.00436831
RPL3	15403.7	-0.737175	0.204294	-3.6084	0.000308093	0.00437977
FARSB	813.541	-0.55279	0.153246	-3.60722	0.0003095	0.00439413
B3GNT5	1853.38	0.804351	0.222994	3.60705	0.000309696	0.00439413
PRKAB1	888.55	-0.72123	0.200026	-3.60567	0.000311344	0.00441329
S100A16	2670.41	1.02193	0.283589	3.60357	0.000313878	0.00444496
N4BP1	948.185	0.788506	0.218859	3.6028	0.000314802	0.00444649
DIO3OS	37.2359	1.87577	0.520634	3.60285	0.000314744	0.00444649
PLCL2	31.9997	1.89424	0.525778	3.60274	0.000314886	0.00444649
AP3B2	105.031	1.91211	0.530942	3.60134	0.000316577	0.00446612
TMCC1	952.101	0.849324	0.235888	3.60054	0.000317563	0.00447577
ARL8B	1226.4	0.68946	0.191579	3.59882	0.000319662	0.00450107
CD151	2858.72	0.86404	0.240134	3.59816	0.000320475	0.00450823
CETN2	467.899	0.823838	0.229104	3.5959	0.000323268	0.00454322
EFNA3	176.634	-1.33629	0.371645	-3.5956	0.000323648	0.00454425
SLC35G2	78.4806	1.40944	0.392111	3.5945	0.000325016	0.00455913
DNAJB2	543.92	0.864204	0.240498	3.59339	0.000326398	0.0045742
BTN2A2	205.586	0.810016	0.225513	3.59187	0.00032831	0.00459666
RIPOR1	150.273	1.24204	0.345833	3.59144	0.000328862	0.00460003
TMPRSS13	92.4061	1.49816	0.417186	3.59111	0.000329269	0.00460139
HNRNPA1	2912.44	-0.531803	0.148128	-3.59017	0.000330464	0.00461374
P2RY2	115.27	1.57623	0.4393	3.58805	0.000333166	0.00464708
RAB3A	51.2582	-2.05405	0.572531	-3.58767	0.000333645	0.0046475
MICAL1	273.499	0.868998	0.242227	3.58753	0.000333822	0.0046475
TPPP	209.429	-0.82537	0.230273	-3.58432	0.000337958	0.00469625
MICAL2	4014.41	0.707753	0.197458	3.58433	0.000337949	0.00469625
NOTUM	90.8382	2.22208	0.620773	3.57954	0.000344196	0.00477847
ANKS4B	116.53	-1.88661	0.527103	-3.5792	0.000344643	0.00478019
MIRLET7BHG	368.789	0.777178	0.217173	3.57861	0.000345425	0.00478656
POLR1B	718.647	-0.717738	0.200579	-3.57834	0.000345785	0.00478707
TMEM135	855.179	-0.706832	0.197559	-3.57784	0.000346451	0.00479182
KLRK1-AS1	139.381	1.98538	0.555013	3.57717	0.000347331	0.00479951
TRADD	344.269	1.11364	0.311609	3.57383	0.000351799	0.00485672
CYTH2	778.209	0.64089	0.179436	3.57168	0.000354696	0.00489216
ENSG00000274265	60.8708	1.81588	0.50859	3.57042	0.000356411	0.00491125
ITGA3	3661.78	1.10601	0.31009	3.56672	0.000361478	0.00497645
FAM234A	1484.76	-0.706458	0.198152	-3.56523	0.00036354	0.0050002
OSMR	126.218	2.31035	0.648469	3.56278	0.000366945	0.00504234
CDC42BPB	1207.88	0.503744	0.141445	3.56141	0.000368866	0.00506405
SLC4A8	116.653	-1.37442	0.386304	-3.55786	0.000373882	0.00512817
RPL7	2920.94	-0.720908	0.202644	-3.55751	0.000374382	0.00513028
MT1E	81.2405	-1.70708	0.479962	-3.5567	0.000375547	0.00514149
POU2F1-DT	41.7336	-1.8464	0.519274	-3.55574	0.000376911	0.00514309
L2HGDH	330.94	-0.751078	0.211208	-3.55611	0.00037639	0.00514309
FAM110B	110.223	1.85016	0.520289	3.55603	0.000376502	0.00514309
ENSG00000274204	34.9437	2.20493	0.620119	3.55565	0.000377051	0.00514309
DHODH	127.647	-1.1177	0.314457	-3.55438	0.000378878	0.0051613
LMBRD2	617.371	-0.567454	0.159688	-3.55351	0.000380127	0.0051613
AP5Z1	353.698	0.760492	0.213974	3.55413	0.000379238	0.0051613
PALLD	372.446	0.944097	0.265647	3.55395	0.00037949	0.0051613
AHCYL2	899.021	1.19924	0.337478	3.55354	0.000380081	0.0051613
PTPRM	349.048	1.36327	0.383955	3.5506	0.00038435	0.00521387
MAFF	406.509	0.984859	0.277449	3.54969	0.000385682	0.00522715
GEMIN4	561.17	-0.671376	0.189284	-3.54693	0.00038975	0.00527746
SLC66A3	166.06	1.24674	0.351712	3.54476	0.000392967	0.00531617
BACH1	1966.36	0.675358	0.190538	3.54448	0.000393392	0.00531707
CREB3L1	30.9067	-2.55023	0.719674	-3.5436	0.000394707	0.00532998
DLGAP1-AS2	669.019	1.03673	0.292614	3.54299	0.000395619	0.00533744
ATPAF2	231.329	-0.671569	0.189609	-3.54186	0.000397318	0.00535109
ASPHD2	95.8832	1.27493	0.359964	3.54184	0.000397353	0.00535109
EPPK1	933.041	-0.743311	0.209931	-3.54074	0.000399009	0.00536852
TEX2	811.048	-0.558562	0.15784	-3.53879	0.000401965	0.00539923
ME1	556.188	1.0372	0.293098	3.53875	0.00040202	0.00539923
NHSL1	1383.59	0.877685	0.248059	3.53821	0.000402854	0.00540553
HELZ2	1033.14	0.91577	0.25897	3.5362	0.000405932	0.00544191
ZFP1	211.335	-0.749799	0.212112	-3.53491	0.000407907	0.00546345
KLHL29	222.548	1.11482	0.315454	3.53401	0.000409313	0.00547733
CDK18	896.589	1.23401	0.349242	3.53341	0.000410236	0.00548473
ORMDL2	379.122	0.784974	0.222182	3.53302	0.000410839	0.00548785
NBR1	2204.86	-0.474408	0.13442	-3.52929	0.000416683	0.0055609
EBP	1045.23	0.954972	0.270971	3.52425	0.000424677	0.00566249
RBM47	1215.78	-0.788233	0.22368	-3.52394	0.000425184	0.00566415
NECAB3	216.283	-0.784714	0.222773	-3.52248	0.000427536	0.00569038
QKI	330.199	1.44843	0.411254	3.52198	0.00042833	0.00569583
ZNF747	135.614	-0.862991	0.245181	-3.51981	0.000431861	0.00573764
FADS1	1803.63	0.77223	0.219481	3.51843	0.0004341	0.00576223
SPIB	42.7597	5.58119	1.58725	3.51626	0.000437671	0.00580443
AHCY	1920.31	-0.676077	0.192364	-3.51457	0.000440471	0.00582664
CCDC159	42.5955	1.54677	0.4401	3.51458	0.000440445	0.00582664
SLC22A4	36.1739	1.8449	0.524934	3.51453	0.000440525	0.00582664
CDC40	496.808	-0.618938	0.176155	-3.5136	0.000442082	0.00583682
EPS8	2296.93	0.570922	0.162481	3.51378	0.000441775	0.00583682
TRAFD1	642.563	0.70069	0.199475	3.51266	0.000443639	0.00585216
PPP1CC	1829.36	-0.650909	0.185389	-3.51104	0.000446361	0.00587757
PON2	1305.88	1.14295	0.325553	3.5108	0.000446754	0.00587757
GJA3	72.4836	1.37841	0.392569	3.51125	0.000446009	0.00587757
NFE2L1	2046.31	0.890531	0.253702	3.51014	0.000447866	0.00588698
GPAT4	1036.52	0.443204	0.126315	3.5087	0.000450295	0.00591366
TOMM20	3347.92	-0.644573	0.183732	-3.50823	0.000451098	0.00591897
TNC	1422.99	3.53462	1.00773	3.50749	0.000452354	0.00593019
MDH2	2137.72	-0.747379	0.213136	-3.50658	0.000453913	0.00594537
STK26	383.993	-0.702405	0.200324	-3.50633	0.000454323	0.0059455
TOP2A	1811.94	-1.04896	0.299471	-3.50272	0.000460538	0.00601443
SLC8B1	329.267	0.733547	0.209432	3.50256	0.000460804	0.00601443
FSIP2	227.279	3.11966	0.890679	3.50256	0.000460808	0.00601443
CDA	230.56	1.79346	0.512106	3.50212	0.000461574	0.00601913
DRD1	89.2615	1.59333	0.455008	3.50177	0.000462182	0.00602177
ITPRIPL2	632.61	0.656564	0.187656	3.49876	0.000467435	0.00608486
BMP2	360.42	1.09124	0.311956	3.49806	0.000468651	0.00609001
DNAJC15	660.07	1.14615	0.327632	3.49829	0.000468259	0.00609001
ZNF821	67.5539	-1.45843	0.417178	-3.49595	0.000472383	0.00612975
ARHGEF19	320.315	-0.819851	0.234521	-3.49586	0.000472537	0.00612975
SPECC1	1046.92	0.798063	0.228464	3.49316	0.000477339	0.00618663
SLC15A4	538.128	0.849182	0.243178	3.49202	0.000479387	0.00620775
ABHD3	496.982	0.69514	0.19917	3.49018	0.000482694	0.00624512
SNTB1	1122.21	-0.966852	0.277211	-3.48779	0.000487037	0.00629581
PIP4K2A	339.95	0.759508	0.217783	3.48746	0.000487633	0.00629802
PML	570.54	0.786276	0.225576	3.48564	0.000490964	0.00633553
RTN4R	278.416	1.14479	0.328591	3.48394	0.000494087	0.00637029
NR1D2	913.516	-0.808228	0.232213	-3.48055	0.000500391	0.00644595
SRD5A3	33.6925	2.03373	0.584571	3.47901	0.000503268	0.00647739
ENSG00000291250	16.7912	6.1558	1.7702	3.47747	0.000506178	0.0065092
GFPT2	62.8965	2.43517	0.700348	3.47709	0.000506896	0.00651278
LTA4H	2175.39	-0.588392	0.169263	-3.4762	0.000508572	0.00652865
NOTCH1	429.148	-0.843759	0.242965	-3.47276	0.000515129	0.00660711
CCND1	5775.76	1.02311	0.294638	3.47242	0.000515792	0.00660989
MICALL2	612.907	1.0674	0.307465	3.4716	0.000517376	0.00662446
PATZ1	702.214	-0.611885	0.176322	-3.47028	0.00051992	0.00665129
FAM234B	199.329	-0.862912	0.24873	-3.46928	0.00052186	0.00666462
ADGRA3	2227.35	0.822434	0.237048	3.46948	0.000521474	0.00666462
RHOU	548.053	-0.790523	0.228107	-3.46559	0.000529076	0.00675096
RCC1	521.336	-0.750463	0.21657	-3.46522	0.000529795	0.00675432
ZNF287	100.681	-0.904772	0.261344	-3.462	0.000536185	0.0068299
ADGRL1	298.158	-0.737773	0.213201	-3.46046	0.00053926	0.00686318
LIMS1	639.325	0.886185	0.256115	3.4601	0.000539966	0.00686627
GNB5	412.745	0.517194	0.149491	3.4597	0.00054078	0.00687074
TRIP4	303.153	0.751474	0.217372	3.45709	0.000546046	0.00693169
PIGZ	141.69	-1.48418	0.429979	-3.45174	0.000556974	0.00706437
NDUFAF4	153.162	-0.759063	0.219937	-3.45127	0.000557962	0.00706736
SYT1	27.0179	2.99602	0.868116	3.45117	0.000558163	0.00706736
ZP3	65.1192	-1.4066	0.407807	-3.44918	0.000562287	0.00711351
PACS1	243.107	0.789783	0.229066	3.44784	0.000565093	0.00714292
EIF4G2	14945.4	0.512796	0.148757	3.44722	0.000566392	0.00715324
LYZ	18905.6	-1.80322	0.523548	-3.44424	0.00057267	0.00722637
GNL3	752.947	-0.528521	0.153462	-3.44397	0.000573231	0.0072273
CC2D1B	397.908	0.659345	0.191512	3.44283	0.000575654	0.00723937
BAMBI	147.245	1.73636	0.5043	3.44312	0.000575051	0.00723937
ENSG00000287594	31.6809	2.85387	0.828906	3.44294	0.000575433	0.00723937
S100A6	16690.3	1.06768	0.310315	3.44064	0.000580349	0.00729223
SLC30A4	68.7263	-1.43432	0.416935	-3.44015	0.000581392	0.00729916
TLR3	74.8162	1.60808	0.46749	3.43981	0.000582116	0.00730205
AGR2	2771.43	-0.739048	0.214901	-3.43902	0.000583824	0.00731729
GMPR	364.454	-1.21274	0.352783	-3.43763	0.000586825	0.0073487
CPVL	133.242	-2.21671	0.645066	-3.43642	0.000589467	0.00737555
IFNAR1	1032.56	0.520256	0.151447	3.43523	0.00059206	0.00740175
SOD3	593.438	-1.00063	0.291438	-3.43342	0.000596014	0.0074449
RBBP8	751.757	0.577324	0.168176	3.43285	0.000597267	0.00745428
TSPAN17	544.85	0.809349	0.235826	3.43198	0.000599198	0.00747208
LIPE	67.7325	-1.38388	0.403294	-3.43144	0.000600387	0.00748062
ERBB3	3953.42	-0.712606	0.207693	-3.43105	0.000601242	0.00748498
SOX13	635.931	0.56131	0.163857	3.42561	0.00061343	0.0076303
ARHGAP19	254.094	-1.1096	0.323979	-3.42491	0.000614998	0.0076434
PRKACB	320.979	1.12295	0.327995	3.42368	0.000617799	0.00767178
POMGNT1	1151.4	0.633945	0.185239	3.4223	0.000620929	0.0077042
LINC01106	57.5825	-1.3376	0.391229	-3.41897	0.000628593	0.00778265
MIR194-2HG	245.756	-1.12679	0.329581	-3.41887	0.000628827	0.00778265
SOS2	1056.75	0.516274	0.151005	3.41893	0.000628672	0.00778265
LEPROT	825.371	0.646958	0.189332	3.41705	0.000633032	0.00782816
RASGRF2	285.749	1.67057	0.489312	3.41411	0.000639902	0.00790652
SH3D19	2517.67	0.568243	0.166483	3.41322	0.000642009	0.00792595
ALDH18A1	2937.63	-0.838725	0.245813	-3.41204	0.000644791	0.00794889
KBTBD2	626.974	0.477951	0.14009	3.41175	0.000645475	0.00794889
MPZL2	1842.7	0.767783	0.225039	3.41178	0.000645393	0.00794889
SOWAHA	149.943	-1.1024	0.323292	-3.40993	0.000649792	0.00799541
ATPAF1	568.035	-0.720842	0.211423	-3.40947	0.000650883	0.00800219
OGDHL	64.7424	-2.01222	0.590872	-3.40551	0.000660406	0.00810582
PRR7	193.712	-1.04189	0.305927	-3.40569	0.000659982	0.00810582
FAM72D	32.7784	-1.81227	0.532314	-3.4045	0.000662843	0.00812901
BRME1	39.2626	-1.8454	0.542289	-3.40298	0.000666552	0.00816773
ACADSB	150.079	-1.17369	0.344966	-3.40232	0.000668169	0.00818079
PHTF2	236.176	-0.817988	0.240506	-3.40111	0.000671124	0.00819667
CYB5R2	423.934	1.01397	0.298112	3.40129	0.00067069	0.00819667
EPHB6	734.937	2.25748	0.663691	3.4014	0.000670409	0.00819667
ERG28	1781	0.822384	0.242041	3.3977	0.000679537	0.00829259
RRAS	1069.39	1.16739	0.344083	3.39275	0.000691942	0.00843703
PHF3	2972.45	-0.665392	0.196151	-3.39225	0.00069321	0.00843861
TBC1D10A	378.113	0.950612	0.280215	3.39244	0.000692728	0.00843861
PRMT2	968.769	0.496069	0.14633	3.39006	0.000698765	0.00849925
LAMA5	960.42	0.799465	0.236064	3.38664	0.000707537	0.00859889
KATNAL1	65.0066	1.56826	0.463333	3.38473	0.000712492	0.00865202
EPHX1	690.121	-0.746576	0.220769	-3.38171	0.00072037	0.00873339
ENSG00000289056	30.6554	2.52701	0.747226	3.38186	0.000719964	0.00873339
C1orf21	815.848	-0.702929	0.207939	-3.38046	0.000723648	0.00876595
NFKBIB	164.056	1.08164	0.320098	3.37907	0.000727302	0.00880303
MCRIP2	487.498	-0.81528	0.241313	-3.37851	0.000728788	0.00881382
NEU3	177.287	-1.12372	0.33279	-3.37667	0.000733702	0.00886602
CEP126	71.6193	-1.33207	0.39452	-3.37644	0.000734315	0.00886619
ARHGAP12	2365.49	0.6007	0.17812	3.37245	0.000745023	0.00898816
LYRM1	275.296	-0.739033	0.21923	-3.37104	0.000748849	0.00902698
IFRD2	416.029	-0.750036	0.222529	-3.3705	0.000750306	0.0090372
ARPC5	1891.53	0.659734	0.195757	3.37017	0.000751225	0.00904092
MITD1	212.395	0.811297	0.240787	3.36936	0.000753428	0.00906008
ETV1	292.311	1.38501	0.411246	3.36784	0.000757606	0.00910294
MYO1E	2120.4	0.722285	0.214484	3.36754	0.000758417	0.0091053
CFL1	5026.37	0.707998	0.210265	3.36717	0.000759447	0.00911029
GORAB	216.207	0.965655	0.286898	3.36585	0.000763091	0.00913921
MIR222HG	309.042	1.02006	0.303049	3.36598	0.000762718	0.00913921
TPM4	6297.27	0.604629	0.179696	3.36474	0.000766169	0.00916523
RHOBTB1	263.614	1.77667	0.528045	3.36462	0.000766499	0.00916523
MXD3	150.073	-0.968903	0.288063	-3.36351	0.000769574	0.00919459
SCNN1A	2668.3	-0.76292	0.226969	-3.36133	0.000775671	0.00925997
ABHD6	430.641	-0.752292	0.223866	-3.36046	0.000778127	0.00928181
ARHGAP35	1530.39	-0.462095	0.137702	-3.35576	0.000791466	0.00943333
SLC46A1	126.276	-1.08539	0.323627	-3.35384	0.000796991	0.00949155
KALRN	269.027	-1.03199	0.307841	-3.35235	0.000801288	0.00953507
DMC1	32.9636	-1.43237	0.42742	-3.35121	0.0008046	0.00956232
APEX2	527.112	0.860435	0.256761	3.35112	0.000804868	0.00956232
MAMLD1	61.9809	1.33485	0.398358	3.35089	0.000805526	0.00956248
ZNF44	184.957	-0.855346	0.255372	-3.34941	0.000809838	0.00960598
AKAP5	63.0353	1.45579	0.434684	3.34908	0.000810808	0.00960979
SEMA4G	675.962	-0.9313	0.278159	-3.34808	0.000813739	0.00963683
NPM1	6838.63	-0.649912	0.194143	-3.3476	0.000815141	0.00964573
STXBP3	782.416	0.592951	0.177227	3.34572	0.000820688	0.00970362
MSMO1	11470.7	1.07507	0.32161	3.34277	0.000829465	0.00979178
STEAP2	762.179	1.38422	0.414072	3.34294	0.00082897	0.00979178
MCL1	4379.32	0.429309	0.128469	3.34172	0.000832597	0.00982094
DPH3	230.91	0.872862	0.261239	3.34124	0.00083406	0.00983037
ENSG00000270066	43.3932	-1.74834	0.523329	-3.3408	0.000835385	0.00983816
IMPA2	404.631	-0.832221	0.249296	-3.33828	0.000842984	0.00991832
DDX11-AS1	43.2722	1.40868	0.422001	3.3381	0.000843529	0.00991832
SYNGR2	1495	1.0714	0.321111	3.33655	0.000848255	0.00996599
TMEM41B	1151.99	0.578241	0.173336	3.33595	0.000850085	0.00997958
NIPAL3	764.82	-0.674435	0.2023	-3.33383	0.000856595	0.0100481
SERPINB1	8620.7	0.639805	0.191936	3.33342	0.000857841	0.0100547
SMOC1	748.877	-1.18183	0.354811	-3.33088	0.000865705	0.0101389
WDR44	489.116	0.690432	0.207326	3.33017	0.000867932	0.0101489
F3	1406.73	1.75984	0.528427	3.33034	0.000867399	0.0101489
FABP5	141.462	0.921073	0.2767	3.32878	0.00087228	0.0101917
MGAT4B	2499.14	0.694256	0.208603	3.32812	0.000874331	0.0102076
BAIAP2L1	2478.75	0.656029	0.197151	3.32754	0.000876165	0.010221
WDR77	248.824	-1.13198	0.340285	-3.32656	0.000879246	0.0102489
RSL1D1	1362.66	-0.488525	0.146964	-3.3241	0.00088703	0.0103315
SEPTIN11	1821.36	0.543486	0.163553	3.323	0.000890539	0.0103635
CCDC122	123.863	0.938204	0.282353	3.3228	0.000891172	0.0103635
KPNA1	1099.31	0.522297	0.157197	3.32257	0.00089191	0.0103639
CASKIN2	136.869	-1.06946	0.321948	-3.32184	0.000894268	0.0103832
HSPB1	547.724	1.51141	0.455304	3.31957	0.000901572	0.0104598
CLEC11A	56.3654	-1.64504	0.495713	-3.31854	0.000904882	0.01049
SGK2	438.742	-0.722665	0.217789	-3.31819	0.000906042	0.0104947
PPP1R12C	385.992	0.603305	0.181829	3.31798	0.000906704	0.0104947
JUN	2082.19	0.808485	0.24382	3.31591	0.000913464	0.0105647
TMEM92	241.286	1.13251	0.341726	3.31408	0.000919446	0.0106256
OPLAH	233.776	1.08154	0.326439	3.31316	0.000922497	0.0106525
CHRNB1	433.87	-1.11846	0.337629	-3.31269	0.000924029	0.0106619
TMEM192	247.326	-0.919847	0.277704	-3.31233	0.000925226	0.0106651
RFLNA	100.745	2.24515	0.677848	3.31217	0.000925746	0.0106651
ENSG00000272502	58.0325	-1.93931	0.585817	-3.31044	0.000931481	0.0107229
RPS10	279.213	-0.867738	0.262197	-3.30948	0.00093468	0.0107514
ANXA4	1535.69	0.760353	0.229791	3.30889	0.000936655	0.0107657
ATP5F1B	6212.51	-0.593735	0.179452	-3.3086	0.000937633	0.0107686
ENSG00000229167	90.0746	1.83836	0.555788	3.30766	0.000940773	0.0107963
DAG1	3951.95	0.58057	0.175554	3.30708	0.000942735	0.0108105
CKAP4	1904.98	0.667311	0.201835	3.30622	0.000945629	0.0108353
FNTA	907.18	0.412599	0.124825	3.30542	0.000948341	0.010858
PER2	237.552	-1.34472	0.407065	-3.30344	0.000955052	0.0109264
LRRFIP1	1343.91	0.479162	0.145128	3.30164	0.000961204	0.0109883
H2AX	1193.78	-0.814526	0.246761	-3.30087	0.000963855	0.0110101
PLA2G4F	71.8013	-1.87289	0.567658	-3.29934	0.000969137	0.0110536
PRKCG	62.2582	1.99123	0.603525	3.29933	0.000969159	0.0110536
PAICS	2521.33	-0.650995	0.19733	-3.29901	0.000970259	0.0110577
TAOK2	1251.73	0.560895	0.170085	3.29774	0.000974646	0.0110991
OXGR1	46.369	-1.60841	0.48804	-3.29565	0.000981926	0.0111654
EIF4B	9907.9	-0.585572	0.177681	-3.29564	0.000981975	0.0111654
RSBN1	1103.04	-0.555635	0.168615	-3.29529	0.000983198	0.0111708
SETDB2	176.514	-0.966195	0.293289	-3.29435	0.000986505	0.0111998
USP14	997.81	0.423826	0.128745	3.29197	0.000994872	0.0112757
MEX3D	1522.84	0.470215	0.142844	3.2918	0.00099547	0.0112757
TPD52L2	1029.03	0.663352	0.201505	3.29198	0.00099483	0.0112757
SUCLG1	720.223	-0.671293	0.203998	-3.29068	0.000999458	0.0113122
HMGA1	13162.3	0.740985	0.225224	3.28999	0.0010019	0.0113312
NOP16	175.15	-0.778686	0.23671	-3.28962	0.00100322	0.0113374
GSDMA	287.641	-2.32642	0.708193	-3.28501	0.0010198	0.0114904
SMARCA1	594.75	-0.547496	0.166673	-3.28484	0.00102039	0.0114904
CDC42SE1	1174.08	0.548677	0.167001	3.28548	0.0010181	0.0114904
ACLY	5153.17	0.628494	0.191327	3.28492	0.0010201	0.0114904
PARP3	250.863	0.983348	0.299367	3.28476	0.00102071	0.0114904
SLC4A3	92.2256	1.43615	0.437242	3.28456	0.0010214	0.0114904
FN1	1975.89	2.29053	0.697418	3.2843	0.00102236	0.0114924
SPRYD3	484.788	0.710849	0.216541	3.28275	0.00102798	0.0115469
AACS	1415.75	0.470562	0.143373	3.28208	0.00103045	0.0115658
MTURN	177.41	-1.07204	0.326771	-3.28071	0.00103547	0.0116134
EIF4EBP2	2583.16	-0.581613	0.177295	-3.28048	0.00103629	0.0116138
TBC1D17	280.81	0.655221	0.200151	3.27363	0.00106176	0.0118902
BMP6	61.1975	1.63176	0.498889	3.27078	0.00107251	0.0120016
RPS6	13765.6	-0.655582	0.200504	-3.26967	0.00107671	0.0120344
TGIF1	2209.12	0.56285	0.172147	3.26958	0.00107706	0.0120344
STAT3	2551.36	0.550043	0.168448	3.26535	0.00109329	0.0122065
ABLIM2	155.763	0.819686	0.25106	3.26489	0.00109505	0.0122169
C3orf18	32.83	-1.49747	0.458832	-3.26366	0.00109983	0.0122611
CEACAM1	803.168	0.89328	0.273849	3.26194	0.00110654	0.0123176
MMP1	202.463	4.73922	1.45289	3.26193	0.00110656	0.0123176
PEX5	401.328	-0.642509	0.197035	-3.26088	0.00111066	0.0123539
FAM241A	29.5905	2.05203	0.62976	3.25843	0.00112032	0.012452
IFIT3	43.1613	1.90768	0.585562	3.25787	0.00112253	0.0124672
SIDT2	338.26	-0.677713	0.208077	-3.25702	0.00112587	0.012495
TOMM34	942.431	0.673285	0.206762	3.25633	0.00112864	0.0125164
DTX4	1143.72	-0.567388	0.174331	-3.25467	0.00113524	0.0125801
RNF19B	789.77	0.940555	0.289045	3.25401	0.00113788	0.0126
RAP2B	1374.7	0.615711	0.189251	3.25341	0.00114029	0.0126172
HADH	981.284	-0.574689	0.176732	-3.25176	0.00114692	0.0126811
SPNS3	37.2713	-2.37403	0.730396	-3.25032	0.00115273	0.01273
RRM1	1108.95	-0.580434	0.178593	-3.25003	0.00115392	0.01273
CCZ1	240.8	0.734597	0.226015	3.2502	0.00115322	0.01273
CSTF1	704.897	-0.487493	0.150016	-3.24961	0.00115565	0.0127302
KLHL2	140.485	0.792273	0.243794	3.24976	0.00115503	0.0127302
POLG2	229.231	-0.757611	0.23319	-3.24889	0.00115854	0.0127431
ZGPAT	56.092	1.34159	0.412926	3.24898	0.0011582	0.0127431
ARHGAP44	203.088	-0.723056	0.222589	-3.24838	0.00116063	0.012754
TBC1D15	423.583	-0.544974	0.167776	-3.24823	0.00116126	0.012754
HMGN3	410.467	0.781471	0.240605	3.24794	0.00116245	0.0127577
MAPK11	39.82	2.56898	0.791415	3.24607	0.00117012	0.0128323
PBX4	65.5383	1.36718	0.421274	3.24535	0.00117305	0.012855
PALD1	1044.95	-1.02911	0.317152	-3.24483	0.0011752	0.012855
ZNF595	313.817	-0.559364	0.172392	-3.24472	0.00117565	0.012855
HDX	100.754	1.01263	0.312053	3.24506	0.00117425	0.012855
RPS2	20972.4	-0.759391	0.234216	-3.24227	0.00118582	0.0129566
RAB22A	991.733	0.644305	0.198799	3.24099	0.00119115	0.0130053
MDFIC	225.236	1.16275	0.358879	3.23995	0.00119553	0.0130435
ZNF629	441.579	-0.526296	0.162529	-3.23817	0.00120301	0.0131154
SOCS2	51.9641	1.69171	0.522507	3.23769	0.00120502	0.0131277
DVL1	1706.04	0.739719	0.228598	3.2359	0.00121259	0.0132005
SERPINB2	433.605	3.36721	1.04078	3.23528	0.00121524	0.0132197
GNAI2	2009.77	0.605055	0.187125	3.23344	0.00122311	0.0132955
GPX2	4273.31	0.936434	0.28973	3.23209	0.00122887	0.0133385
HABP4	194.935	0.944818	0.292305	3.2323	0.00122798	0.0133385
CA8	80.6017	-3.25085	1.00593	-3.2317	0.00123058	0.0133428
SYT9	89.4009	2.41361	0.74688	3.23158	0.00123107	0.0133428
CLUH	871.65	-0.690067	0.213655	-3.22981	0.00123871	0.0134158
PPP1R2	1662.92	0.540892	0.167619	3.22692	0.00125129	0.0135422
STAT5B	495.978	-0.617059	0.19134	-3.22493	0.00126003	0.0136269
SP100	293.493	0.72679	0.225435	3.22395	0.00126437	0.0136539
MATN2	130.681	1.71789	0.532842	3.22401	0.00126411	0.0136539
C20orf27	157.046	-0.791132	0.245543	-3.22197	0.00127314	0.0137367
SLC25A24	1581.84	0.505287	0.156834	3.2218	0.00127389	0.0137367
NRCAM	562.301	1.51398	0.470838	3.21549	0.0013022	0.0140318
SBDS	815.946	-0.582928	0.181326	-3.21481	0.00130532	0.0140551
HSPA4L	442.598	-1.08443	0.337366	-3.2144	0.00130719	0.0140651
ELOVL1	1578.14	0.919181	0.286125	3.21252	0.00131577	0.0141472
FAM3C	724.813	0.708251	0.220521	3.21172	0.00131941	0.014176
ELMO2	503.797	0.620708	0.193322	3.21074	0.00132391	0.0142141
ZNF219	248.391	-0.864624	0.269311	-3.2105	0.00132502	0.0142157
COL22A1	55.8173	2.60822	0.812908	3.20851	0.00133424	0.0143042
DDX58	56.6645	1.79334	0.55904	3.2079	0.0013371	0.0143245
ACVRL1	38.4852	1.77599	0.553989	3.20581	0.00134681	0.0144182
MBNL3	294.794	-1.0931	0.34107	-3.20491	0.00135103	0.0144529
PAXIP1-DT	159.869	-0.944166	0.294671	-3.20413	0.00135469	0.0144816
WFS1	530.92	-0.869199	0.271393	-3.20273	0.00136132	0.014542
PICALM	2376.45	0.529384	0.165358	3.20144	0.00136743	0.0145967
ADAM9	5461.11	0.617754	0.193076	3.19953	0.00137652	0.0146621
GPX4	1918.45	0.975172	0.304751	3.1999	0.00137477	0.0146621
LINC02487	59.8514	1.3234	0.413606	3.19967	0.00137584	0.0146621
FGFBP1	847.231	1.84651	0.577364	3.19817	0.00138305	0.0147211
UBE2E2	200.751	1.27823	0.399727	3.19775	0.00138502	0.0147315
AIFM2	353.084	-0.822033	0.257106	-3.19725	0.00138742	0.0147465
PDE6D	218.21	0.710257	0.222197	3.19652	0.00139098	0.0147737
TNFRSF10B	4323.66	0.694109	0.217193	3.19581	0.00139439	0.0147992
LRRC8A	2274.12	1.01913	0.318979	3.19497	0.00139843	0.0148316
CMTR2	1026.37	-0.553125	0.173159	-3.19431	0.00140164	0.014855
XKRX	98.9014	1.08275	0.339128	3.19274	0.00140932	0.0149257
NCAPD2	1968.44	-0.723559	0.226732	-3.19126	0.00141656	0.014981
DCAF11	966.596	-0.575518	0.180338	-3.19132	0.00141622	0.014981
ZNF639	368.746	-0.583267	0.182817	-3.19044	0.00142059	0.0150129
ADM	243.732	-1.556	0.488038	-3.18828	0.00143121	0.0150946
CORO1A	242.452	-1.55149	0.486575	-3.18859	0.00142967	0.0150946
CKB	630.066	-0.943837	0.29605	-3.18809	0.00143214	0.0150946
FAM50A	115.71	1.11863	0.350905	3.18784	0.00143341	0.0150946
ENSG00000291156	33.1621	2.56332	0.80409	3.18785	0.00143332	0.0150946
JOSD1	1108.28	0.581103	0.182436	3.18524	0.00144636	0.0152202
KAT2B	145.813	-0.76132	0.239174	-3.18312	0.00145697	0.0153209
PDGFC	216.642	-1.35671	0.426249	-3.1829	0.00145807	0.0153216
OXR1	835.611	-0.553242	0.173846	-3.18237	0.00146074	0.0153388
STAT5A	192.215	0.790264	0.248389	3.18156	0.00146484	0.0153709
ENSG00000288736	53.2692	1.46146	0.459637	3.17961	0.00147476	0.0154641
ATL3	1424.52	0.547375	0.172223	3.17829	0.00148145	0.0155232
RPL6	5256.02	-0.613647	0.193121	-3.17752	0.00148539	0.0155536
PCCA	474.889	-0.584412	0.183999	-3.17616	0.00149236	0.0156156
TRAF4	1259.48	-0.518837	0.163383	-3.17558	0.00149536	0.0156359
SCD5	903.277	-0.684059	0.215463	-3.17484	0.0014992	0.015665
RPL15	13953.1	-0.521309	0.164227	-3.17432	0.00150187	0.0156708
MIR193BHG	36.5849	2.08066	0.65545	3.17441	0.00150143	0.0156708
TMCO3	769.481	0.481909	0.151834	3.17391	0.00150398	0.0156708
SERPINB6	1588.22	0.516575	0.162751	3.17401	0.00150348	0.0156708
MAPKAPK2	1194.55	0.485276	0.152928	3.17323	0.00150754	0.0156969
PLK2	2626.87	1.08399	0.341809	3.17133	0.0015174	0.0157884
PIK3AP1	631.863	-1.24636	0.393214	-3.16967	0.00152614	0.0158682
SEPTIN8	825.491	0.598386	0.188866	3.1683	0.00153331	0.015929
SHH	169.04	1.36585	0.431118	3.16815	0.00153413	0.015929
MYEOV	229.546	1.40164	0.442469	3.16778	0.0015361	0.0159382
MTFR1L	514.354	-0.541492	0.171023	-3.1662	0.00154446	0.0160138
FURIN	1791.11	0.658145	0.208024	3.1638	0.00155724	0.016135
CMTM8	164.497	-0.68909	0.217892	-3.16253	0.00156405	0.0161943
ZMYM3	883.924	-0.6432	0.203409	-3.1621	0.00156636	0.0162068
CHCHD3	1489.95	-0.515479	0.163087	-3.16076	0.00157361	0.0162592
CBLN3	45.511	2.31762	0.733239	3.1608	0.00157336	0.0162592
ITGA7	218.793	-1.06859	0.338197	-3.15967	0.00157949	0.0162973
FRMD6-AS2	29.2141	1.53767	0.486637	3.1598	0.0015788	0.0162973
FMNL3	79.9491	2.2196	0.702633	3.15898	0.00158324	0.0163245
TMOD3	2038.6	0.596704	0.188937	3.15821	0.00158741	0.0163562
PTPRU	506.601	-0.969075	0.307074	-3.15584	0.00160038	0.0164669
INPPL1	996.647	-0.61232	0.194021	-3.15594	0.00159982	0.0164669
SNX21	200.675	0.723767	0.229501	3.15366	0.00161239	0.016579
RAB20	451.377	-0.922792	0.292724	-3.15243	0.00161917	0.0166291
CEP112	46.3847	1.60176	0.508113	3.15237	0.00161951	0.0166291
BCL2L14	446.263	-0.959981	0.30469	-3.15068	0.00162892	0.0167142
C16orf74	200.746	1.32689	0.421809	3.1457	0.00165687	0.0169892
ITPRIP	288.385	0.737679	0.23452	3.14549	0.00165812	0.0169902
PRKG2	54.9175	1.23334	0.392342	3.14354	0.00166918	0.0170918
ORC1	171.093	-0.818249	0.26035	-3.14288	0.00167297	0.0171188
SALL2	140.173	-1.06198	0.337945	-3.14247	0.0016753	0.017119
ACTR1B	1542.7	0.499633	0.15899	3.14254	0.00167489	0.017119
CLU	447.954	-1.94267	0.618501	-3.14093	0.00168412	0.0171736
FAM216A	30.9587	-1.80594	0.57494	-3.14109	0.00168321	0.0171736
PGP	473.772	0.72508	0.230824	3.14126	0.00168221	0.0171736
B4GAT1	173.612	-0.81536	0.25968	-3.13987	0.00169025	0.0172007
BIVM	182.277	-0.75691	0.241047	-3.1401	0.00168893	0.0172007
KLHL11	326.062	-0.617434	0.196631	-3.14006	0.00168916	0.0172007
PARP1	1084.9	-0.76197	0.242763	-3.13874	0.00169676	0.0172319
RALGAPA2	1788.46	-0.654683	0.208582	-3.13873	0.0016968	0.0172319
ACHE	39.4919	2.04492	0.651486	3.13885	0.0016961	0.0172319
MFSD14B	1083.57	0.488098	0.155521	3.13847	0.00169832	0.0172354
SH3TC1	434.401	0.953579	0.303924	3.13756	0.00170362	0.0172774
KLF4	751.545	0.875649	0.279128	3.13709	0.00170636	0.0172934
SERTAD4	217.177	-1.29438	0.412845	-3.13528	0.00171689	0.0173882
PPARA	1205.24	-0.860746	0.27462	-3.13432	0.00172252	0.0174239
TEP1	1212.67	0.49423	0.157685	3.13428	0.00172276	0.0174239
TBCB	477.003	0.613117	0.195685	3.13319	0.00172919	0.0174769
TCFL5	260.266	-0.642867	0.205283	-3.13161	0.00173852	0.0175593
STK10	355.344	0.935405	0.29882	3.13033	0.0017461	0.0176238
LPAR2	265.082	0.933485	0.298352	3.1288	0.00175521	0.0177037
TFAP2C	94.2632	-1.27321	0.407045	-3.12793	0.00176039	0.0177439
HSD17B12	3434.71	0.578864	0.185104	3.12724	0.00176458	0.0177741
LARP1	2043.02	-0.486068	0.155473	-3.12637	0.00176979	0.0178144
PARP8	154.924	1.76937	0.566141	3.12532	0.00177612	0.0178661
PPAT	509.552	-0.64539	0.206535	-3.12484	0.00177901	0.0178829
KLHL25	235.245	0.88457	0.283098	3.1246	0.00178045	0.0178853
PPM1L	453.936	-0.652914	0.208977	-3.12433	0.00178212	0.0178899
ZC2HC1A	240.031	1.0885	0.348442	3.1239	0.00178472	0.0179039
H3-3B	6985.57	0.474186	0.151812	3.12351	0.00178707	0.0179154
PA2G4	1036.24	-0.558653	0.178907	-3.12258	0.00179273	0.0179527
PLCH2	53.8184	1.7855	0.571818	3.1225	0.00179321	0.0179527
SQLE	4683.66	0.809969	0.259524	3.12098	0.00180253	0.0180299
CEP135	148.888	0.995324	0.318928	3.12084	0.00180336	0.0180299
C14orf93	171.107	-0.888106	0.284733	-3.11909	0.00181411	0.0181252
TTPA	22.3866	-2.42875	0.778749	-3.11879	0.00181597	0.0181316
DPF2	802.593	-0.548792	0.175989	-3.11833	0.00181877	0.0181473
PSME1	838.202	0.692214	0.222118	3.11642	0.00183061	0.0182531
C15orf48	316.276	1.56024	0.50072	3.11599	0.00183329	0.0182676
HLA-F	25.411	4.89172	1.5704	3.11494	0.0018398	0.0183202
ZNF687	933.948	-0.555653	0.178468	-3.11346	0.0018491	0.0184004
NDUFB5	686.051	-0.60693	0.194971	-3.11292	0.00185247	0.0184165
KAT7	1142.38	-0.476835	0.153185	-3.1128	0.0018532	0.0184165
NT5C3B	232.14	-0.820199	0.26352	-3.11247	0.00185531	0.0184251
SATB1	1033.06	-0.526234	0.169115	-3.11169	0.0018602	0.0184613
RPLP0	22815.2	-0.666959	0.214442	-3.11021	0.00186955	0.0185335
RABIF	245.593	0.65518	0.210659	3.11014	0.00186998	0.0185335
LIPH	1022.47	0.885204	0.284639	3.10992	0.00187138	0.0185351
CADM1	457.283	-0.815095	0.262142	-3.10936	0.00187492	0.0185577
RAC2	868.204	0.940885	0.302656	3.10876	0.00187876	0.0185833
GATD1-DT	70.2967	1.00186	0.322407	3.10745	0.00188707	0.018653
TLR4	523.117	1.46882	0.472971	3.10553	0.0018994	0.0187624
RPL13A	18439.8	-0.711842	0.229388	-3.10323	0.00191423	0.0188963
C2CD4A	45.6986	4.3425	1.39946	3.10298	0.00191583	0.0188995
ZNF140	448.294	0.550335	0.17738	3.10257	0.00191848	0.0189131
C1orf174	362.471	0.517799	0.167034	3.09997	0.00193542	0.0190547
TIAM2	126.057	1.09749	0.354013	3.10013	0.00193434	0.0190547
PRKD1	108.774	1.53068	0.493809	3.09974	0.00193691	0.0190568
LARGE1	471.461	0.826813	0.266814	3.09884	0.00194279	0.0191019
SYNJ2	1096.8	0.523609	0.16903	3.09772	0.00195014	0.0191615
RHOC	2001.1	0.79253	0.255887	3.09718	0.00195368	0.0191836
NIBAN1	117.304	1.75632	0.567233	3.09629	0.00195956	0.0192285
GKAP1	61.5481	-1.07904	0.348618	-3.0952	0.00196682	0.0192871
ENSG00000287625	22.9668	2.00267	0.647088	3.09489	0.00196883	0.019294
YKT6	817.164	0.469853	0.151858	3.09402	0.00197465	0.0193255
DNAJA4	399.073	0.726613	0.234832	3.09419	0.00197352	0.0193255
SLC16A4	262.663	1.38409	0.447486	3.09305	0.00198113	0.0193762
RRM2	840.172	-0.877309	0.283727	-3.09208	0.00198756	0.0194135
TRIM29	990.325	1.67961	0.543173	3.09221	0.0019867	0.0194135
SERPINA5	26.8125	3.36222	1.08756	3.09152	0.00199138	0.0194379
KANTR	108.351	-0.957605	0.309878	-3.09026	0.00199979	0.0195072
PLEKHG6	682.526	-0.802718	0.259778	-3.09002	0.00200143	0.0195103
RAB29	145.497	-0.955067	0.309108	-3.08975	0.00200322	0.0195149
SS18	1418.73	0.437705	0.141694	3.08908	0.00200778	0.0195337
LONRF3	93.0188	1.42254	0.460502	3.08911	0.00200755	0.0195337
UBA7	517.05	0.68911	0.223101	3.08878	0.00200977	0.0195403
ANKRD52	942.473	0.592516	0.191878	3.08798	0.00201521	0.0195803
UQCC1	581.457	-0.524087	0.169741	-3.08758	0.00201796	0.0195941
ODC1	1115.48	-0.956281	0.309954	-3.08523	0.00203391	0.0197106
RPS3A	5514.88	-0.71469	0.231638	-3.08538	0.00203295	0.0197106
LRRC8D	451.418	-0.670873	0.217447	-3.08523	0.00203394	0.0197106
GAS2L3	316.335	-1.03029	0.334175	-3.08307	0.0020488	0.0198286
SH3RF2	967.814	0.675956	0.219237	3.08322	0.00204773	0.0198286
ACTR1A	1315.26	0.559444	0.181484	3.0826	0.002052	0.0198467
RALA	840.131	0.575249	0.186636	3.08219	0.00205481	0.0198609
DBNL	732.215	0.644035	0.20898	3.0818	0.00205755	0.0198745
ALDH9A1	703.923	-0.476067	0.154578	-3.07978	0.00207151	0.0199963
TNFSF13	52.7191	-1.47573	0.479229	-3.07938	0.00207431	0.0200102
PXDC1	171.981	1.38531	0.449908	3.07909	0.00207634	0.0200168
DIPK1B	50.3662	-1.65772	0.538526	-3.07825	0.00208217	0.02006
PKP2	2076.45	-0.690462	0.224457	-3.07615	0.00209694	0.0201892
CCDC97	269.479	0.519451	0.168878	3.0759	0.00209869	0.0201929
SPAG1	330.311	0.850475	0.276731	3.07329	0.00211711	0.0203569
PDIA2	101.542	-1.28378	0.417839	-3.07243	0.00212322	0.0204024
DBP	286.936	-1.5441	0.50264	-3.07199	0.0021264	0.0204197
SULT1B1	107.174	3.32478	1.08268	3.07088	0.00213428	0.0204821
NCEH1	1462.03	0.896363	0.292054	3.06917	0.00214658	0.0205825
COL16A1	108.981	1.36932	0.446172	3.06904	0.00214751	0.0205825
MARCHF9	215.328	-0.726616	0.237213	-3.06313	0.00219032	0.0209793
CEP170B	869.941	0.658831	0.215161	3.06203	0.00219841	0.0210432
MAP4K2	73.8474	-1.41428	0.462001	-3.06121	0.00220441	0.021085
UQCRC2	2695.51	-0.569479	0.186052	-3.06086	0.00220705	0.021085
EFNA5	92.1581	1.25777	0.410916	3.0609	0.00220669	0.021085
BCL2L2	242.956	0.889644	0.290723	3.06011	0.00221254	0.0211238
TMEM33	1711.27	0.542197	0.177205	3.05972	0.00221545	0.021138
ARHGAP27P1-BPTFP1-KPNA2P3	279.821	0.756959	0.247514	3.05825	0.00222637	0.0212286
GEMIN5	520.336	-0.626999	0.20506	-3.05764	0.00223087	0.0212441
ANKRD13D	311.67	0.614492	0.200963	3.05774	0.00223013	0.0212441
HOXA4	33.3459	-1.42706	0.466877	-3.05661	0.00223854	0.0212981
EXTL2	111.821	-1.28202	0.41944	-3.0565	0.00223941	0.0212981
CPNE2	713.337	-1.18155	0.386683	-3.05559	0.00224617	0.0213487
SCP2	1437.44	-0.348572	0.11413	-3.05416	0.0022569	0.0214369
SLC38A3	24.5792	-2.97808	0.975315	-3.05345	0.00226226	0.0214741
ATG5	591.261	0.527278	0.172713	3.05292	0.00226625	0.0214982
SNHG14	1757.85	-0.832811	0.2729	-3.05171	0.00227545	0.0215717
REXO5	79.869	-1.18969	0.389944	-3.05091	0.00228146	0.0216148
ENSG00000285280	23.2097	-2.0613	0.675706	-3.05059	0.00228392	0.0216243
B4GALNT3	214.807	1.26291	0.414051	3.05013	0.00228742	0.0216436
PDE12	767.464	-0.509911	0.167206	-3.0496	0.00229144	0.0216678
AFDN-DT	43.0527	1.43971	0.47213	3.04938	0.00229313	0.02167
ENSG00000291189	17.3879	-2.13769	0.701088	-3.0491	0.00229527	0.0216765
WDR11	1493.94	0.563717	0.184902	3.04873	0.00229812	0.0216895
EML1	59.5734	-1.60332	0.52602	-3.04803	0.00230349	0.0217238
FRAT2	299.463	-0.707563	0.23215	-3.04787	0.00230468	0.0217238
ENSG00000235834	48.304	2.18214	0.716051	3.04746	0.00230784	0.0217397
PHLDA3	543.399	0.987932	0.324425	3.04518	0.00232541	0.0218813
PCDHGA11	80.7738	1.07705	0.353698	3.04513	0.00232582	0.0218813
PCP4L1	25.8432	-1.99562	0.655705	-3.04347	0.00233867	0.0219465
FOXRED2	118.001	-1.32837	0.436418	-3.0438	0.00233613	0.0219465
RHOBTB2	195.942	-0.753908	0.247712	-3.04349	0.00233852	0.0219465
FDFT1	17802	0.59646	0.195967	3.04368	0.002337	0.0219465
RPS29	2628.83	-0.669412	0.219965	-3.04326	0.00234027	0.0219476
CREG1	1430.61	-0.583979	0.192026	-3.04115	0.00235676	0.0220743
MARCHF3	159.722	0.92692	0.304776	3.04131	0.0023555	0.0220743
DTWD1	399.983	-0.576833	0.189708	-3.04063	0.00236081	0.0220843
KHSRP	1880.13	-0.368912	0.121324	-3.04071	0.0023602	0.0220843
CAMKK1	139.056	-0.765595	0.251806	-3.04042	0.00236246	0.0220859
BMP7	906.2	-0.783284	0.257913	-3.037	0.00238942	0.0223239
SCFD2	106.554	-1.00246	0.330203	-3.03589	0.0023983	0.0223927
MERTK	135.773	-1.29982	0.42844	-3.03384	0.00241465	0.022517
RTCB	1045.93	0.560123	0.18462	3.03392	0.00241402	0.022517
TCEA3	148.187	-1.26197	0.416249	-3.03177	0.00243125	0.0226576
CCDC85C	605.293	-0.592971	0.1956	-3.03154	0.00243309	0.0226605
SH2D4A	449.372	0.872977	0.287998	3.03119	0.0024359	0.0226724
IL6R	78.7839	-1.79848	0.593464	-3.03048	0.00244164	0.0226894
DOC2A	90.5727	-0.911607	0.30084	-3.03021	0.00244385	0.0226894
VLDLR	480.41	0.872913	0.288042	3.03051	0.00244142	0.0226894
ENSG00000291067	493.167	0.993701	0.327922	3.0303	0.0024431	0.0226894
CAPN5	1826.94	-0.724637	0.239269	-3.02855	0.00245731	0.0228001
FER	622.441	0.647711	0.213929	3.02769	0.00246431	0.0228508
TNIK	1348.64	0.496661	0.164069	3.02715	0.0024687	0.0228656
FLNB	14497.9	0.574054	0.189637	3.02712	0.00246899	0.0228656
GPSM1	128.589	1.09687	0.362379	3.02684	0.00247121	0.0228718
JPT2	1786.77	0.473281	0.156392	3.02626	0.00247603	0.0229021
BICDL2	263.557	0.602095	0.198991	3.02574	0.00248025	0.0229269
CDCA2	434.439	-0.743474	0.245813	-3.02455	0.00249006	0.0230032
CHCHD10	83.5304	-1.25306	0.414389	-3.02387	0.00249564	0.023026
HHLA2	187.551	1.37408	0.454411	3.02388	0.00249555	0.023026
SGO1	164.607	-0.840938	0.278225	-3.02251	0.00250691	0.0230903
CLDN12	1638.16	0.583295	0.192987	3.02246	0.00250728	0.0230903
CYP51A1	993.66	0.723027	0.2392	3.02269	0.00250535	0.0230903
HSD17B7	462.776	0.584103	0.193357	3.02086	0.00252061	0.0231987
GRAMD2B	676.748	0.710794	0.235395	3.01958	0.00253126	0.0232823
WASF1	136.553	-0.884711	0.293075	-3.01872	0.00253844	0.0233193
CD276	1456.96	0.683237	0.226329	3.01877	0.002538	0.0233193
EARS2	488.844	-0.552932	0.183206	-3.01809	0.00254376	0.0233538
HES6	328.941	-0.952072	0.315639	-3.01633	0.00255857	0.0234172
SOX12	356.595	-0.834603	0.276665	-3.01665	0.00255582	0.0234172
AP5B1	673.758	0.483833	0.16037	3.01697	0.00255313	0.0234172
ARSJ	216.936	1.27981	0.424236	3.01673	0.00255518	0.0234172
SSUH2	18.3781	2.09239	0.693651	3.01649	0.00255719	0.0234172
AREG	1165.82	1.15094	0.381677	3.01548	0.00256571	0.0234681
ARHGEF18	795.575	0.586053	0.194365	3.01522	0.00256795	0.0234741
EMC1	933.413	-0.595825	0.197632	-3.01482	0.00257128	0.0234901
TLE2	69.521	-1.05979	0.351638	-3.01386	0.0025795	0.0235362
TPMT	491.898	0.644211	0.213745	3.01392	0.00257895	0.0235362
HMGA2	710.619	0.790694	0.262409	3.01321	0.00258504	0.0235722
BRIX1	340.929	-0.632082	0.209849	-3.01209	0.0025946	0.0236448
SNX9	1546.52	0.414205	0.137557	3.01116	0.0026025	0.0237023
HPDL	72.6691	-1.82595	0.606545	-3.01042	0.0026089	0.0237201
ITM2C	5360.13	-0.790666	0.262647	-3.01037	0.00260925	0.0237201
PRXL2B	247.744	0.919404	0.305394	3.01055	0.00260771	0.0237201
ENSG00000279789	61.597	1.4076	0.468092	3.0071	0.00263749	0.023962
ENSG00000290476	41.8603	-1.26054	0.419242	-3.00671	0.00264092	0.0239638
NFIA	3107.5	-0.954926	0.317598	-3.00671	0.00264088	0.0239638
SBNO2	157.192	1.52604	0.507621	3.00626	0.00264485	0.0239848
CEBPA	370.46	-0.828298	0.275568	-3.00578	0.002649	0.0240078
DFFB	109.362	-0.874926	0.29125	-3.00404	0.00266423	0.024131
ERI2	372.263	-0.57374	0.191022	-3.00352	0.00266873	0.0241571
PADI2	483.358	-1.20731	0.402132	-3.00226	0.00267979	0.0242424
NFIC	281.613	-0.689215	0.22971	-3.00037	0.00269653	0.0243789
FARSA	700.594	-0.579435	0.193149	-2.99994	0.00270034	0.0243985
DPYSL3	164.355	0.983118	0.327825	2.99891	0.00270948	0.0244662
CASP4	389.051	0.661928	0.22074	2.99868	0.00271155	0.02447
AIFM3	80.9379	-1.58337	0.528279	-2.99723	0.00272447	0.0245716
TMEM132B	43.0486	-1.60024	0.533945	-2.99702	0.00272633	0.0245735
METTL16	344.167	-0.558421	0.186378	-2.99618	0.00273388	0.0246265
KIF2A	1201.8	0.372031	0.124214	2.99507	0.00274381	0.0247009
HID1	594.668	-0.683763	0.228328	-2.99466	0.00274752	0.0247044
UBE2D1	384.674	0.550596	0.183861	2.99463	0.00274782	0.0247044
RNFT1	163.751	1.1125	0.371519	2.99447	0.0027492	0.0247044
DSG3	27.7902	3.25663	1.08778	2.99383	0.00275497	0.0247413
SLC25A19	103.186	-1.02077	0.341044	-2.99307	0.00276186	0.0247732
ABCB9	215.347	-0.588853	0.196733	-2.99316	0.00276109	0.0247732
ACTR10	499.47	0.490956	0.164044	2.99283	0.00276405	0.0247778
NTMT1	334.4	0.550092	0.183899	2.99127	0.00277823	0.02489
RDH11	1793.36	0.338711	0.113244	2.99098	0.00278087	0.0248986
RASGEF1A	123.414	1.14528	0.383446	2.98679	0.00281919	0.0252264
CHN2	70.9358	-1.26657	0.424094	-2.98652	0.00282168	0.0252335
ACVR2B	498.876	-0.790125	0.264597	-2.98614	0.00282519	0.0252422
FAM83B	675.871	0.615983	0.206287	2.98605	0.00282606	0.0252422
CAPN8	572.316	1.27829	0.428134	2.98572	0.0028291	0.0252541
CABLES1	258.863	-0.829762	0.278196	-2.98266	0.00285757	0.0254929
CA9	6274.84	-1.09114	0.365898	-2.98208	0.00286298	0.0255105
LRRC75B	55.1623	1.63277	0.5475	2.98223	0.00286155	0.0255105
ABRACL	435.577	0.744648	0.249835	2.98056	0.00287724	0.0256222
CERCAM	305.594	1.29359	0.434123	2.97977	0.00288467	0.0256729
ARPC2	2235.53	0.471708	0.158427	2.97744	0.00290669	0.0258533
BIN1	1867.55	-0.595175	0.199918	-2.97709	0.00291001	0.0258674
GRIPAP1	272.723	0.67076	0.225357	2.97643	0.00291624	0.0259072
NAT10	716.359	-0.535932	0.180099	-2.97576	0.00292259	0.025917
CAMTA1	353.452	0.619043	0.208022	2.97586	0.00292171	0.025917
ZNF697	286.643	0.90257	0.303274	2.97608	0.00291954	0.025917
TRIB2	413.134	1.80929	0.608129	2.97518	0.00292819	0.0259512
SH3PXD2A-AS1	35.2223	2.18462	0.73438	2.97478	0.00293201	0.0259695
TM2D2	535.065	0.561145	0.188728	2.9733	0.00294612	0.0260789
ENSG00000262050	18.1571	-1.73562	0.583885	-2.97254	0.00295343	0.0261187
FAM214A	317.556	-0.696745	0.234414	-2.97229	0.0029559	0.0261187
ASB13	404.98	-0.612184	0.205957	-2.97238	0.00295501	0.0261187
DICER1-AS1	79.5093	-1.08311	0.364462	-2.97179	0.00296065	0.0261397
FRMD4B	532.378	0.635566	0.213875	2.97167	0.00296181	0.0261397
PLEKHN1	37.4477	1.41221	0.475466	2.97017	0.00297639	0.0262528
TPRN	384.354	-0.980275	0.330093	-2.96969	0.00298098	0.0262776
MRC2	59.1221	2.10467	0.708882	2.969	0.00298768	0.0263211
REV3L	809.351	-0.652597	0.219893	-2.9678	0.00299943	0.026398
ABCG1	740.714	1.21575	0.409656	2.96774	0.00299997	0.026398
ZNRF3	1025.12	-0.518561	0.174784	-2.96687	0.00300847	0.026457
FAM168A	607.907	-0.549653	0.185327	-2.96586	0.00301842	0.0265288
TMEM39B	286.666	-0.566645	0.191133	-2.96466	0.00303021	0.0266009
SSH2	925.841	0.57688	0.194584	2.96468	0.00303002	0.0266009
LINC00513	60.7776	-1.83426	0.618993	-2.9633	0.00304359	0.026671
ADAT2	173.238	-1.17668	0.397067	-2.96344	0.00304223	0.026671
SMURF2	756.856	0.700133	0.236241	2.96363	0.00304031	0.026671
GMPR2	509.856	-0.5245	0.177021	-2.96293	0.00304726	0.0266874
PM20D2	367.534	-0.931809	0.31465	-2.96142	0.00306227	0.0267871
PAPLN	126.083	1.35558	0.457729	2.96153	0.00306114	0.0267871
ATP1B3	1034.41	-0.538843	0.18203	-2.9602	0.00307444	0.0268461
DNAJA1	1079.54	0.547639	0.185	2.96021	0.00307429	0.0268461
ANO6	3261.04	0.588987	0.198959	2.96035	0.00307291	0.0268461
LRCH3	743.434	0.604886	0.204418	2.95906	0.00308577	0.0269292
PABIR1	404.225	-0.564908	0.190944	-2.95851	0.00309135	0.026962
ANXA9	31.2189	-2.17396	0.734934	-2.95804	0.00309604	0.026987
GLIPR2	43.8291	1.3013	0.440072	2.95702	0.00310623	0.02706
TFDP2	1002.49	-0.78262	0.264737	-2.95622	0.00311436	0.0271136
GOLM1	691.531	-0.566476	0.191633	-2.95605	0.00311604	0.0271136
WASL-DT	73.1783	-1.02009	0.34515	-2.9555	0.00312167	0.0271289
LINC01806	101.926	-0.962181	0.325559	-2.95547	0.00312192	0.0271289
STK17B	1478.18	0.583946	0.19759	2.95534	0.00312329	0.0271289
TGFB3	102.756	-2.06016	0.697203	-2.95489	0.00312779	0.0271521
MACROD1	240.316	-0.965101	0.326664	-2.95441	0.00313265	0.0271784
PRSS2	1036.31	3.28894	1.1135	2.95368	0.00314008	0.0272269
APEX1	1403.61	-0.578608	0.195918	-2.95332	0.00314373	0.0272426
SCAI	309.991	-0.823801	0.278966	-2.95305	0.00314647	0.0272504
AGBL5	392.089	-0.620131	0.210032	-2.95255	0.00315159	0.0272788
PRUNE1	401.494	-0.691693	0.234314	-2.95199	0.00315734	0.0273127
CTSF	134.159	-1.23442	0.418401	-2.95033	0.00317432	0.0274374
SPAG9	1721.51	0.456154	0.154617	2.95022	0.00317546	0.0274374
APP	18095	-0.482585	0.163628	-2.94928	0.00318512	0.027451
NFATC3	1019.42	-0.423498	0.143579	-2.94958	0.00318201	0.027451
DYM	860.058	-0.386072	0.130909	-2.94917	0.00318629	0.027451
ATXN1	2112.37	0.590074	0.200068	2.94937	0.00318419	0.027451
AUTS2	850.048	0.700165	0.237403	2.94926	0.00318531	0.027451
HOOK1	871.142	-0.722399	0.245098	-2.94739	0.00320472	0.0275937
TCF7	455.456	0.715464	0.242785	2.94691	0.00320966	0.0276202
HDHD5	503.243	-0.681048	0.231173	-2.94606	0.00321849	0.0276642
GCLM	249.17	0.578604	0.196411	2.94588	0.00322037	0.0276642
ENSG00000227486	37.6234	1.46429	0.497059	2.94592	0.00321999	0.0276642
ANP32E	367.649	-0.668395	0.226922	-2.94548	0.00322451	0.0276837
SUSD3	40.2753	-1.90519	0.646944	-2.9449	0.00323057	0.0277197
ATXN10	780.801	-0.467945	0.158926	-2.94442	0.00323561	0.0277469
BBLN	627.17	-0.843175	0.286403	-2.94402	0.00323981	0.0277668
ENSG00000289614	28.4347	1.5482	0.526047	2.94308	0.00324961	0.0278348
SLC12A8	120.215	-0.959016	0.32613	-2.94059	0.00327588	0.0280274
KBTBD6	134.098	-0.869202	0.295576	-2.9407	0.00327466	0.0280274
PCBP4	294.036	0.64951	0.220906	2.94021	0.00327991	0.0280456
ITGAM	32.1982	2.85623	0.971734	2.93931	0.00328942	0.0281108
OGDH	1400.49	0.475829	0.161953	2.93807	0.00330258	0.028207
FUT8	2605.62	0.451056	0.153581	2.93694	0.00331472	0.0282944
TMEM229B	149.439	-1.25152	0.42616	-2.93673	0.0033169	0.0282967
FBP1	458.303	-0.815487	0.277814	-2.93537	0.00333149	0.028404
CAPN2	9393.44	0.810843	0.276248	2.9352	0.00333331	0.028404
CEP68	560.223	-0.708078	0.241344	-2.9339	0.00334735	0.0285072
MOCS1	43.149	-1.91331	0.652297	-2.93319	0.003355	0.0285561
TBL1X	588.246	0.849867	0.289786	2.93274	0.00335982	0.0285643
IGSF9	114.867	1.07962	0.368124	2.93276	0.00335964	0.0285643
PDCD4	761.085	-0.550555	0.187747	-2.93244	0.00336314	0.0285761
DBI	724.318	0.685971	0.233942	2.93222	0.00336543	0.0285792
MBD5	696.82	-0.532542	0.181634	-2.93195	0.00336842	0.0285882
NSDHL	690.696	0.764735	0.260909	2.93104	0.00337832	0.0286558
SDHA	653.397	-0.617882	0.210836	-2.93063	0.0033828	0.0286774
B2M	4087.91	0.793043	0.270664	2.92999	0.00338969	0.0287194
SDCBP	826.246	0.645174	0.220326	2.92827	0.00340849	0.0288621
ALKAL1	44.5906	-1.34452	0.459303	-2.9273	0.00341914	0.0289193
LOXL2	63.7179	2.33448	0.797481	2.92732	0.00341893	0.0289193
GRINA	955.22	0.601973	0.205941	2.92304	0.00346637	0.0293021
SRSF10	1650.52	-0.575147	0.196826	-2.92212	0.00347661	0.0293719
ANGEL1	376.453	-0.735337	0.251701	-2.92147	0.00348383	0.0294161
INTS2	651.091	-0.42031	0.143995	-2.91892	0.00351243	0.0296407
IFNE	42.6846	2.68682	0.920922	2.91754	0.0035281	0.029756
HYI	110.448	0.996187	0.341501	2.91709	0.00353317	0.0297819
DOCK5	2253.33	0.580392	0.199084	2.91532	0.00355329	0.0299345
SLC35C2	642.534	0.4697	0.161199	2.91378	0.0035708	0.0300649
NKRF	291.215	-0.535432	0.183777	-2.91348	0.00357427	0.0300771
SYDE2	196.61	-0.817442	0.2806	-2.91319	0.00357751	0.0300872
SVOPL	32.4429	-2.04425	0.702118	-2.91155	0.00359637	0.0302115
SECTM1	44.8348	-1.55232	0.533155	-2.91157	0.00359622	0.0302115
TCP1	2154.79	-0.417484	0.143431	-2.9107	0.00360623	0.030248
NUMA1	1298.76	-0.331159	0.113783	-2.91044	0.00360923	0.030248
LPIN2	1280.1	0.538828	0.185118	2.91072	0.00360595	0.030248
SLC16A3	1850.81	0.670849	0.230501	2.9104	0.00360967	0.030248
CSRP2	62.1079	1.42764	0.490548	2.91029	0.00361091	0.030248
RIPPLY3	45.3792	-1.29617	0.44555	-2.90914	0.00362427	0.0303427
MT-ND1	2301.61	-0.506857	0.174322	-2.90759	0.00364221	0.0304758
ENSG00000286780	22.3642	3.22086	1.1084	2.90587	0.00366229	0.0306265
SYTL5	105.562	1.28611	0.442724	2.90498	0.00367271	0.0306963
LAD1	2959.23	0.604012	0.207942	2.90471	0.00367597	0.0307062
NRP1	308.38	1.23945	0.426744	2.90443	0.00367923	0.0307162
ZDHHC11B	67.1672	-1.86072	0.640779	-2.90384	0.00368616	0.0307471
POLR1E	284.992	-0.691807	0.238245	-2.90376	0.00368709	0.0307471
ATP10D	168.77	0.904097	0.311424	2.90311	0.00369475	0.0307937
PROX1	609.435	0.885939	0.305241	2.90243	0.00370282	0.0308437
TEDC1	185.39	0.86778	0.299054	2.90175	0.00371088	0.0308934
SCMH1	228.022	-0.686605	0.236851	-2.89889	0.00374484	0.0311412
PDP1	742.098	0.838404	0.289212	2.89892	0.00374447	0.0311412
RASL10B	24.3868	-2.67102	0.921524	-2.89848	0.00374976	0.0311583
FNDC4	47.9493	1.51121	0.521401	2.89837	0.0037511	0.0311583
CAPZA1	3380.04	0.346108	0.119428	2.89805	0.00375491	0.0311725
RPRD2	1057	-0.54558	0.188295	-2.89748	0.00376179	0.0312121
FARP1	2503.7	-0.715748	0.247061	-2.89705	0.00376692	0.0312206
FAM8A1	1251.7	0.679514	0.234555	2.89704	0.00376703	0.0312206
ARPP19	3365.01	0.376588	0.130052	2.89567	0.00378345	0.0313275
GPR176	18.4708	2.25154	0.777614	2.89544	0.00378626	0.0313275
AMZ1	63.8926	2.42611	0.837885	2.89552	0.00378535	0.0313275
EDRF1-DT	18.5787	-1.85314	0.640065	-2.89524	0.00378864	0.0313297
HSF2	267.244	-0.598925	0.206952	-2.89402	0.00380342	0.0314344
IRS2	455.31	-0.54563	0.188674	-2.89192	0.00382897	0.031628
ITPR3	2635.79	0.597639	0.206691	2.89146	0.0038345	0.031656
ARL6IP5	2807.52	0.606179	0.209682	2.89094	0.00384094	0.0316915
CC2D1A	519.355	-0.658279	0.22774	-2.89049	0.0038464	0.0317084
ENSG00000290461	112.406	1.19136	0.412175	2.89042	0.00384727	0.0317084
ARRDC4	3469.01	0.758378	0.262417	2.88997	0.0038528	0.0317363
C5	147.536	-1.08931	0.377004	-2.8894	0.00385979	0.0317763
ENSG00000289609	60.2763	1.26867	0.439152	2.8889	0.00386588	0.0318087
HOXA9	627.86	-0.743712	0.257488	-2.88833	0.00387291	0.0318445
PLSCR3	22.127	1.64223	0.5686	2.8882	0.00387452	0.0318445
AGO2	2208.17	0.58222	0.201752	2.88582	0.0039039	0.0320682
RPS6KA3	1481.32	0.444862	0.154174	2.88545	0.00390853	0.0320707
PSMD14	888.377	0.461693	0.160004	2.88551	0.00390785	0.0320707
ZNF584-DT	99.8157	-0.789913	0.273918	-2.88376	0.00392955	0.0322254
P2RY1	139.129	-1.17536	0.407632	-2.88338	0.00393434	0.0322468
RASSF10	217.896	-1.28867	0.447038	-2.88268	0.00394312	0.0323009
UBA3	957.68	0.376391	0.130593	2.88217	0.00394952	0.0323355
ADPRM	110.897	-0.879706	0.305324	-2.88122	0.0039614	0.0324148
CRYZ	596.885	0.807516	0.28031	2.8808	0.00396673	0.0324406
ENSG00000204876	116.67	1.7456	0.606059	2.88025	0.00397366	0.0324793
MADD	1097.66	-0.485871	0.168926	-2.87624	0.00402444	0.0328762
AKAP1-DT	29.0944	-1.55714	0.542084	-2.8725	0.00407237	0.0332332
RIPK1	687.228	0.560411	0.195096	2.87248	0.00407262	0.0332332
RPS3	13807.1	-0.681965	0.23749	-2.87155	0.00408461	0.0333127
MRPL30	601.762	-0.484945	0.168889	-2.87138	0.0040869	0.033313
PDGFA-DT	69.1494	1.29358	0.45094	2.86863	0.0041226	0.0335856
TUBB3	114.518	1.29311	0.451081	2.86669	0.00414793	0.0337734
ARHGEF12	5335.6	0.506543	0.176766	2.86561	0.00416205	0.0338698
SNED1	186.732	-0.787365	0.274936	-2.86381	0.00418573	0.0340438
PCGF3	925.64	0.47325	0.165314	2.86273	0.00420007	0.0341255
DHRS7B	286.573	0.653425	0.228254	2.86271	0.00420038	0.0341255
TMEM219	933.395	0.601446	0.210136	2.86217	0.00420754	0.0341463
GRK3	527.659	0.713793	0.249376	2.86232	0.0042055	0.0341463
DPH1	251.804	-0.587159	0.205213	-2.86121	0.00422022	0.0342304
ARF3	2922.74	0.400813	0.140156	2.85976	0.00423965	0.0343692
CYP3A5	3390.29	0.871936	0.304934	2.85942	0.00424412	0.0343866
SH3BP2	863.406	0.647919	0.226694	2.85812	0.00426162	0.0345096
ZHX1	481.142	-0.67564	0.236441	-2.85755	0.00426927	0.0345526
ANKRD37	270.353	-1.21768	0.426286	-2.8565	0.00428347	0.0346486
ARHGEF10L	760.051	-0.640905	0.224517	-2.8546	0.00430917	0.0348186
EHBP1L1	169.068	0.870254	0.304856	2.85464	0.00430853	0.0348186
TUT4	713.645	-0.504344	0.176716	-2.85398	0.00431752	0.0348671
SCIN	162.931	-1.47333	0.516306	-2.85361	0.00432257	0.0348888
TFAP4	195.805	-0.937541	0.328657	-2.85265	0.00433569	0.0348997
FBXO4	93.2197	-0.772807	0.270883	-2.85292	0.00433195	0.0348997
RUVBL2	822.056	-0.596785	0.209194	-2.85278	0.0043338	0.0348997
PNRC2	2205.2	-0.466566	0.163544	-2.85286	0.00433282	0.0348997
TLCD5	48.9305	1.14877	0.402642	2.85309	0.00432958	0.0348997
KRT6A	22.5374	2.69772	0.945862	2.85213	0.00434269	0.0349371
TFF3	2711.59	-1.63897	0.574754	-2.8516	0.00435004	0.0349773
FOXM1	270.425	-0.937545	0.328918	-2.85039	0.00436656	0.0350871
ENSG00000289488	43.92	1.4494	0.508515	2.85025	0.00436843	0.0350871
UBXN10	441.024	-0.947658	0.332528	-2.84986	0.00437385	0.0351116
RRAGD	167.784	-1.51058	0.530169	-2.84924	0.00438236	0.0351609
ENSG00000287292	23.6833	-1.77349	0.622515	-2.84891	0.00438699	0.035179
MXI1	1061.4	-0.898795	0.315661	-2.84735	0.00440854	0.0353184
KRT6B	587.273	2.60459	0.914756	2.8473	0.00440914	0.0353184
STX3	1103.2	-0.53	0.186195	-2.84647	0.00442063	0.0353913
NHLRC1	35.3656	-1.46503	0.514803	-2.8458	0.00443001	0.0354472
LHX5	23.9749	1.89561	0.666254	2.84517	0.00443881	0.0354985
SYK	628.999	0.757449	0.266255	2.84482	0.00444365	0.0355181
TNFRSF14	44.4465	2.15372	0.757236	2.84419	0.00445245	0.0355692
ATF7IP2	330.754	-0.671257	0.236036	-2.84388	0.00445683	0.0355851
FBL	176.828	-0.749908	0.263937	-2.84124	0.00449382	0.0358418
RCHY1	280.491	0.533052	0.187611	2.84127	0.00449344	0.0358418
BEAN1	103.821	2.76921	0.974734	2.84099	0.00449731	0.0358503
HELZ	1388.83	-0.728118	0.256353	-2.84029	0.00450724	0.0358748
ATAD2	668.809	-0.554675	0.19529	-2.84026	0.00450764	0.0358748
MROH1	713.506	0.609484	0.214583	2.84032	0.00450687	0.0358748
SFI1	584.963	0.622067	0.219044	2.83992	0.00451243	0.0358936
PAAF1	221.464	-0.722334	0.254507	-2.83817	0.00453724	0.0360717
JAK2	390.294	0.785383	0.276808	2.83729	0.00454989	0.0361528
RPL21	513.324	-0.6947	0.244905	-2.83661	0.00455958	0.0362105
CORO1C	2196.7	0.373022	0.131595	2.83462	0.00458803	0.0364169
UNC13B	912.776	-0.528749	0.1866	-2.83359	0.00460277	0.0365057
SLC35F2	795.139	0.630942	0.222672	2.8335	0.00460415	0.0365057
RPL19	7402.75	-0.644865	0.227622	-2.83306	0.00461054	0.0365369
TMEM176B	426.764	-0.946035	0.334138	-2.83127	0.00463638	0.0367024
BPGM	94.7744	0.901903	0.318543	2.83134	0.00463534	0.0367024
NUCB2	121.459	-0.846033	0.298848	-2.83098	0.0046406	0.0367162
PNPLA8	695.303	0.443961	0.156862	2.83026	0.00465097	0.0367786
EMP1	902.65	1.1876	0.419652	2.82996	0.00465534	0.0367936
ARPC1B	523.277	0.701061	0.24776	2.8296	0.00466068	0.0367965
THBS1	1060.98	1.96928	0.69595	2.82964	0.00466011	0.0367965
ANKRD34A	32.506	-1.6388	0.579216	-2.82934	0.00466442	0.0368065
DIP2C	298.322	-0.602696	0.213191	-2.82702	0.00469831	0.0370424
BTC	43.3842	1.8353	0.649243	2.82683	0.00470111	0.0370424
EDIL3	41.1197	4.35663	1.5412	2.82678	0.00470181	0.0370424
AFG3L2	854.023	-0.540904	0.191379	-2.82635	0.00470813	0.0370724
PHACTR3	40.4212	1.63165	0.577503	2.82535	0.00472284	0.0371685
WDR45B	2720.44	-0.756606	0.268074	-2.82238	0.00476687	0.0374824
CCDC50	1112.71	0.628363	0.222641	2.82232	0.00476778	0.0374824
TLCD1	74.4359	-1.2438	0.440756	-2.82196	0.00477313	0.0375046
TERT	55.4132	-1.93771	0.686935	-2.82081	0.00479025	0.0376192
ENSG00000285933	59.898	1.52978	0.542529	2.81973	0.00480647	0.0377266
CD82	748.834	0.963155	0.341638	2.81923	0.00481393	0.0377651
ENSG00000275481	95.9308	-0.892784	0.316813	-2.81801	0.00483221	0.0378885
HSPG2	2503.98	0.634355	0.225159	2.81736	0.004842	0.0379309
BAZ1A	330.024	0.654763	0.232407	2.81731	0.00484273	0.0379309
STS	193.739	-1.17033	0.415492	-2.81673	0.00485148	0.0379793
IMP4	645.294	-0.477618	0.169596	-2.8162	0.00485951	0.0380222
SH3PXD2B	620.878	0.732045	0.259969	2.81589	0.00486417	0.0380385
PPID	358.052	0.547089	0.19434	2.81512	0.00487592	0.0381103
FAM110C	527.269	-0.656217	0.233161	-2.81444	0.00488619	0.0381704
MT-ND4	13501.5	-0.518398	0.184286	-2.81301	0.00490805	0.038321
RPL23A	3906.94	-0.708089	0.251915	-2.81082	0.00494147	0.0385617
MPHOSPH9	549.514	-0.680192	0.242085	-2.80972	0.00495847	0.0386691
DYNC1I2	875.805	0.459187	0.163436	2.80959	0.00496046	0.0386691
GCH1	331.82	0.747007	0.265935	2.80899	0.00496973	0.0387007
ABLIM3	135.016	2.38394	0.848673	2.80902	0.00496921	0.0387007
TAX1BP1	1711.07	0.43231	0.153924	2.80859	0.00497591	0.0387285
RGS7	36.2797	-2.13814	0.761395	-2.80819	0.00498208	0.0387562
SNX27	616.015	-0.392038	0.139636	-2.80756	0.00499178	0.0388113
RAI2	24.1405	1.89376	0.674816	2.80633	0.00501087	0.0389393
ACSS2	5150.19	0.934343	0.333161	2.80448	0.00503986	0.039144
SMARCD3	71.6963	-1.43087	0.510266	-2.80417	0.00504466	0.0391608
BCL7A	364.335	-0.52418	0.187075	-2.80198	0.00507894	0.0394063
DPY19L1	2237.77	0.563318	0.201081	2.80144	0.00508748	0.0394519
FHL2	2659.89	-0.761902	0.27206	-2.8005	0.0051024	0.0395469
KCTD9	595.71	0.567267	0.202594	2.80003	0.00510985	0.039584
STAM2	662.72	0.494237	0.176614	2.7984	0.00513569	0.0397634
SCAP	965.051	-0.500744	0.179012	-2.79726	0.00515382	0.0398621
RFK	513.253	0.701186	0.250656	2.7974	0.00515156	0.0398621
SPAG5	379.923	-0.844201	0.30186	-2.79667	0.00516325	0.0398934
TLR6	29.6981	2.6895	0.961666	2.79671	0.00516262	0.0398934
WWC2	550.01	0.990934	0.354352	2.79647	0.00516646	0.0398974
ROBO1	649.325	0.95689	0.342311	2.79538	0.00518388	0.0400111
ZG16B	238.855	0.833492	0.298199	2.79509	0.00518854	0.0400263
APTR	155.424	-0.698859	0.250423	-2.79072	0.00525915	0.0405499
RSU1	457.364	0.739323	0.264953	2.7904	0.00526436	0.0405689
AKR1B1	360.002	0.959092	0.343921	2.7887	0.00529199	0.0407607
TCEA1	1294.7	-0.518696	0.186214	-2.78548	0.00534482	0.0411462
AKAP10	680.752	-0.456836	0.164024	-2.78518	0.00534985	0.0411636
CENPF	389.448	-0.772525	0.277435	-2.78453	0.00536053	0.0412244
EPS15	1148.36	0.391808	0.140757	2.78358	0.0053763	0.0412638
HSDL1	378.553	0.438796	0.157648	2.78338	0.00537958	0.0412638
NIN	701.613	0.57071	0.20503	2.78355	0.00537679	0.0412638
CD63	3793.23	0.664889	0.238828	2.78396	0.00536988	0.0412638
IQCJ-SCHIP1	25.7662	2.03198	0.730026	2.78344	0.00537859	0.0412638
RPL18	7190.15	-0.700802	0.251876	-2.78233	0.00539699	0.0413447
PHTF1	349.795	0.821811	0.295364	2.78236	0.00539644	0.0413447
KRT17	230.121	3.19823	1.14951	2.78224	0.00539848	0.0413447
LINC01145	77.9346	1.30667	0.469769	2.78152	0.00541056	0.0414158
YJU2	214.275	0.762077	0.274027	2.78103	0.00541869	0.0414566
PSMA4	1390.27	0.476046	0.171204	2.78058	0.00542625	0.041493
OCRL	970.279	-0.5245	0.188668	-2.78002	0.00543563	0.0415433
SLC25A6	280.6	-2.27202	0.81741	-2.77954	0.00544366	0.0415833
LIMK2	822.232	-0.499449	0.179703	-2.77931	0.00544746	0.0415909
PLXNA3	462.588	0.916833	0.32994	2.77879	0.00545623	0.0416364
PDHA1	627.965	-0.502735	0.18094	-2.77846	0.00546165	0.0416563
MGRN1	389.778	0.465922	0.167773	2.77709	0.00548481	0.0418115
ATP6V0D1	617.087	0.591315	0.213024	2.77582	0.00550635	0.0419541
IDH2	1600.21	-0.669518	0.241249	-2.77521	0.00551654	0.0419886
ATG16L1	830.613	0.540391	0.19472	2.77522	0.0055164	0.0419886
FITM2	153.506	-0.664004	0.239483	-2.77266	0.0055601	0.0422984
DHX58	205.643	0.728917	0.262995	2.7716	0.0055782	0.0424044
UCHL3	160.807	0.988283	0.356587	2.77151	0.00557975	0.0424044
PRSS12	380.478	0.823627	0.297197	2.77132	0.00558296	0.0424071
ZNF792	185.579	-0.610732	0.220395	-2.77108	0.00558707	0.0424165
SNAP23	536.391	0.446763	0.161244	2.77073	0.00559303	0.04244
RPL7A	12041.7	-0.647131	0.233617	-2.77005	0.00560472	0.042507
TESMIN	113.212	-0.989459	0.357384	-2.76861	0.00562954	0.0425863
KIAA0513	108.907	-0.98912	0.357259	-2.76863	0.00562918	0.0425863
RAB11A	3281.33	0.403558	0.145732	2.76917	0.00561988	0.0425863
CLCN6	345.536	0.612197	0.221108	2.76877	0.00562688	0.0425863
ABCA3	199.348	0.665683	0.240436	2.76865	0.00562899	0.0425863
NR1H3	345.848	-1.1057	0.399406	-2.76836	0.00563391	0.0425976
CCNG1	5447.11	-0.709132	0.256183	-2.76807	0.00563893	0.0426138
TPD52L1	338.417	-0.895162	0.32348	-2.76729	0.00565249	0.0426729
PTGR2	118.557	-0.849893	0.307104	-2.76744	0.00564986	0.0426729
SLC31A2	65.1123	1.17511	0.424702	2.76691	0.00565909	0.0427009
ANKRD54	206.786	-0.552379	0.19976	-2.76521	0.00568855	0.042888
CASP8	422.907	-0.506069	0.183017	-2.76515	0.00568966	0.042888
MACF1	6305.36	0.463735	0.167832	2.7631	0.00572558	0.0431367
SH3D21	421.177	0.747927	0.270759	2.76233	0.00573905	0.0432163
GSTM4	1099.84	1.19121	0.431302	2.76189	0.00574686	0.0432532
PARVA	1128.59	0.555609	0.201231	2.76105	0.00576159	0.043342
ARID1A	932.022	-0.380326	0.137764	-2.76071	0.00576757	0.043365
YIPF1	365.544	0.521302	0.188869	2.76013	0.00577789	0.0434206
AMPD3	136.111	0.914843	0.331486	2.75983	0.00578318	0.0434383
SNX30	762.45	-0.437442	0.15855	-2.75902	0.00579746	0.0435235
CGNL1	65.9854	-1.26504	0.458647	-2.75821	0.00581187	0.0436096
MICAL3	467.265	0.79082	0.286764	2.75774	0.00582026	0.0436505
RIC8A	1056.24	0.458691	0.166365	2.75713	0.00583108	0.0437095
PCYT1A	769.936	0.365245	0.132502	2.75653	0.0058419	0.0437685
FAM219A	357.237	0.704037	0.25547	2.75585	0.00585393	0.0438143
SLC5A6	246.245	0.76616	0.278008	2.75589	0.00585335	0.0438143
PRPF19	885.907	-0.466978	0.169588	-2.75361	0.00589417	0.0440488
KLF12	1148.13	1.00059	0.363342	2.75386	0.00588965	0.0440488
CAV2	906.16	1.02679	0.372873	2.75372	0.00589218	0.0440488
SLC1A1	718.909	-0.717804	0.260746	-2.75288	0.00590736	0.0441252
THSD4	173.494	1.09473	0.397864	2.75152	0.00593193	0.0442863
MDFI	140.917	0.954132	0.346844	2.7509	0.00594319	0.0443481
EVA1B	165.306	0.962053	0.349767	2.75055	0.00594946	0.0443725
INA	108.308	0.914467	0.332534	2.74999	0.00595962	0.044426
ZNF239	61.2212	-1.18396	0.430611	-2.7495	0.00596871	0.0444267
RNASET2	785.567	-0.671448	0.244181	-2.7498	0.00596318	0.0444267
CCDC25	499.902	-0.468367	0.17034	-2.7496	0.00596674	0.0444267
SLC38A5	52.1559	-1.81882	0.661551	-2.74933	0.00597175	0.0444271
ERICH2	27.4596	-1.67219	0.608376	-2.74861	0.00598484	0.0444798
WIPF1	76.0332	1.58243	0.575716	2.74863	0.00598447	0.0444798
DCAF7	2048.08	-0.386312	0.140563	-2.74833	0.00599	0.0444827
DGKB	47.5929	3.53233	1.2853	2.74826	0.00599123	0.0444827
ATL2	2417.8	0.575214	0.209339	2.74777	0.00600024	0.0445017
LIPG	2416.34	0.72366	0.263364	2.74775	0.0060005	0.0445017
[truncated: 96 more rows]
