# Supplementary material for: Characterization of patient-derived intestinal organoids for modelling fibrosis in Inflammatory Bowel Disease
Source: Inflamm Res. 2024 Jun 6;73(8):1359–70. doi: 10.1007/s00011-024-01901-9 (PMC11282153; doi:10.1007/s00011-024-01901-9)
Supplement: Supplementary file 5 — Supplementary file5 (XLSX 108 KB) [file 11_2024_1901_MOESM5_ESM.xlsx]

## Sheet:  UC vs UC (TNFα+TGFβ1)
PMEPA1	5677.33	4.56475	0.208892	21.8522	7.40769e-106	1.50798e-101
TNFRSF9	960.27	8.05323	0.370915	21.7118	1.58792e-104	1.61627e-100
ACOX1	4205.13	1.87787	0.092211	20.3649	3.42249e-92	2.32239e-88
TNFAIP3	1776.51	4.29085	0.232315	18.47	3.60187e-76	1.83308e-72
ITGAV	6084.04	3.24037	0.179208	18.0816	4.45095e-73	1.81216e-69
ARNTL2	1333.14	3.28538	0.210666	15.5952	7.845e-55	2.28144e-51
IRAK2	883.534	3.35054	0.215368	15.5573	1.4193e-54	3.38154e-51
ARHGAP31	366.256	5.3183	0.341925	15.554	1.49501e-54	3.38154e-51
ITGA2	8719.73	3.18687	0.216329	14.7316	4.03875e-49	8.22169e-46
MAMDC2	319.613	4.96492	0.350988	14.1456	1.98868e-45	3.68033e-42
PARP12	345.338	3.66143	0.261857	13.9825	1.99233e-44	3.37982e-41
NECAP2	1202.01	1.98296	0.144333	13.7388	5.94215e-43	9.30495e-40
SDR16C5	246.322	4.39375	0.326276	13.4663	2.46839e-41	3.58922e-38
LBH	544.65	6.31686	0.470393	13.4289	4.09405e-41	5.55618e-38
TRAF3	746.056	2.02416	0.161036	12.5696	3.10245e-36	3.5087e-33
MAP3K1	2352	1.49485	0.120526	12.4027	2.52557e-35	2.70595e-32
TCIM	405.986	4.83226	0.397481	12.1572	5.25242e-34	5.34617e-31
DDX60L	565.525	2.55312	0.210429	12.133	7.06571e-34	6.84937e-31
TYMP	440.315	4.03681	0.342788	11.7764	5.16357e-32	4.77794e-29
FGD6	2864.14	2.11288	0.182075	11.6045	3.91155e-31	3.46206e-28
CX3CL1	1253.21	2.98753	0.258102	11.575	5.51637e-31	4.67903e-28
LAMC2	19345.5	4.30292	0.376629	11.4248	3.1424e-30	2.5588e-27
CD24	9624.05	1.62897	0.142911	11.3985	4.25519e-30	3.33165e-27
PARP14	888.233	1.96124	0.17745	11.0523	2.13576e-28	1.61029e-25
NFKBIA	4201.34	3.60459	0.331601	10.8703	1.59718e-27	1.16121e-24
ZDHHC2	851.905	1.76885	0.16457	10.7483	6.03394e-27	4.23562e-24
IL1A	124.985	6.20792	0.578556	10.73	7.35827e-27	4.99308e-24
ABAT	449.577	3.491	0.326676	10.6864	1.1781e-26	7.73631e-24
SLC2A6	391.009	3.68075	0.345955	10.6394	1.95361e-26	1.2428e-23
NAV3	249.053	7.88972	0.742394	10.6274	2.22188e-26	1.37063e-23
ANTXR2	3181.46	1.71266	0.161988	10.5728	3.98581e-26	2.38645e-23
SPPL2A	1163.79	1.53021	0.145711	10.5017	8.48356e-26	4.66756e-23
LAYN	626.803	8.25432	0.785924	10.5027	8.39387e-26	4.66756e-23
TRAF1	424.162	4.57847	0.436166	10.4971	8.90804e-26	4.77213e-23
SLC9A7	620.094	2.11928	0.203617	10.4081	2.27645e-25	1.18825e-22
TMEM132A	751.515	1.97143	0.192746	10.2281	1.48398e-24	7.55236e-22
MAOB	1970.98	1.84512	0.183444	10.0582	8.45295e-24	4.19699e-21
FERMT1	5455.61	2.68549	0.26759	10.0358	1.06045e-23	5.06565e-21
EPSTI1	116.18	4.38893	0.437364	10.035	1.07002e-23	5.06565e-21
KIF3C	429.717	2.29432	0.231049	9.93	3.08245e-23	1.42612e-20
FAM107B	1234.98	1.63316	0.165208	9.88542	4.81552e-23	2.17844e-20
VEZT	1670.91	1.29439	0.132891	9.74022	2.0311e-22	8.98848e-20
SGPP2	3002.13	2.15968	0.22217	9.72082	2.45806e-22	1.06465e-19
SDC4	15549.4	2.33741	0.243672	9.59243	8.6032e-22	3.64865e-19
SGK1	483.778	2.59753	0.272517	9.5316	1.54874e-21	6.43421e-19
CYTH4	128.58	5.25203	0.552003	9.5145	1.82596e-21	7.28844e-19
BIRC3	3964.34	4.9622	0.521679	9.51199	1.87058e-21	7.32296e-19
KLHL5	555.146	2.62663	0.276401	9.50299	2.03947e-21	7.83348e-19
ITGB6	907.085	1.74699	0.183933	9.49797	2.14013e-21	8.0679e-19
EPHA4	1078.39	2.39888	0.252908	9.48519	2.41936e-21	8.9547e-19
PARD3B	650.359	1.87416	0.197801	9.47496	2.66853e-21	9.70058e-19
PANX1	397.397	2.24193	0.23687	9.46483	2.94032e-21	1.032e-18
ETS1	789.049	3.50511	0.370316	9.46519	2.93035e-21	1.032e-18
L1CAM	316.126	2.34784	0.24817	9.46061	3.06148e-21	1.05632e-18
NFKB1	794.446	1.47549	0.156859	9.4065	5.12945e-21	1.74034e-18
ENSG00000227619	104.272	5.03028	0.535218	9.39855	5.53186e-21	1.8461e-18
SKIL	629.598	3.21708	0.343615	9.36245	7.79123e-21	2.55816e-18
TNFSF10	902.734	2.76447	0.298323	9.26668	1.92027e-20	6.2049e-18
NEDD9	2350.44	1.66051	0.179608	9.24517	2.34876e-20	7.47088e-18
AMIGO2	466.385	3.05494	0.331649	9.21134	3.22077e-20	9.93411e-18
CLIC4	3658.55	1.6629	0.180624	9.20645	3.37085e-20	1.02419e-17
MAP1B	746.11	3.96564	0.431459	9.19123	3.88386e-20	1.1627e-17
MSN	869.802	4.08444	0.446119	9.15549	5.41096e-20	1.59639e-17
IFNGR1	2057.11	1.79914	0.196566	9.15284	5.54548e-20	1.61271e-17
DDX60	338.684	2.35476	0.259119	9.08754	1.01302e-19	2.90452e-17
FRMD6	757.977	2.4291	0.268223	9.05627	1.34993e-19	3.81673e-17
JAG1	3688.22	1.71443	0.19003	9.02188	1.84884e-19	5.15574e-17
RELB	911.286	2.59296	0.287998	9.0034	2.18836e-19	6.02006e-17
MSANTD3	395.926	1.92501	0.215801	8.9203	4.65022e-19	1.24558e-16
ADAM19	827.56	3.18844	0.358455	8.89494	5.84498e-19	1.54528e-16
HAPLN3	154.255	2.99683	0.340194	8.80919	1.26055e-18	3.24823e-16
MFGE8	1278.1	1.40548	0.161019	8.72868	2.57671e-18	6.55677e-16
UXS1	808.657	1.12126	0.13241	8.46809	2.49443e-17	6.11797e-15
MIR3142HG	228.776	2.94724	0.348858	8.44823	2.95751e-17	7.16739e-15
QPCT	1647.5	1.97972	0.23451	8.44197	3.12044e-17	7.47327e-15
PLXNA1	903.075	1.27664	0.151664	8.4176	3.84262e-17	9.09583e-15
IL32	1535.86	3.40925	0.405292	8.41185	4.03609e-17	9.44398e-15
CLN5	338.114	1.34667	0.160253	8.4034	4.33725e-17	1.00334e-14
TNFAIP8	749.197	1.7142	0.205365	8.34707	6.99782e-17	1.60061e-14
TFPI	883.428	2.0617	0.24709	8.3439	7.18792e-17	1.62583e-14
SEMA3C	1226.87	1.92393	0.232219	8.28496	1.18146e-16	2.61423e-14
TNFRSF11B	1694.74	3.12765	0.377732	8.28007	1.23099e-16	2.69454e-14
PDGFB	841.115	3.45682	0.41802	8.26951	1.34508e-16	2.91295e-14
FADS2	8007.41	1.46841	0.178463	8.22809	1.90217e-16	4.07604e-14
FAM177A1	308.353	1.44748	0.175998	8.22443	1.96119e-16	4.15874e-14
PLPP1	290.16	2.3898	0.291451	8.19967	2.41054e-16	5.05891e-14
TLR2	94.2801	2.44464	0.299113	8.17297	3.009e-16	6.25043e-14
NHS	616.704	1.97169	0.241382	8.16834	3.12655e-16	6.429e-14
PNMA2	101.17	4.00687	0.491668	8.14955	3.65269e-16	7.43579e-14
NFKBIE	565.234	2.42737	0.298163	8.1411	3.91715e-16	7.89519e-14
LYPD3	292.129	3.77669	0.465293	8.11681	4.7861e-16	9.55202e-14
DYNLT3	931.035	1.61964	0.199916	8.10158	5.42493e-16	1.07219e-13
EIF4E3	715.159	1.14303	0.141384	8.08457	6.23858e-16	1.22114e-13
COL12A1	107.928	3.37307	0.419304	8.04446	8.6627e-16	1.67949e-13
FGF2	146.461	3.93221	0.489079	8.04003	8.98151e-16	1.72487e-13
CDKN2B	301.841	4.08493	0.510395	8.00346	1.20976e-15	2.30159e-13
IL2RG	529.3	3.19201	0.401895	7.94241	1.98291e-15	3.7033e-13
IKBKE	270.454	2.4465	0.309391	7.90746	2.62687e-15	4.86138e-13
DNAJC10	2068.89	1.19631	0.151959	7.87258	3.47393e-15	6.31418e-13
DEPP1	211.756	2.35669	0.299352	7.87263	3.47262e-15	6.31418e-13
LAMA3	10269.2	3.87253	0.493449	7.84788	4.23116e-15	7.62245e-13
PODXL	2702.55	3.94871	0.505451	7.81224	5.6182e-15	1.00324e-12
EPHX3	96.7167	2.58134	0.331117	7.79586	6.39693e-15	1.12261e-12
AP3B2	105.031	4.35237	0.558226	7.79678	6.35048e-15	1.12261e-12
DUSP10	603.853	2.46714	0.317205	7.77775	7.38239e-15	1.28447e-12
ZFP36L1	2216.8	1.57391	0.202656	7.76641	8.07428e-15	1.39295e-12
ATP2B4	3949.96	1.72375	0.22207	7.76218	8.34811e-15	1.42809e-12
DRAM1	319.137	2.33496	0.301252	7.75085	9.12801e-15	1.54849e-12
CD59	5056.02	1.87876	0.242518	7.74688	9.41758e-15	1.58191e-12
IL6ST	2284.27	1.49426	0.194473	7.68366	1.54603e-14	2.53811e-12
IL23A	68.7995	4.58921	0.598419	7.6689	1.73482e-14	2.82525e-12
DNTTIP1	588.006	1.94771	0.255241	7.63088	2.33151e-14	3.76687e-12
ATP9A	1720.24	1.73663	0.227733	7.62572	2.42671e-14	3.8898e-12
MAPK8IP1	233.837	1.51667	0.200202	7.57571	3.57168e-14	5.63633e-12
IL4R	708.017	1.2486	0.165327	7.55235	4.27483e-14	6.67645e-12
PMAIP1	637.957	2.12892	0.282501	7.53597	4.84705e-14	7.4189e-12
ENSG00000275894	65.5959	2.69085	0.357022	7.53694	4.81142e-14	7.4189e-12
EFNB2	1477.37	1.90123	0.25294	7.51652	5.62522e-14	8.54571e-12
ST6GALNAC2	146.419	1.85151	0.246872	7.49986	6.38874e-14	9.63375e-12
SLC9A2	984.229	2.02909	0.271195	7.48204	7.31774e-14	1.09535e-11
NUDT4	2933.59	1.22291	0.164231	7.4463	9.59977e-14	1.40592e-11
AKAP12	263.75	2.59108	0.347969	7.4463	9.59912e-14	1.40592e-11
ANXA2	26133.9	1.60069	0.216026	7.40971	1.26579e-13	1.82749e-11
TLR5	451.384	1.30398	0.176217	7.39985	1.36338e-13	1.95453e-11
CXCL2	181.654	2.73161	0.370006	7.38262	1.55206e-13	2.19412e-11
SRPX2	50.5457	3.03902	0.412919	7.35984	1.84125e-13	2.58499e-11
ARL4C	1706.37	1.95405	0.26693	7.32046	2.47115e-13	3.44556e-11
SYNPO	263.17	2.45808	0.336281	7.3096	2.67943e-13	3.71055e-11
MORC4	1308.97	1.23485	0.169343	7.29201	3.05355e-13	4.20008e-11
CD74	2431.7	1.98179	0.27328	7.25187	4.11066e-13	5.50531e-11
ZNF641	433.233	1.89273	0.261252	7.24485	4.32919e-13	5.76008e-11
JARID2	602.865	1.20145	0.166282	7.22538	4.99707e-13	6.60554e-11
GALNT1	2832.14	1.0876	0.150546	7.22435	5.03486e-13	6.61256e-11
IRF1	660.863	2.01783	0.279886	7.20946	5.61726e-13	7.33017e-11
ANXA5	4172.02	1.43993	0.200682	7.17515	7.22278e-13	9.36523e-11
ARHGEF28	1354.84	1.3192	0.183988	7.17	7.49965e-13	9.60191e-11
WARS1	1236.49	1.54973	0.216768	7.14926	8.72482e-13	1.11007e-10
ZNF532	198.897	2.55334	0.35747	7.14282	9.14364e-13	1.15613e-10
SMAD7	324.234	2.09558	0.294784	7.10887	1.16995e-12	1.47017e-10
LACTB	340.001	1.32587	0.187015	7.08967	1.34431e-12	1.66013e-10
EPDR1	354.442	1.51973	0.214362	7.08954	1.34559e-12	1.66013e-10
MFSD4A	442.568	1.70547	0.240944	7.07827	1.45963e-12	1.78998e-10
OAS3	386.056	2.71964	0.384475	7.07365	1.50915e-12	1.83963e-10
DHCR24	7247.39	1.26307	0.179294	7.04468	1.85889e-12	2.23914e-10
TYK2	853.459	1.13392	0.161091	7.039	1.93624e-12	2.3186e-10
KLF6	2979.58	2.02522	0.287949	7.03328	2.01735e-12	2.40159e-10
LTBP1	445.931	2.0177	0.287516	7.01771	2.25531e-12	2.66926e-10
CLTB	651.578	2.03556	0.2902	7.01434	2.31035e-12	2.7186e-10
ACAT2	1841.17	1.63806	0.23358	7.01286	2.33498e-12	2.73179e-10
DSC2	3020.47	1.56027	0.222751	7.00452	2.47828e-12	2.88288e-10
SERPINB9	559.989	1.7311	0.247643	6.99032	2.74256e-12	3.17217e-10
MIR23AHG	689.448	1.40955	0.202057	6.97601	3.03677e-12	3.47301e-10
EMP3	548.021	2.18747	0.314541	6.95447	3.53884e-12	3.98011e-10
ZBTB46	289.713	2.61595	0.378504	6.9113	4.80237e-12	5.34218e-10
MALT1	1269.14	1.27993	0.185847	6.88702	5.69718e-12	6.30312e-10
MKLN1-AS	57.0773	2.38926	0.347054	6.8844	5.80299e-12	6.38548e-10
TRIM47	850.766	1.84213	0.267684	6.88173	5.91297e-12	6.47153e-10
CSF1	61.7084	4.81688	0.70135	6.86801	6.51019e-12	7.08705e-10
ENSG00000290531	76.4257	3.21271	0.469198	6.84725	7.52847e-12	8.15197e-10
HGSNAT	854.104	1.25748	0.18393	6.83674	8.10171e-12	8.70438e-10
NTN4	279.387	2.1818	0.319455	6.82978	8.50467e-12	9.06438e-10
SPON2	162.172	3.00755	0.440775	6.82333	8.8951e-12	9.43112e-10
MAP4K4	921.798	1.67343	0.245485	6.81685	9.30595e-12	9.8156e-10
SERPINB5	1797.39	1.50683	0.22178	6.79424	1.08889e-11	1.13674e-09
TNFSF4	69.6119	3.65362	0.539063	6.77773	1.22078e-11	1.2615e-09
FABP5	141.462	1.81965	0.268814	6.76918	1.29518e-11	1.33162e-09
SLC41A2	467.845	1.84227	0.272643	6.75709	1.40794e-11	1.44027e-09
TLCD5	48.9305	2.81512	0.417453	6.74356	1.54555e-11	1.57314e-09
CAVIN1	1033.57	2.072	0.307304	6.74251	1.55673e-11	1.57663e-09
FAM222A	213.934	1.89202	0.280742	6.73934	1.59106e-11	1.60343e-09
SEMA7A	836.08	4.4195	0.659639	6.69988	2.08592e-11	2.09178e-09
HDAC9	163.206	4.02325	0.601896	6.68429	2.32041e-11	2.31355e-09
ENSG00000276850	71.7037	6.19116	0.926306	6.6837	2.3298e-11	2.31355e-09
IL13RA1	924.202	1.18909	0.17817	6.67389	2.49108e-11	2.4498e-09
CXCL6	52.7536	4.86743	0.729424	6.67299	2.50646e-11	2.45308e-09
BHLHE40	4214.24	1.72124	0.25797	6.67225	2.51917e-11	2.45372e-09
UEVLD	475.874	1.18849	0.178368	6.66314	2.68034e-11	2.59827e-09
TK2	711.357	1.36442	0.204828	6.66129	2.71435e-11	2.61877e-09
ITGB8	4126.4	1.48816	0.224046	6.64221	3.09006e-11	2.96719e-09
MFHAS1	1869.46	1.14443	0.172714	6.62619	3.44467e-11	3.29217e-09
TP53INP2	166.122	1.88292	0.284395	6.62081	3.57234e-11	3.39823e-09
PDLIM7	1058.63	1.77521	0.268379	6.61454	3.72702e-11	3.51254e-09
DEGS1	505.105	1.50855	0.228112	6.61321	3.76079e-11	3.52803e-09
NCOA7	784.544	1.27401	0.192762	6.60925	3.86277e-11	3.60708e-09
MAN1A1	302.565	2.73004	0.413161	6.60769	3.9036e-11	3.62857e-09
CXCL8	3175.22	4.20668	0.638512	6.58826	4.45018e-11	4.11783e-09
INO80C	562.964	1.39527	0.212212	6.57489	4.86885e-11	4.48485e-09
LINC02977	261.784	1.63968	0.249841	6.56288	5.27799e-11	4.83983e-09
PRDM1	153.65	2.86346	0.437209	6.5494	5.77695e-11	5.2736e-09
EGOT	145.923	7.30047	1.11714	6.53495	6.36304e-11	5.7827e-09
TNFAIP2	1351.8	3.78091	0.579299	6.52671	6.72318e-11	6.05592e-09
AMOT	1375.72	1.16225	0.178446	6.51321	7.35638e-11	6.59709e-09
GBP4	56.437	3.86852	0.594205	6.51042	7.49389e-11	6.69093e-09
MARCHF2	234.847	1.71777	0.263926	6.50854	7.58853e-11	6.73232e-09
RHOB	2071.71	1.59624	0.246	6.48876	8.6545e-11	7.59395e-09
MARCKS	3989.52	1.17128	0.180774	6.47925	9.21789e-11	8.05359e-09
SUSD1	766.59	1.17102	0.180772	6.47789	9.3014e-11	8.09182e-09
KIFAP3	335.471	1.58285	0.244789	6.46617	1.00519e-10	8.7075e-09
ABTB2	496.956	1.33372	0.206538	6.45748	1.06459e-10	9.14421e-09
MMP10	145.336	10.3479	1.60478	6.4482	1.13183e-10	9.68097e-09
RHCG	37.7627	3.46202	0.537073	6.44609	1.14772e-10	9.77582e-09
PLAT	493.608	6.72485	1.04345	6.44485	1.15717e-10	9.81521e-09
CD83	79.5759	2.8123	0.437299	6.43106	1.26717e-10	1.07036e-08
NMI	160.305	1.49004	0.232404	6.41141	1.44175e-10	1.20061e-08
ECE1	2430.51	1.68459	0.262763	6.41108	1.44496e-10	1.20061e-08
ICAM1	701.634	4.98364	0.777341	6.41113	1.44446e-10	1.20061e-08
SERPINB8	166.765	2.51438	0.392303	6.40929	1.46203e-10	1.20497e-08
CTSE	9159.79	3.86629	0.603306	6.4085	1.46958e-10	1.2063e-08
HSD3B7	290.016	1.79878	0.281743	6.38446	1.72003e-10	1.40621e-08
MFSD12	585.578	1.15177	0.18064	6.37606	1.81703e-10	1.47957e-08
N4BP3	190.475	2.02417	0.317956	6.36621	1.93757e-10	1.57144e-08
TGFBR1	577.324	1.70503	0.268545	6.34915	2.16509e-10	1.74209e-08
ENSG00000285744	50.4517	4.08457	0.645695	6.32586	2.51833e-10	2.01042e-08
TPBG	589.024	1.02012	0.161569	6.31384	2.72198e-10	2.16451e-08
OAS1	583.938	2.08426	0.330224	6.31165	2.76081e-10	2.18684e-08
C5orf15	864.77	1.04988	0.167435	6.27033	3.60288e-10	2.84279e-08
HMGCS1	8676.81	1.51167	0.24182	6.25122	4.0725e-10	3.18861e-08
LUCAT1	301.064	2.54604	0.407682	6.24517	4.23345e-10	3.30193e-08
ARL14	127.942	2.74785	0.440219	6.242	4.32021e-10	3.35674e-08
DPYSL3	164.355	2.13706	0.34315	6.22776	4.73142e-10	3.63462e-08
RAB8B	919.431	1.28283	0.206324	6.21755	5.04973e-10	3.86456e-08
SEC14L2	1134.03	1.19639	0.193202	6.19239	5.92581e-10	4.48445e-08
STEAP1	298.106	3.1287	0.507811	6.16115	7.22174e-10	5.42484e-08
PNMA1	172.396	1.4447	0.234721	6.15498	7.50846e-10	5.61948e-08
EDN1	560.407	2.15085	0.350759	6.13198	8.67934e-10	6.40164e-08
CTSS	414.078	2.54547	0.416382	6.1133	9.75902e-10	7.172e-08
NCK1	662.262	1.56381	0.256218	6.10341	1.03826e-09	7.60282e-08
PDE4D	879.304	1.93833	0.317792	6.09937	1.06489e-09	7.71458e-08
PLEKHG1	1051.09	1.66766	0.274103	6.08406	1.17176e-09	8.4587e-08
COL6A2	165.587	2.87051	0.472181	6.07926	1.20738e-09	8.68502e-08
NFKB2	1283.8	1.78649	0.293921	6.07813	1.2159e-09	8.71549e-08
CCL20	508.764	4.46148	0.735728	6.06404	1.32746e-09	9.41573e-08
PSME2	628.203	1.44331	0.238075	6.06241	1.34097e-09	9.47852e-08
DAG1	3951.95	1.06272	0.175396	6.059	1.36973e-09	9.58202e-08
LINC00963	336.809	1.46116	0.241609	6.04762	1.47004e-09	1.02135e-07
CAVIN3	232.371	2.19222	0.362531	6.047	1.47569e-09	1.02179e-07
RFX5	565.904	1.16052	0.192218	6.03751	1.56511e-09	1.08003e-07
SNX10	185.364	2.16623	0.358857	6.03647	1.57518e-09	1.08331e-07
DUSP1	146.472	1.87213	0.310412	6.03112	1.62825e-09	1.11604e-07
TMCC3	404.013	2.8816	0.479496	6.00965	1.8593e-09	1.26166e-07
GLIPR2	43.8291	2.7054	0.451179	5.99628	2.0189e-09	1.35639e-07
ACSL5	7771.9	1.02925	0.171888	5.98793	2.12531e-09	1.42319e-07
GRB10	1063.98	1.47328	0.246207	5.98392	2.17835e-09	1.44811e-07
PRKACB	320.979	1.94843	0.325626	5.98366	2.18176e-09	1.44811e-07
TUBA1C	2792.76	1.17159	0.196255	5.9697	2.37685e-09	1.57096e-07
ENPP6	28.186	4.9712	0.833102	5.96709	2.41519e-09	1.59113e-07
WFDC3	54.3199	4.15445	0.696868	5.96159	2.49788e-09	1.6403e-07
TMSB4X	10153.2	1.44893	0.243067	5.96102	2.50673e-09	1.64082e-07
MMD	691.757	1.82698	0.306575	5.95932	2.53286e-09	1.65261e-07
ACKR4	54.2333	3.99016	0.671273	5.94416	2.77878e-09	1.80727e-07
RAET1L	28.7406	4.19778	0.706338	5.94301	2.79834e-09	1.8142e-07
JUNB	2291.17	1.64755	0.277334	5.94067	2.83858e-09	1.82872e-07
CACNB1	150.073	1.88323	0.317007	5.94066	2.8387e-09	1.82872e-07
NFKBIZ	709.99	1.56871	0.264159	5.93851	2.87629e-09	1.84709e-07
ICAM2	204.124	2.76011	0.46506	5.93496	2.93914e-09	1.88151e-07
STMN3	377.143	2.94669	0.497097	5.9278	3.07026e-09	1.95316e-07
CHST15	1189.17	1.67397	0.282826	5.91874	3.24423e-09	2.05102e-07
PIR	282.43	1.55524	0.262802	5.91789	3.26092e-09	2.05518e-07
TPRG1	58.3477	3.42678	0.579568	5.91264	3.3666e-09	2.11524e-07
RASSF4	569.262	1.53185	0.260567	5.87893	4.12926e-09	2.56278e-07
ITGA1	154.44	2.66869	0.454208	5.87548	4.21622e-09	2.6009e-07
SERPINA4	340.607	3.74171	0.637165	5.87243	4.29448e-09	2.64117e-07
CGAS	148.083	2.02748	0.346892	5.8447	5.07495e-09	3.11177e-07
FECH	355.763	1.15866	0.198353	5.84139	5.17657e-09	3.16455e-07
PJA1	302.7	1.89857	0.325242	5.8374	5.3021e-09	3.23158e-07
BICDL1	364.211	1.1142	0.190907	5.83632	5.33668e-09	3.24295e-07
GPRIN2	573.187	2.22387	0.381493	5.82939	5.56315e-09	3.3605e-07
OXTR	94.5608	2.35517	0.404591	5.82112	5.8456e-09	3.4795e-07
GFPT2	62.8965	4.35868	0.749056	5.81889	5.924e-09	3.51588e-07
ZSWIM4	507.189	1.1066	0.190214	5.81768	5.96705e-09	3.53114e-07
MIR31HG	322.975	2.18507	0.375803	5.8144	6.08516e-09	3.5906e-07
PMP22	165.416	2.54307	0.437417	5.81384	6.10567e-09	3.59228e-07
FGF20	124.353	6.41587	1.10498	5.80633	6.38561e-09	3.74616e-07
FSTL3	170.115	1.72529	0.297607	5.79722	6.74251e-09	3.92164e-07
LPXN	344.134	2.06917	0.358053	5.77895	7.51669e-09	4.33477e-07
ARL4A	1014.84	1.31353	0.227867	5.76445	8.19268e-09	4.69798e-07
CLDN1	1388.87	1.42967	0.249057	5.74034	9.44891e-09	5.388e-07
MTSS1	208.696	1.80779	0.315828	5.72397	1.04063e-08	5.88445e-07
FDPS	3864.37	1.36178	0.238236	5.71611	1.08991e-08	6.14608e-07
UNC13A	90.1555	4.22011	0.738673	5.7131	1.10935e-08	6.23843e-07
GCH1	331.82	1.51282	0.265484	5.69836	1.20964e-08	6.78363e-07
SQSTM1	6945.84	1.35552	0.238351	5.6871	1.29218e-08	7.22664e-07
RAB32	350.3	1.98225	0.34885	5.68224	1.32942e-08	7.41454e-07
FGF3	76.9955	4.35688	0.766989	5.6805	1.34301e-08	7.46983e-07
GJB3	1116.36	1.71469	0.30191	5.67946	1.35119e-08	7.49488e-07
OCIAD2	919.649	1.2916	0.227632	5.67408	1.39437e-08	7.69248e-07
ALOX15B	67.6723	4.21415	0.743335	5.66925	1.43425e-08	7.8911e-07
PLA2G4C	125.884	3.04653	0.538107	5.66156	1.50002e-08	8.23071e-07
CNN3-DT	278.511	1.53683	0.271612	5.6582	1.52972e-08	8.34866e-07
STAP2	968.747	1.71493	0.303755	5.64578	1.64431e-08	8.90246e-07
GPR137	245.504	1.27196	0.225373	5.64381	1.66323e-08	8.98101e-07
COL6A1	937.76	2.09791	0.37185	5.64181	1.68269e-08	9.06204e-07
LMO4	737.584	1.29145	0.229641	5.62379	1.86808e-08	1.00075e-06
ADTRP	54.178	3.66901	0.654075	5.60947	2.02951e-08	1.08437e-06
MANCR	239.117	2.41992	0.432543	5.59464	2.21084e-08	1.17509e-06
SERPINB1	8620.7	1.07141	0.191842	5.58482	2.33937e-08	1.23695e-06
ENSG00000289839	26.398	7.21944	1.29361	5.58085	2.39352e-08	1.2623e-06
HIVEP1	887.416	1.3596	0.243688	5.57929	2.41508e-08	1.27038e-06
DCBLD2	9862.19	2.97027	0.532989	5.57286	2.50598e-08	1.3148e-06
OPTN	407.214	1.25313	0.225296	5.56214	2.66494e-08	1.39461e-06
ITPRIPL2	632.61	1.03497	0.187219	5.52813	3.23656e-08	1.67225e-06
FOXO1	588.904	1.08484	0.196334	5.5255	3.28551e-08	1.69324e-06
VMP1	9390.28	1.50022	0.271611	5.5234	3.32497e-08	1.70556e-06
INA	108.308	1.82523	0.330867	5.51651	3.45805e-08	1.7643e-06
TRIM16	741.18	1.24292	0.225368	5.51506	3.48656e-08	1.7744e-06
BTN2A2	205.586	1.25777	0.228167	5.5125	3.53775e-08	1.79149e-06
NUAK1	232.147	1.9034	0.345641	5.50687	3.65275e-08	1.84514e-06
CARMIL3	74.1677	2.78591	0.507095	5.49386	3.9324e-08	1.98148e-06
CSF2	73.6952	9.9094	1.80673	5.4847	4.14165e-08	2.08177e-06
PPIC	308.475	1.37141	0.250145	5.48245	4.19467e-08	2.09806e-06
HAS2	338.232	1.6344	0.298538	5.47467	4.38331e-08	2.17107e-06
LHFPL2	762.74	1.43961	0.263249	5.46863	4.53516e-08	2.24083e-06
TNFRSF21	4887.92	1.12767	0.206628	5.45748	4.82928e-08	2.36891e-06
ST3GAL1	1419.36	1.6108	0.295295	5.45489	4.90021e-08	2.39792e-06
ENPP2	33.084	5.40236	0.990833	5.45234	4.97108e-08	2.42677e-06
ANKRD33B	81.6057	3.32178	0.611434	5.43277	5.54866e-08	2.683e-06
GPRIN1	177.238	1.40593	0.258978	5.42878	5.67413e-08	2.73716e-06
VNN1	27.4311	5.18828	0.955973	5.42722	5.72383e-08	2.75461e-06
CTNNB1	17612.1	1.33983	0.247466	5.4142	6.15647e-08	2.94888e-06
ACLY	5153.17	1.03447	0.191148	5.41189	6.23633e-08	2.98012e-06
RND1	34.8115	3.66241	0.67772	5.40402	6.51648e-08	3.08502e-06
RHBDF2	857.101	1.33566	0.247228	5.40257	6.56945e-08	3.10288e-06
FADS1	1803.63	1.18407	0.219344	5.39823	6.73013e-08	3.17142e-06
RAB9A	300.08	1.04734	0.194054	5.39715	6.77088e-08	3.18325e-06
SMYD2	459.547	1.10879	0.205756	5.38886	7.09056e-08	3.31822e-06
MMP14	1126.61	1.32729	0.246625	5.38182	7.37374e-08	3.44283e-06
IGSF3	1458.72	1.53091	0.284788	5.37562	7.63213e-08	3.55531e-06
ENSG00000280649	68.945	2.01643	0.375186	5.37448	7.68034e-08	3.5696e-06
RHOQ	169.071	1.67582	0.311838	5.374	7.701e-08	3.57106e-06
IFNGR2	947.079	2.04632	0.380844	5.37312	7.73853e-08	3.5803e-06
LPCAT2	361.886	1.1914	0.221772	5.37218	7.77924e-08	3.59097e-06
TMCC1	952.101	1.26289	0.23578	5.35624	8.49699e-08	3.91342e-06
LGALS9	312.321	1.13939	0.213231	5.34344	9.11997e-08	4.18142e-06
TMPRSS13	92.4061	2.19387	0.411083	5.3368	9.45995e-08	4.32755e-06
LYN	657.294	1.36106	0.255298	5.33125	9.75407e-08	4.4521e-06
CXCL1	821.763	2.94195	0.553362	5.3165	1.05782e-07	4.79601e-06
MTMR11	1053.18	1.52511	0.287092	5.31227	1.08269e-07	4.88698e-06
TMEM19	376.9	1.40279	0.264097	5.31166	1.08631e-07	4.89247e-06
WNT7A	248.828	2.82575	0.532184	5.30972	1.09792e-07	4.93384e-06
TMEM14A	208.739	1.21224	0.228539	5.30431	1.13103e-07	5.07144e-06
THBS1	1060.98	3.68131	0.695341	5.29425	1.19504e-07	5.31168e-06
PDE6D	218.21	1.16349	0.219784	5.29379	1.19806e-07	5.31351e-06
PLA2R1	378.677	1.44047	0.272267	5.29065	1.21884e-07	5.39391e-06
ENSG00000283265	33.7214	5.32913	1.00835	5.285	1.25705e-07	5.53893e-06
MYH15	104.884	2.90991	0.550657	5.28443	1.26098e-07	5.54421e-06
MMP7	15033.2	5.457	1.03301	5.28262	1.27351e-07	5.58724e-06
XAF1	68.1876	3.48032	0.658999	5.28122	1.28328e-07	5.61799e-06
TNIP2	554.122	1.59845	0.30383	5.26101	1.43266e-07	6.20525e-06
C3orf52	649.156	1.33614	0.254249	5.25524	1.47832e-07	6.36622e-06
NABP1	544.228	1.19464	0.227608	5.24869	1.53186e-07	6.56505e-06
SLC25A43	151.555	1.53605	0.292966	5.24309	1.57907e-07	6.73902e-06
AMZ1	63.8926	4.42567	0.845658	5.23341	1.66413e-07	7.08717e-06
TSPAN17	544.85	1.22167	0.234421	5.21145	1.87374e-07	7.92101e-06
TUBA1A	1020.53	4.43365	0.851354	5.20776	1.91132e-07	8.039e-06
LINC02086	382.885	1.66208	0.319267	5.20593	1.93031e-07	8.10212e-06
NT5E	3552.98	1.46012	0.281514	5.18668	2.14078e-07	8.89387e-06
ITGB5	1886.89	1.26439	0.243924	5.18353	2.17724e-07	9.00855e-06
TNFSF15	401.666	1.58438	0.305694	5.18288	2.18482e-07	9.02159e-06
SEMA5A	254.917	1.40649	0.271902	5.17279	2.30629e-07	9.41348e-06
IFIH1	346.111	1.2193	0.236481	5.15605	2.52218e-07	1.02483e-05
APLF	365.267	1.19289	0.231612	5.15037	2.59977e-07	1.05425e-05
SH3PXD2A-AS1	35.2223	4.25209	0.826418	5.14521	2.67229e-07	1.08116e-05
NPY4R2	14.1889	7.22171	1.4045	5.14184	2.72064e-07	1.09455e-05
PCSK6	387.921	1.82109	0.354529	5.13664	2.79696e-07	1.11862e-05
ZNF267	764.753	1.24289	0.242894	5.11701	3.10415e-07	1.2294e-05
GK	166.539	1.92115	0.375596	5.11494	3.1384e-07	1.24055e-05
MAP7D1	355.106	1.13486	0.222336	5.10426	3.32097e-07	1.30764e-05
ENSG00000204876	116.67	3.15363	0.618066	5.10241	3.35347e-07	1.31789e-05
KLF7	718.125	1.68875	0.331037	5.10139	3.37166e-07	1.32248e-05
HIVEP2	823.813	1.02938	0.202026	5.09529	3.48204e-07	1.35793e-05
CCL2	185.705	7.34084	1.44145	5.09269	3.53025e-07	1.3741e-05
SDCBP2	390.106	1.74454	0.344256	5.06757	4.02923e-07	1.55347e-05
S100A11	3220.09	1.57529	0.311071	5.06409	4.10351e-07	1.57613e-05
KLHDC7B-DT	16.1265	5.15076	1.01771	5.06115	4.16733e-07	1.59763e-05
SMAD3	2047.53	1.0823	0.214277	5.05095	4.39611e-07	1.67902e-05
P4HA2	3161.68	1.46786	0.291695	5.03218	4.84926e-07	1.84172e-05
PSAPL1	50.9835	3.6528	0.72625	5.02967	4.91334e-07	1.85913e-05
TNIP1	1799.09	1.30577	0.259815	5.02575	5.01457e-07	1.8904e-05
ZNF697	286.643	1.52039	0.302992	5.01791	5.22358e-07	1.96193e-05
WNT10A	104.674	2.4167	0.481896	5.01498	5.30378e-07	1.98838e-05
ABLIM2	155.763	1.26917	0.253185	5.01283	5.36356e-07	2.00341e-05
TFF1	1186.37	3.40014	0.678706	5.00974	5.45048e-07	2.03215e-05
ITGB1	9203.34	1.13371	0.226766	4.9995	5.74795e-07	2.13135e-05
HIP1	579.33	1.30414	0.262121	4.97533	6.51364e-07	2.37631e-05
SLC5A1	673.377	2.2855	0.459849	4.97011	6.69135e-07	2.43678e-05
NAGK	361.976	1.52558	0.307199	4.96611	6.83102e-07	2.4832e-05
SFN	1802.26	1.53474	0.309549	4.95799	7.12256e-07	2.57996e-05
KATNAL1	65.0066	2.34542	0.473874	4.94946	7.44188e-07	2.68132e-05
TTC9	483.486	1.25465	0.253928	4.94099	7.77287e-07	2.79069e-05
KRT16	56.7164	4.09084	0.828024	4.94049	7.79275e-07	2.79291e-05
OSTM1	190.618	1.12746	0.229176	4.91963	8.67058e-07	3.07503e-05
PINK1	949.784	1.15017	0.233875	4.91787	8.74916e-07	3.09358e-05
RNF19A	1683.94	1.29142	0.262603	4.91778	8.75326e-07	3.09358e-05
MARCHF3	159.722	1.49121	0.30366	4.91077	9.07194e-07	3.19123e-05
AHCYL2	899.021	1.65793	0.337619	4.91067	9.07658e-07	3.19123e-05
TLR4	523.117	2.30866	0.472222	4.88893	1.01388e-06	3.54022e-05
NINJ1	691.947	1.27962	0.261947	4.88502	1.03417e-06	3.59875e-05
GJB2	1899.21	1.63181	0.336619	4.84765	1.24932e-06	4.27436e-05
CMTM3	267.199	2.22834	0.460446	4.83951	1.30157e-06	4.44565e-05
TAF13	295.035	1.00113	0.206907	4.83855	1.30791e-06	4.45236e-05
TNFRSF19	318.545	1.97258	0.408083	4.83377	1.33972e-06	4.54544e-05
ENSG00000287023	39.8674	2.65722	0.550713	4.82504	1.39973e-06	4.73326e-05
APOL1	23.5347	3.2415	0.673653	4.81182	1.49559e-06	5.03236e-05
MBOAT2	343.326	1.81808	0.378235	4.80676	1.534e-06	5.13612e-05
PAQR5	1662.12	1.0529	0.219229	4.80274	1.56507e-06	5.22298e-05
ERAP1	980.815	1.37752	0.287093	4.79816	1.6013e-06	5.32642e-05
ENSG00000291250	16.7912	8.4204	1.75743	4.7913	1.65701e-06	5.49377e-05
IDI1	2701.48	1.01786	0.212505	4.78979	1.66955e-06	5.49951e-05
GJB4	228.623	2.66393	0.55613	4.79012	1.66678e-06	5.49951e-05
ZBTB38	2277.98	1.10872	0.232259	4.77363	1.80935e-06	5.91219e-05
NIBAN1	117.304	2.71702	0.569304	4.77252	1.81933e-06	5.92023e-05
ENSG00000267882	15.3547	6.42458	1.34604	4.77296	1.81534e-06	5.92023e-05
TNFRSF1B	489.471	1.33639	0.280102	4.77107	1.83246e-06	5.94002e-05
ERRFI1	2166.62	1.15869	0.242901	4.77023	1.84018e-06	5.9461e-05
LSS	750.635	1.48479	0.311253	4.77038	1.83878e-06	5.9461e-05
RASEF	845.872	1.46515	0.307312	4.76763	1.86406e-06	6.01375e-05
ACVRL1	38.4852	2.63155	0.553254	4.7565	1.96975e-06	6.33462e-05
JUN	2082.19	1.15574	0.243312	4.75001	2.03412e-06	6.51077e-05
MMP9	35.5555	4.95974	1.0444	4.74891	2.04517e-06	6.52562e-05
LINC00869	75.8543	1.415	0.297989	4.74848	2.04946e-06	6.5291e-05
LINC02251	14.5082	4.39853	0.928767	4.73588	2.18107e-06	6.92669e-05
ROBO1	649.325	1.61363	0.34226	4.71464	2.42137e-06	7.56009e-05
PHLDB2	1805.09	1.92144	0.407904	4.71053	2.4707e-06	7.67877e-05
LARP6	282.977	1.29772	0.275566	4.70927	2.48601e-06	7.71459e-05
ANXA4	1535.69	1.08177	0.229753	4.7084	2.49672e-06	7.73602e-05
TMPRSS2	2393.34	1.22683	0.261009	4.70033	2.59737e-06	7.97779e-05
PIK3CD	198.083	1.72421	0.367001	4.69811	2.62583e-06	8.0382e-05
CLCF1	92.8511	2.14625	0.457797	4.68822	2.75594e-06	8.38605e-05
GNPTAB	624.368	1.16901	0.249417	4.68698	2.77262e-06	8.41167e-05
ID4	114.871	1.45341	0.310212	4.68521	2.79667e-06	8.45962e-05
CEACAM1	803.168	1.28147	0.273738	4.68137	2.84963e-06	8.59405e-05
ORMDL2	379.122	1.0275	0.219594	4.67908	2.88169e-06	8.66507e-05
XKRX	98.9014	1.601	0.343518	4.66058	3.15317e-06	9.42572e-05
NFE2L3	3356.2	1.20446	0.258652	4.65668	3.21347e-06	9.56384e-05
PXDC1	171.981	2.0779	0.446219	4.65669	3.21331e-06	9.56384e-05
IL1B	73.5639	2.91605	0.626964	4.65106	3.30232e-06	9.79961e-05
CXCL14	34.7366	2.87	0.617547	4.64742	3.36109e-06	9.95579e-05
CD177	11.6619	6.92129	1.49184	4.63942	3.49384e-06	0.000102043
RBP1	1335.1	4.35472	0.938764	4.63878	3.50475e-06	0.000102215
CXCL3	372.502	1.84717	0.398242	4.63831	3.51274e-06	0.000102302
CCNYL1	145.08	1.27649	0.275462	4.634	3.58661e-06	0.000104304
GOLGA7B	98.5082	2.8713	0.61967	4.63359	3.5937e-06	0.000104361
TUBB2A	144.217	1.85161	0.399935	4.62977	3.66068e-06	0.000106154
TPM1	2008.69	1.22419	0.264635	4.62596	3.72871e-06	0.000107973
LIMS1	639.325	1.18246	0.255681	4.62476	3.75031e-06	0.000108445
IGFL4	241.332	2.1086	0.456667	4.61737	3.88635e-06	0.000111744
ABHD2	6635.36	1.40149	0.304029	4.60973	4.03193e-06	0.00011544
PKIB	567.062	2.06063	0.447287	4.60694	4.08637e-06	0.000116507
PIP4K2A	339.95	1.00028	0.217351	4.60214	4.18172e-06	0.000118832
FMNL3	79.9491	3.24842	0.706528	4.59772	4.27134e-06	0.000120766
SERPINB2	433.605	4.8043	1.0462	4.59216	4.38685e-06	0.000123347
SERPINE2	964.243	1.65558	0.360584	4.59138	4.40326e-06	0.000123467
OASL	98.5875	1.60554	0.350138	4.58546	4.52982e-06	0.00012632
EPB41L4A	119.326	2.07573	0.452835	4.58385	4.56485e-06	0.000126949
SNX21	200.675	1.04777	0.228846	4.57848	4.68363e-06	0.000130075
MOSPD2	579.364	1.09318	0.238972	4.57451	4.77335e-06	0.000132206
FAM110B	110.223	2.39235	0.523126	4.57318	4.80368e-06	0.000132865
SLC31A2	65.1123	1.93158	0.422921	4.56724	4.9419e-06	0.000135766
SLC13A5	76.3756	3.39159	0.743857	4.55947	5.12829e-06	0.000140507
PLAU	648.99	2.10775	0.462857	4.55379	5.2688e-06	0.000143969
NEURL3	55.5219	2.70297	0.593827	4.55177	5.31961e-06	0.000144968
GJA3	72.4836	1.7645	0.388117	4.54632	5.45917e-06	0.00014835
ENSG00000253616	49.8007	3.15477	0.693955	4.54608	5.46555e-06	0.00014835
SGMS2	657.709	1.19667	0.263347	4.54408	5.51766e-06	0.00014897
SYT9	89.4009	3.42548	0.756455	4.52833	5.94529e-06	0.00015883
KIAA1549L	83.1595	2.11901	0.468685	4.52118	6.14973e-06	0.000164076
PCED1B	158.567	1.61114	0.35671	4.51667	6.28202e-06	0.000166514
ST8SIA1	38.8678	3.78883	0.839411	4.51367	6.3714e-06	0.000168339
WNT4	63.6339	2.1921	0.485826	4.51211	6.41871e-06	0.000169256
ANXA8	16.7227	6.65399	1.47498	4.51124	6.44501e-06	0.00016973
COL4A1	168.257	1.6599	0.368451	4.50507	6.635e-06	0.000173638
GSTM4	1099.84	1.9365	0.429853	4.50504	6.63608e-06	0.000173638
ARSJ	216.936	1.92047	0.426485	4.50301	6.69985e-06	0.000175082
TTYH2	54.2202	3.43186	0.762806	4.49899	6.82766e-06	0.000178193
ABCA3	199.348	1.07279	0.238598	4.49625	6.91636e-06	0.000179902
DST	4429.86	1.5836	0.352212	4.49615	6.91964e-06	0.000179902
ENSG00000289056	30.6554	3.54166	0.787905	4.49504	6.95563e-06	0.000180607
RASGRF2	285.749	2.20301	0.491175	4.48518	7.28513e-06	0.000187489
HHLA2	187.551	2.04008	0.454888	4.4848	7.2984e-06	0.000187593
NCKAP5	38.7631	3.24496	0.723611	4.4844	7.312e-06	0.000187706
RAPH1	937.259	1.01154	0.226293	4.47006	7.81966e-06	0.000200232
MALL	481.276	1.54488	0.346302	4.46107	8.15507e-06	0.000207776
IFI6	294.753	1.41885	0.318101	4.46037	8.18195e-06	0.0002082
TSPAN11	41.6495	3.19287	0.717812	4.44806	8.66493e-06	0.000219121
TM4SF1	2626.5	1.06543	0.23977	4.44356	8.84805e-06	0.000223197
ATP1B1	18432.1	1.02036	0.229749	4.44119	8.94622e-06	0.000225066
LRRC49	112.7	1.5608	0.351833	4.43618	9.15679e-06	0.00022928
MARK1	67.5505	3.05227	0.688554	4.43287	9.29861e-06	0.000232545
PLEK2	1461.8	1.09358	0.24719	4.42404	9.68739e-06	0.000241379
SMIM29	421.452	1.03274	0.233503	4.42281	9.7425e-06	0.000242159
ERG28	1781	1.06278	0.241347	4.40353	1.06506e-05	0.000262169
KRT7	3736.04	2.20711	0.50232	4.39382	1.11375e-05	0.000273164
CD274	21.9936	3.68655	0.839492	4.39141	1.1262e-05	0.000275553
NCEH1	1462.03	1.28027	0.291592	4.39062	1.13025e-05	0.00027557
PTAFR	510.666	4.33043	0.986977	4.38757	1.14625e-05	0.000278784
SPAG1	330.311	1.2134	0.277979	4.36506	1.27088e-05	0.000305445
KRT17	230.121	5.02361	1.15142	4.36296	1.28315e-05	0.000307669
CXCR4	735.832	2.60449	0.597197	4.36119	1.2936e-05	0.000309445
RASSF9	285.037	5.66163	1.29847	4.36023	1.29927e-05	0.000310073
COL22A1	55.8173	3.6298	0.833392	4.35546	1.32788e-05	0.000315791
LARGE1	471.461	1.15563	0.265359	4.35498	1.33081e-05	0.000316118
PSMB10	172.274	1.30751	0.30043	4.35211	1.34831e-05	0.000319529
ENSG00000285933	59.898	2.32942	0.535565	4.34946	1.36473e-05	0.000323044
CERCAM	305.594	1.86999	0.430376	4.34502	1.39264e-05	0.000327744
OLFM1	76.214	3.40394	0.783733	4.34324	1.40397e-05	0.000329649
SYNGR3	121.444	2.05485	0.473247	4.34202	1.4118e-05	0.000331107
TP53I3	130.326	1.82088	0.419453	4.34108	1.41786e-05	0.000332145
FBXL2	132.777	1.3704	0.316105	4.33528	1.45576e-05	0.000339072
RHOV	104.382	1.98483	0.457814	4.33546	1.45458e-05	0.000339072
COL16A1	108.981	1.97313	0.456651	4.32088	1.55406e-05	0.000358684
GLS	3057.35	1.00819	0.233438	4.31887	1.5683e-05	0.000361562
MICAL1	273.499	1.03802	0.240413	4.31766	1.5769e-05	0.000363133
STAT5A	192.215	1.06134	0.245906	4.31602	1.58867e-05	0.000365017
TP63	9.46241	7.24619	1.68158	4.30915	1.63883e-05	0.000373173
TMPRSS4	5302.8	1.14627	0.266098	4.3077	1.64959e-05	0.000374838
CYP7B1	31.1769	5.08744	1.18141	4.30625	1.66044e-05	0.000376829
IER5L	1110.55	1.31376	0.305291	4.30329	1.68281e-05	0.000381056
FRMD8	296.882	1.02399	0.238078	4.30108	1.69966e-05	0.000384017
VIM	945.077	1.30251	0.302822	4.30123	1.69849e-05	0.000384017
ITPRIP	288.385	1.00349	0.233652	4.29482	1.74838e-05	0.000394151
SLC35G2	78.4806	1.65851	0.386477	4.29136	1.77583e-05	0.000399895
DNM3	72.6138	1.51321	0.352703	4.29031	1.78422e-05	0.000401341
LACC1	144.198	1.41039	0.328904	4.28816	1.80161e-05	0.000403914
DUSP18	321.347	1.10717	0.25887	4.27692	1.895e-05	0.000422034
LCA5	271.408	1.22223	0.285869	4.27547	1.90735e-05	0.000423636
BCL3	266.205	1.52189	0.356024	4.27468	1.91409e-05	0.000423636
CAPG	2088.03	1.60888	0.376887	4.26888	1.9646e-05	0.000433297
HSD3B1	14.7913	6.66302	1.56106	4.26826	1.97e-05	0.000434018
FSIP2	227.279	3.81373	0.894513	4.26347	2.01275e-05	0.000442002
CCL24	642.661	1.34847	0.317537	4.24664	2.17001e-05	0.000470446
PSTPIP2	414.883	1.05501	0.248517	4.24522	2.18379e-05	0.000472725
TLR3	74.8162	1.98987	0.468748	4.24508	2.18517e-05	0.000472725
OSMR	126.218	2.75095	0.648443	4.24239	2.21151e-05	0.000477916
NEPRO-AS1	21.6208	2.76043	0.650807	4.24155	2.21981e-05	0.000479201
NOX1	615.692	3.18902	0.75214	4.23993	2.23593e-05	0.000482169
LINC02605	24.1874	4.8377	1.14147	4.23813	2.25391e-05	0.00048502
ZC3H12A	752.248	1.13289	0.26768	4.23226	2.31359e-05	0.000496067
VCAN	3795.28	4.79917	1.13399	4.23212	2.315e-05	0.000496067
SYTL4	263.56	1.1331	0.268178	4.22519	2.38742e-05	0.000509784
ARSI	16.4011	3.66706	0.867935	4.22504	2.38902e-05	0.000509784
RSU1	457.364	1.11636	0.264243	4.22477	2.39184e-05	0.000509851
HEATR5A	341.36	1.17056	0.277283	4.22153	2.4265e-05	0.000516698
FAS	971.743	1.24046	0.294039	4.21871	2.45703e-05	0.000521562
S100A16	2670.41	1.19397	0.283146	4.21678	2.47812e-05	0.000525491
NFAM1	61.5492	3.00156	0.71191	4.21621	2.48442e-05	0.000526279
CSRNP2	656.639	1.02546	0.244334	4.19697	2.70512e-05	0.000568885
ADAMTS9	650.335	1.66791	0.398418	4.18633	2.83496e-05	0.000591305
KLRK1-AS1	139.381	2.28634	0.546213	4.18581	2.84149e-05	0.00059206
SHROOM4	235.514	1.15863	0.276894	4.18437	2.85954e-05	0.000595211
ENSG00000267801	48.2606	1.73171	0.414346	4.17938	2.92306e-05	0.000607812
CPLX2	17.7237	5.56857	1.33285	4.17793	2.94178e-05	0.000611079
ISM1	19.747	5.84975	1.40077	4.17611	2.9654e-05	0.000614106
FAM89B	249.95	1.00781	0.242021	4.16413	3.12539e-05	0.000643311
IFNAR2	595.987	1.08287	0.260782	4.15239	3.29024e-05	0.000673838
SPIB	42.7597	6.31633	1.52264	4.14829	3.34971e-05	0.000683951
GSDME	33.2237	2.10654	0.50793	4.1473	3.36426e-05	0.000686235
ARMH4	97.1857	1.58923	0.383323	4.14592	3.38447e-05	0.000689666
CCDC71L	377.094	1.03058	0.248731	4.14335	3.42267e-05	0.0006957
ARRDC3	2808.69	1.03449	0.250009	4.1378	3.50653e-05	0.00071098
COL9A2	107.085	1.59592	0.386313	4.13117	3.60915e-05	0.000730334
MCOLN3	21.7743	2.8072	0.680001	4.12823	3.65564e-05	0.000739005
TAX1BP3	350.229	1.16843	0.283568	4.12046	3.78124e-05	0.000760619
PKIA	176.818	1.97863	0.480395	4.11875	3.8094e-05	0.000765528
SAMD9L	20.6038	4.01661	0.977698	4.10823	3.98704e-05	0.000796853
ENSG00000289614	28.4347	2.25637	0.549545	4.10588	4.02782e-05	0.000802292
GNA15	92.5864	2.37329	0.578372	4.10339	4.07134e-05	0.000810169
SLC66A3	166.06	1.42147	0.34663	4.10084	4.1166e-05	0.000817577
KRT6B	587.273	3.75019	0.915129	4.09799	4.16747e-05	0.000826872
GCNT2	38.7236	2.27564	0.555603	4.0958	4.20721e-05	0.000833406
ZBED2	65.9741	5.09988	1.24564	4.0942	4.23637e-05	0.000835658
ENSG00000287382	6.32392	6.44388	1.57544	4.09021	4.3098e-05	0.000849318
GPX8	345.836	1.37855	0.337442	4.0853	4.40193e-05	0.000863424
PLS3	424.24	1.06128	0.259882	4.0837	4.43241e-05	0.000868437
PRSS3	362.027	1.94131	0.475567	4.08211	4.4629e-05	0.000873571
SH3BGRL3	3387.65	1.2395	0.303965	4.07778	4.54685e-05	0.000889146
SCNN1B	27.7228	3.19984	0.785129	4.07556	4.59041e-05	0.000895943
PPP1R1C	14.4293	3.08321	0.756784	4.0741	4.61928e-05	0.000900716
KLC3	53.4582	1.58119	0.389087	4.06384	4.82724e-05	0.000937674
VGLL3	24.0182	4.04523	0.995833	4.06216	4.86207e-05	0.000941905
SERPINA1	623.056	4.16025	1.02431	4.06153	4.87521e-05	0.000943391
FRY	787.46	1.36792	0.337431	4.05393	5.03653e-05	0.000968164
TMEM154	588.353	3.47506	0.85877	4.04655	5.19776e-05	0.000995398
ENSG00000273760	13.2894	5.70787	1.41134	4.04429	5.24816e-05	0.00100316
ODF3B	116.629	1.78982	0.442677	4.04317	5.27333e-05	0.00100608
ARID3B	133.939	1.10095	0.272549	4.03945	5.35761e-05	0.00101835
C2CD4A	45.6986	5.87854	1.46197	4.02097	5.79588e-05	0.00109247
USP31	552.593	1.16502	0.290197	4.01458	5.95515e-05	0.00111732
PON2	1305.88	1.30464	0.325303	4.01054	6.05796e-05	0.00113243
PIK3IP1	936.24	1.13742	0.284009	4.00486	6.20537e-05	0.0011568
CSPG4	94.7122	2.80484	0.700912	4.0017	6.28896e-05	0.00116598
NRCAM	562.301	1.88512	0.471273	4.00006	6.33252e-05	0.00117192
DAPP1	172.947	1.37077	0.342866	3.99797	6.38874e-05	0.00117911
RTN4R	278.416	1.30041	0.325757	3.99196	6.55292e-05	0.00120401
LAMB3	4583.91	1.99487	0.499927	3.99032	6.59829e-05	0.00121119
P2RY2	115.27	1.75985	0.441343	3.9875	6.67737e-05	0.00122312
SNCA	22.8598	3.45519	0.868677	3.97753	6.96337e-05	0.00126565
RFLNA	100.745	2.69278	0.677342	3.97551	7.02278e-05	0.00127531
ELL2	355.247	1.10018	0.277238	3.96837	7.23669e-05	0.00131182
UNC13D	112.894	1.90887	0.482293	3.95791	7.5608e-05	0.00135847
PITPNC1	291.983	1.11895	0.282744	3.95745	7.5753e-05	0.00135988
ATP10D	168.77	1.24434	0.314505	3.9565	7.60544e-05	0.00136289
SHC2	187.142	1.34211	0.33935	3.95493	7.65571e-05	0.00137069
NOCT	82.9654	1.58232	0.400173	3.9541	7.68238e-05	0.00137305
MGC16275	15.7445	4.43062	1.12372	3.94282	8.05305e-05	0.00143056
MXRA5	35.724	4.54779	1.15344	3.94281	8.05338e-05	0.00143056
SLC38A7	150.709	1.25409	0.318177	3.94147	8.09825e-05	0.00143603
LGALS1	2136.61	1.23582	0.313596	3.94081	8.12062e-05	0.00143874
SYK	628.999	1.04263	0.265501	3.92702	8.60036e-05	0.00150929
SERPINB7	14.3305	6.08133	1.54854	3.92715	8.59597e-05	0.00150929
SPINK5	19.7796	3.19408	0.813448	3.9266	8.61554e-05	0.00151065
SOCS2	51.9641	2.01599	0.51464	3.91728	8.95548e-05	0.00156352
HOMER3	98.8274	1.47162	0.376143	3.9124	9.13819e-05	0.00159085
ETV7	49.6798	2.30226	0.591075	3.89504	9.81831e-05	0.00169239
IL18R1	39.1599	2.27203	0.583875	3.8913	9.97089e-05	0.00171434
HSPA2	144.113	1.27706	0.328683	3.88538	0.000102169	0.00174925
PROX1	609.435	1.18471	0.305047	3.8837	0.000102878	0.00175991
B4GALNT3	214.807	1.60456	0.413185	3.8834	0.000103006	0.00176061
PARP8	154.924	2.22413	0.575158	3.867	0.000110183	0.00186295
CITED4	510.703	1.56671	0.40533	3.86528	0.000110962	0.00187301
TNFRSF12A	1791.13	1.06743	0.2762	3.86469	0.000111231	0.00187444
KCNF1	48.6625	2.173	0.562959	3.85997	0.000113403	0.00190473
TTC22	393.988	1.16854	0.3035	3.8502	0.000118021	0.0019693
AHNAK2	2028.66	1.5257	0.396983	3.84323	0.000121426	0.00202115
SOX4	4589.16	1.03566	0.269946	3.83652	0.000124788	0.00207203
TUBB3	114.518	1.72022	0.448529	3.83525	0.000125437	0.00208111
MX1	229.274	1.06598	0.27811	3.83294	0.000126621	0.00209725
ENSG00000229167	90.0746	2.10278	0.548919	3.83077	0.000127743	0.00210793
AGAP5	13.7551	4.54485	1.18643	3.8307	0.000127778	0.00210793
KLHL29	222.548	1.20826	0.316237	3.82073	0.000133057	0.00218438
DRD1	89.2615	1.74486	0.457419	3.81457	0.000136422	0.00223243
TGFB2	12.0893	5.77367	1.51592	3.80868	0.000139709	0.00227707
DLGAP1-AS1	168.096	1.25796	0.330408	3.8073	0.000140491	0.00228466
MAP3K6	243.888	1.34049	0.352104	3.80707	0.000140624	0.00228466
RNU6-26P	24.7531	2.6286	0.691498	3.80132	0.00014393	0.00232908
ENSG00000273489	16.7301	6.47881	1.70543	3.79894	0.000145317	0.00234408
TMEM35B	72.1804	1.19941	0.315966	3.79601	0.000147046	0.00235516
TMSB15B	11.6547	4.02525	1.06048	3.79567	0.000147245	0.00235651
ZEB1	30.5212	2.80348	0.73898	3.79372	0.000148408	0.00236746
FN1	1975.89	2.64163	0.696623	3.79205	0.00014941	0.00237806
RNF207	250.509	1.46678	0.387108	3.78906	0.000151216	0.0023993
DUSP5	466.315	1.43774	0.379629	3.78723	0.000152336	0.00241144
NKILA	67.5987	2.33326	0.616346	3.78562	0.000153323	0.00242431
DNAJC15	660.07	1.23631	0.326765	3.78347	0.000154656	0.00243867
AXIN2	1066.32	1.0423	0.275735	3.78008	0.000156777	0.00245897
LIF	1513.27	1.56817	0.414832	3.78026	0.000156664	0.00245897
ANKRD29	79.1258	1.82847	0.483674	3.78037	0.000156595	0.00245897
PALLD	372.446	1.0023	0.265329	3.77757	0.000158367	0.00248181
CYP20A1	375.156	1.04854	0.278008	3.77161	0.000162197	0.0025321
CLDN6	16.362	3.19864	0.848656	3.76906	0.000163863	0.00255417
ENSG00000286780	22.3642	4.38286	1.16404	3.76522	0.000166402	0.00258593
CCND1	5775.76	1.10867	0.294515	3.76438	0.000166964	0.00259259
L3MBTL4	61.1045	2.37992	0.633041	3.7595	0.000170252	0.0026376
FAM167A	9.71671	5.92576	1.57694	3.75775	0.000171446	0.00265207
ENSG00000286451	50.8306	1.94162	0.517078	3.75499	0.000173348	0.00267945
NDST1	342.945	1.01468	0.270831	3.74653	0.000179296	0.00275051
ETV1	292.311	1.54834	0.413402	3.74535	0.000180142	0.00276141
NCF2	16.0232	4.52339	1.20795	3.7447	0.000180609	0.00276649
MYO3A	16.1322	2.73505	0.730879	3.74214	0.000182463	0.00278821
SNORD39	16.0609	3.2772	0.87661	3.73849	0.000185129	0.00282271
CCDC9B	382.606	1.15016	0.307812	3.73656	0.000186554	0.00283408
ENSG00000257925	7.70619	5.78265	1.54756	3.73662	0.000186513	0.00283408
ENSG00000259354	99.0695	1.8001	0.48253	3.73054	0.000191068	0.00289403
PRDM8	112.455	1.81681	0.487062	3.73014	0.00019137	0.00289645
HDX	100.754	1.17492	0.31502	3.72968	0.000191722	0.00289961
SYNGR2	1495	1.19205	0.320846	3.71534	0.000202928	0.00304871
PDLIM4	1133.35	2.09988	0.567636	3.69934	0.000216164	0.00321671
GPR158	35.7095	1.89124	0.512037	3.69356	0.000221133	0.00327627
SLC5A6	246.245	1.01743	0.275786	3.6892	0.00022496	0.00332813
KRT6A	22.5374	3.66099	0.992464	3.68879	0.000225322	0.00333106
EREG	607.866	1.37742	0.374038	3.68257	0.000230896	0.00340112
ENSG00000287594	31.6809	3.00261	0.815682	3.6811	0.000232229	0.00341581
EOGT	141.714	1.38272	0.376116	3.6763	0.000236637	0.00345943
ATF5	147.668	1.28975	0.351001	3.67449	0.000238324	0.00347783
PGM2L1	396.226	1.29413	0.352513	3.67115	0.000241465	0.00351861
GPX2	4273.31	1.06083	0.289478	3.66462	0.000247706	0.00358136
RAC2	868.204	1.10416	0.301473	3.66256	0.000249707	0.00360006
CREB5	538.161	1.15422	0.315224	3.66159	0.000250651	0.00360696
NES	23.2297	3.18243	0.869228	3.66122	0.000251021	0.00360879
C4BPB	50.1543	2.54491	0.695903	3.65699	0.000255199	0.00365336
SAMD9	92.4042	1.89152	0.517496	3.65514	0.000257045	0.00367204
BEAN1	103.821	3.64108	0.9975	3.6502	0.000262031	0.00373019
CDH11	505.837	3.04644	0.836676	3.64112	0.000271453	0.00382685
MVD	1789.01	1.16405	0.320122	3.63627	0.000276619	0.00389697
CCL22	10.7997	3.68167	1.01258	3.63592	0.00027699	0.00389951
ASPHD2	95.8832	1.31229	0.361223	3.6329	0.000280248	0.00394037
IL1RAPL1	71.9961	2.29408	0.631509	3.6327	0.000280474	0.00394037
STX11	14.8673	4.93294	1.35867	3.6307	0.000282652	0.00396005
IFIT5	176.482	1.03444	0.285073	3.62867	0.000284885	0.00398858
ENSG00000287906	56.5078	1.40031	0.386223	3.62565	0.000288231	0.00402437
RIPOR1	150.273	1.25988	0.347745	3.623	0.000291211	0.0040604
TMEM37	60.1927	1.41923	0.391865	3.62173	0.000292644	0.00406431
MYEOV	229.546	1.58817	0.438608	3.62093	0.00029355	0.00407071
MXRA7	414.909	1.08725	0.30142	3.6071	0.000309643	0.00426638
PI3	30.7692	3.90615	1.08495	3.60029	0.000317857	0.00434452
DAPL1	14.5434	3.37104	0.938052	3.59366	0.000326059	0.00442506
TBILA	119.833	1.4898	0.414937	3.59042	0.000330139	0.00447149
LINC02005	6.49757	5.54308	1.54728	3.58247	0.00034036	0.00459159
SHFL	154.497	1.09088	0.30458	3.58158	0.000341527	0.00459515
FLRT3	971.103	1.32876	0.371077	3.58081	0.000342525	0.00460249
ENSG00000176984	5.11816	5.73988	1.60395	3.5786	0.000345445	0.00463868
HSPB1	547.724	1.6193	0.452587	3.57787	0.000346404	0.00464643
TFPI2	15.6849	4.26527	1.19424	3.57152	0.000354915	0.00475016
MIR22HG	23.851	2.47192	0.692576	3.56917	0.00035812	0.00477843
APOBEC3D	33.1063	1.79432	0.503363	3.56467	0.000364317	0.00483468
PTH2	6.2723	5.99385	1.68201	3.5635	0.000365936	0.004853
TMEM88B	6.00155	5.69665	1.6017	3.55662	0.00037565	0.00496888
NUDT18	113.955	1.063	0.299279	3.55188	0.000382495	0.00504304
UCHL3	160.807	1.25854	0.354457	3.55062	0.000384326	0.0050639
GABRA2	437.373	2.42339	0.68279	3.54924	0.000386342	0.00508388
AOAH	609.357	1.48113	0.417397	3.54849	0.000387448	0.00509515
STK10	355.344	1.04994	0.296184	3.54488	0.000392793	0.00515212
SLC27A4	183.147	1.08388	0.306075	3.54124	0.000398245	0.00519684
SNAI2	98.1381	3.74877	1.05986	3.53704	0.000404645	0.00527022
UBE2E2	200.751	1.40944	0.398735	3.53478	0.000408115	0.00530862
EMC10	1475.02	1.01978	0.288699	3.53233	0.000411914	0.00535077
FGR	8.78885	6.18611	1.75249	3.5299	0.000415721	0.00538691
BPGM	94.7744	1.12189	0.318204	3.52569	0.000422382	0.00545239
MMP1	202.463	5.19893	1.4764	3.52135	0.000429351	0.00552484
LOXL2	63.7179	2.76681	0.786093	3.5197	0.000432027	0.00555226
CD82	748.834	1.19859	0.340829	3.5167	0.000436945	0.00560484
DNAH5	71.4929	1.62607	0.462814	3.51343	0.000442361	0.0056494
VCAM1	41.8939	7.6043	2.16421	3.51367	0.000441963	0.0056494
PARP3	250.863	1.04546	0.297785	3.51079	0.00044677	0.00568787
UPP1	207.872	1.17598	0.335225	3.50802	0.000451454	0.00574032
SLC9A9	6.54231	6.65645	1.90616	3.49207	0.000479298	0.00603406
S100A10	3467.23	1.1957	0.342478	3.49133	0.000480628	0.00604332
SLC5A2	38.8408	2.16462	0.620269	3.48981	0.000483373	0.00607409
DAB2	393.901	1.36362	0.3911	3.48662	0.00048917	0.00613935
RCAN2	104.317	2.30698	0.661781	3.48602	0.000490272	0.00614939
LINC02487	59.8514	1.4172	0.407875	3.4746	0.00051162	0.00637396
TUBB6	548.347	1.04565	0.30096	3.47439	0.000512021	0.00637505
PLK2	2626.87	1.18719	0.341821	3.47314	0.000514417	0.00639705
LINC02188	12.7129	3.85578	1.11193	3.46763	0.000525065	0.00650793
ENSG00000225339	45.8327	1.99952	0.577059	3.46503	0.000530177	0.00655699
KCTD11	481.37	1.20662	0.348456	3.46275	0.00053469	0.00660078
ENSG00000253837	4.7686	6.27141	1.81273	3.45965	0.000540887	0.00666516
BMP2	360.42	1.08182	0.313043	3.45583	0.000548607	0.00674803
BMX	12.4731	5.51441	1.59613	3.45486	0.000550569	0.00676807
ENSG00000273443	4.8937	6.02776	1.74607	3.45218	0.000556074	0.0068275
ITGA5	581.643	1.4061	0.407422	3.45122	0.000558057	0.0068436
SMPDL3B	142.694	1.30311	0.377692	3.4502	0.000560163	0.00686115
KLHDC7B	33.4815	2.40559	0.697408	3.44933	0.000561971	0.00686888
HMOX1	46.2922	2.3312	0.676246	3.44727	0.000566292	0.00690714
TTL	566.05	1.02732	0.298391	3.44286	0.000575596	0.00697881
KCNN2	45.9504	2.54477	0.74006	3.4386	0.00058473	0.0070606
SCN1A	7.50454	5.24625	1.52652	3.43675	0.000588746	0.00708759
CCN1	170.206	1.67642	0.487948	3.43565	0.00059113	0.00711208
MVP-DT	72.4494	1.19313	0.347488	3.4336	0.000595632	0.00715778
FNDC4	47.9493	1.71438	0.499779	3.43028	0.000602963	0.00723306
MICU3	23.8953	3.35176	0.977661	3.42835	0.000607264	0.00726471
CCDC102A	60.6029	1.77053	0.51661	3.42721	0.000609813	0.00728184
SFRP1	314.409	3.79561	1.10776	3.4264	0.000611647	0.00729425
EDIL3	41.1197	5.09024	1.48685	3.4235	0.000618203	0.0073595
C15orf48	316.276	1.69162	0.50005	3.38291	0.000717225	0.00829466
ZNF667-AS1	6.51665	5.91354	1.75115	3.37694	0.000732967	0.00845383
FAIM	17.2104	2.65954	0.78763	3.37664	0.000733778	0.00845839
HAS2-AS1	40.4858	1.25762	0.372711	3.37425	0.000740168	0.00852722
LINC00543	12.3045	2.68823	0.800506	3.35817	0.000784614	0.00896874
JOSD2	81.1801	1.18022	0.352057	3.35235	0.000801277	0.00912282
MSMO1	11470.7	1.07389	0.321553	3.33971	0.000838663	0.00952184
PDE4B	356.167	1.48688	0.445668	3.3363	0.000849027	0.00960736
S100A4	427.752	1.21245	0.364786	3.32372	0.000888254	0.00996528
TAGLN3	34.2895	2.659	0.800131	3.32321	0.000889892	0.00996975
HOXD13	5.98212	5.62484	1.69261	3.32317	0.000890014	0.00996975
ENSG00000290551	6.08387	5.67172	1.70712	3.3224	0.000892463	0.00998235
SHH	169.04	1.41129	0.424978	3.32084	0.000897462	0.0100272
LINC02969	4.20663	5.68788	1.71421	3.31807	0.000906417	0.0101051
AKR1B1	360.002	1.13478	0.342518	3.31305	0.000922857	0.0102491
JAZF1	60.9465	1.66356	0.502079	3.31333	0.000921905	0.0102491
NOTUM	90.8382	2.06566	0.62367	3.3121	0.000925974	0.0102781
ENSG00000274265	60.8708	1.69392	0.51391	3.29613	0.000980264	0.0107537
MAK	34.0534	2.1241	0.644601	3.29522	0.000983434	0.0107633
HLA-DRB1	46.7362	17.0442	5.17885	3.29113	0.000997873	0.0108979
TRADD	344.269	1.01975	0.309895	3.29065	0.00099957	0.0109087
CTTNBP2	64.2856	1.89264	0.575201	3.29039	0.00100047	0.0109087
PSAT1	1640.93	1.10089	0.334795	3.28827	0.00100807	0.0109739
PPP1R36	38.8182	1.95883	0.595733	3.2881	0.00100865	0.0109744
MSX2	592.465	1.08673	0.330765	3.28551	0.00101799	0.0110159
AGPAT4	69.3499	1.60435	0.488301	3.28557	0.00101777	0.0110159
ELK3	108.238	1.30604	0.397898	3.28234	0.00102949	0.011112
TRIM29	990.325	1.78434	0.543813	3.28116	0.00103381	0.0111527
ZAR1	15.4531	4.1779	1.27397	3.27943	0.00104018	0.0112037
STEAP2	762.179	1.35981	0.414866	3.27771	0.00104653	0.0112662
EGR2	68.1248	2.67253	0.816002	3.27515	0.00105605	0.0113326
ENPP1	71.8766	1.35584	0.415321	3.26456	0.00109633	0.0116787
ENSG00000289885	6.59248	4.38631	1.34448	3.26246	0.00110449	0.0117296
ABCG1	740.714	1.33278	0.409544	3.25431	0.00113667	0.0120066
DSG3	27.7902	3.66993	1.12904	3.25048	0.00115211	0.0121332
UGT1A6	604.492	1.37703	0.423827	3.24904	0.00115795	0.0121759
POU2F3	43.2148	1.80107	0.554424	3.24854	0.00115999	0.0121889
SCD	88446.1	1.17966	0.363168	3.24824	0.0011612	0.0121911
TRPM6	13.0302	4.20115	1.29659	3.24014	0.00119471	0.0124747
ZC2HC1A	240.031	1.13101	0.349218	3.23869	0.00120081	0.0125166
RRAD	30.0522	2.66878	0.823982	3.23888	0.00119998	0.0125166
SERPINA5	26.8125	3.34255	1.03356	3.23402	0.00122059	0.0126806
EGLN3-AS1	4.89637	6.33213	1.96114	3.2288	0.00124311	0.0128915
ANO9	517.744	1.03615	0.321163	3.22625	0.00125424	0.0129805
TRPS1	59.1806	2.64669	0.820761	3.22468	0.00126114	0.0130253
ENSG00000260604	35.6026	4.68402	1.45453	3.2203	0.00128058	0.013186
CXCL11	19.9396	3.52864	1.09684	3.21709	0.00129498	0.0133141
GSC	7.82282	5.6308	1.75287	3.21233	0.00131664	0.0134891
MDFI	140.917	1.11104	0.345889	3.21214	0.00131749	0.013491
TNNC2	8.03948	3.51387	1.09568	3.20703	0.00134113	0.0136712
MATN2	130.681	1.71625	0.535582	3.20445	0.00135322	0.013757
NOXO1	1129.36	2.23197	0.696573	3.20422	0.00135428	0.013757
GPR143	44.3534	1.91125	0.596859	3.20217	0.00136395	0.0138484
ENSG00000274092	7.5389	6.1807	1.93597	3.19255	0.00141021	0.014254
CFTR	1300.6	2.2113	0.693401	3.18906	0.00142737	0.014406
LINC01138	139.519	1.1548	0.362227	3.18807	0.00143225	0.0144339
ENSG00000278934	6.02	5.41884	1.69967	3.18816	0.0014318	0.0144339
ELMO1	11.8653	4.6259	1.45215	3.18556	0.00144476	0.0145383
GPER1	92.1393	1.68118	0.528646	3.18016	0.00147192	0.014746
PPP1R3G	67.6165	1.26286	0.397414	3.1777	0.00148449	0.0148481
TENM4	38.7514	1.7782	0.559614	3.17755	0.00148523	0.0148481
MR1	133.333	1.41212	0.444752	3.17508	0.00149797	0.0149481
B3GALT5	265.301	1.74579	0.550402	3.17185	0.00151471	0.0150856
TMEM140	16.9459	2.5361	0.801198	3.16538	0.00154878	0.0153794
SULT1B1	107.174	3.39672	1.07365	3.16371	0.00155772	0.0154384
WFDC10B	11.512	2.96786	0.940637	3.15516	0.0016041	0.0157981
DOCK10	75.184	3.25593	1.03238	3.15381	0.00161156	0.0158104
CDA	230.56	1.60651	0.510376	3.14769	0.00164566	0.0160829
MDFIC	225.236	1.12606	0.357911	3.14619	0.00165412	0.0161548
MIR193BHG	36.5849	2.08048	0.663234	3.13687	0.00170762	0.0166088
OLFML2A	29.2587	1.96534	0.626892	3.13504	0.00171828	0.0166879
C3	85.314	1.4837	0.473379	3.13428	0.00172277	0.0167162
IL37	14.4925	2.89587	0.924184	3.13344	0.00172773	0.0167403
CD55	1000.46	1.35568	0.433261	3.12902	0.0017539	0.0169536
DISP1	160.008	1.0196	0.325992	3.12769	0.00176184	0.0170141
ZC3H12A-DT	109.206	1.33401	0.427141	3.12311	0.00178952	0.0172487
SP7	4.29162	5.3647	1.71786	3.12289	0.00179084	0.0172533
TJP1	143.935	1.27754	0.409114	3.12269	0.00179205	0.0172567
BDKRB1	14.1947	2.77653	0.889883	3.1201	0.00180789	0.0173764
RAET1K	11.7387	3.75115	1.20255	3.11932	0.00181271	0.0174121
ETNK2	107.593	1.21741	0.390747	3.1156	0.00183572	0.0175857
CEP135	148.888	1.00369	0.322671	3.11058	0.00186721	0.0178287
LINC00973	32.7351	3.36596	1.08337	3.10694	0.00189032	0.0179987
CPEB2	416.957	1.00906	0.325115	3.1037	0.00191115	0.0181292
PPP1R14C	68.3847	1.57242	0.506828	3.10248	0.00191908	0.0181875
ENSG00000285517	189.363	1.22715	0.395758	3.10076	0.00193023	0.0182761
ENSG00000274547	5.03838	5.44595	1.75702	3.09954	0.00193819	0.0183089
CEACAM22P	21.6863	2.93638	0.948587	3.09553	0.00196461	0.0184813
RN7SL473P	5.45994	5.22629	1.68875	3.09476	0.00196971	0.0185208
CPXM2	92.692	3.15563	1.02112	3.09037	0.00199906	0.018762
DUOX1	31.9352	1.53621	0.497229	3.08954	0.00200468	0.0187975
S1PR3	19.9152	2.36317	0.765712	3.08624	0.00202703	0.0189112
TGM2	666.38	2.14601	0.69555	3.08535	0.00203315	0.0189596
INSC	17.419	2.17158	0.704623	3.0819	0.00205686	0.019102
PNPLA5	6.41334	5.49845	1.78823	3.0748	0.00210641	0.019453
ZBP1	6.63349	5.47277	1.78011	3.0744	0.00210923	0.019464
ENSG00000286071	6.85174	5.51788	1.79644	3.07156	0.00212941	0.0195977
ACSS2	5150.19	1.02188	0.333017	3.06854	0.00215108	0.0197607
DNAAF9	73.5444	1.17081	0.381642	3.06782	0.00215624	0.0197813
ENSG00000256916	13.0459	3.48233	1.13507	3.06795	0.00215533	0.0197813
CNPY1	4.88125	5.44215	1.78042	3.05668	0.00223807	0.0203213
FILIP1L	188.877	1.25486	0.411015	3.05307	0.00226512	0.0205422
ENSG00000291156	33.1621	2.40953	0.789224	3.05303	0.00226542	0.0205422
RAB31	22.8684	2.31492	0.758587	3.05162	0.0022761	0.0206206
IL15	68.2138	1.61034	0.528517	3.0469	0.00231211	0.0208356
ITGAM	32.1982	2.92869	0.961803	3.045	0.00232683	0.0209589
C1QTNF1	75.7629	1.30893	0.43028	3.04203	0.00234987	0.0211291
TMEM163	23.3721	3.86238	1.27084	3.03923	0.00237186	0.0212798
RGS2	70.0436	1.13562	0.374022	3.03623	0.00239554	0.0214356
DKK1	837.352	1.84796	0.609694	3.03097	0.00243772	0.0217068
ATP1A4	7.03336	4.83271	1.59484	3.03021	0.00244382	0.0217089
LINC00623	35.7879	1.53366	0.506415	3.02847	0.00245797	0.0218025
NR2E3	7.33456	5.47834	1.81126	3.0246	0.00248961	0.0220352
MEDAG	5.59606	5.80408	1.921	3.02139	0.00251616	0.022211
LINC02747	6.06773	3.69272	1.22357	3.01799	0.00254455	0.0223949
CELF2	895.314	1.20252	0.39857	3.01709	0.00255215	0.0224251
PRKD1	108.774	1.47978	0.490451	3.01719	0.00255132	0.0224251
MIR1180	4.1953	5.60157	1.85778	3.0152	0.00256811	0.0224759
CYP3A7	4.70138	5.93108	1.96898	3.01225	0.00259315	0.0226658
NREP	454.4	1.22256	0.406014	3.01112	0.00260282	0.0227406
CAMK1G	6.3502	5.08127	1.68834	3.00963	0.00261565	0.0228233
PTPRM	349.048	1.15688	0.384723	3.00706	0.00263792	0.0229812
MPND	96.4298	1.00862	0.33665	2.99605	0.002735	0.0236217
MIR181B1	6.00535	4.62175	1.54255	2.99618	0.00273386	0.0236217
TMEM158	101.224	1.9025	0.637194	2.98574	0.00282893	0.0242682
ENSG00000260136	10.6831	2.57556	0.86297	2.98453	0.00284015	0.0243235
C2CD4D	35.6768	1.64812	0.552637	2.98228	0.0028611	0.0244515
TMEM185A	85.6237	1.01585	0.341496	2.97471	0.00293269	0.0249377
TRIM36	90.9861	1.12136	0.377123	2.97346	0.00294463	0.0249764
XIRP1	6.21428	5.38393	1.81643	2.96402	0.00303652	0.0255544
ENSG00000286125	8.8446	4.85704	1.63915	2.96313	0.00304523	0.0255991
FOXC2	39.9848	2.26558	0.765362	2.96014	0.00307496	0.0258025
CAV2	906.16	1.10197	0.372606	2.95747	0.00310176	0.0259953
BAMBI	147.245	1.46629	0.496433	2.95365	0.00314036	0.0262755
F3	1406.73	1.56023	0.528525	2.95204	0.00315681	0.0263697
STRA6	15.3179	3.24889	1.10108	2.95064	0.00317118	0.0264464
NATD1	147.997	1.02395	0.347158	2.94952	0.00318266	0.0264988
AK7	161.69	1.00241	0.340188	2.94664	0.0032125	0.0266709
AFAP1-AS1	5.79147	5.51982	1.87351	2.94625	0.00321657	0.0266829
RBMXL2	7.26128	4.80445	1.63094	2.94583	0.00322092	0.0266972
TUBB2B	225.381	2.09929	0.71401	2.94014	0.00328068	0.0271152
MIR4796	6.6573	4.18467	1.42486	2.9369	0.00331515	0.0273557
MIR3685	9.99196	2.99121	1.01968	2.93349	0.00335175	0.0276018
CARD11	540.687	1.00354	0.342444	2.93053	0.00338383	0.0277985
SLCO4C1	79.6634	1.54788	0.528901	2.9266	0.00342689	0.0280617
ENSG00000269578	4.91041	5.05801	1.7289	2.92557	0.00343825	0.0281434
B4GALNT2	11.8809	3.21716	1.10016	2.92427	0.00345269	0.0282502
ENSG00000244459	5.07919	4.69511	1.60582	2.92381	0.00345781	0.0282807
ARHGAP22	28.374	2.18764	0.749208	2.91994	0.00350101	0.0285537
CDH16	6.3805	5.05709	1.73436	2.91583	0.00354748	0.0288633
ZBTB11-AS1	53.234	1.00826	0.346202	2.91235	0.00358722	0.029121
LINC02068	6.06538	5.90712	2.03136	2.90796	0.00363792	0.0294461
GSPT2	196.716	1.18719	0.408388	2.90701	0.00364899	0.0295123
MYBPC1	10.193	2.77525	0.957701	2.89782	0.00375766	0.0301754
GPR37L1	18.0635	2.78503	0.963559	2.89035	0.0038481	0.0307819
CDK14	30.216	1.92533	0.666373	2.88927	0.00386138	0.030823
TNC	1422.99	2.90386	1.00583	2.88703	0.00388894	0.0310095
BTC	43.3842	1.86337	0.645691	2.88586	0.00390351	0.031077
LINC02323	27.2816	2.08246	0.721693	2.88551	0.00390777	0.0310987
CSF3R	7.75829	4.65843	1.61775	2.87957	0.00398217	0.0316043
IFI16	87.5598	1.49198	0.518211	2.87911	0.00398802	0.0316384
ENSG00000256462	5.49166	5.94154	2.06635	2.87538	0.00403537	0.0318996
ENSG00000288862	3.3694	5.42996	1.88938	2.87394	0.00405386	0.0319881
ABLIM3	135.016	2.44787	0.851844	2.87361	0.00405808	0.0320071
EPHA7	28.4045	2.52801	0.880013	2.87269	0.00406991	0.0320756
TBX15	5.59348	4.50931	1.57208	2.86837	0.00412589	0.0324451
TICAM2	14.6888	2.54487	0.887956	2.86599	0.00415709	0.0326237
ENSG00000255750	19.7449	3.01164	1.05233	2.86189	0.00421126	0.0329219
LINC01145	77.9346	1.36426	0.477033	2.85988	0.00423799	0.0330724
CBS	53.2108	1.34242	0.469664	2.85825	0.00425983	0.0331742
IFIT3	43.1613	1.67945	0.588379	2.85436	0.00431234	0.0334934
ENSG00000273297	9.53516	3.32027	1.16456	2.85109	0.00435697	0.0337628
ENSG00000278893	12.764	4.35586	1.52798	2.85074	0.00436181	0.0337629
MEX3B	69.8496	1.69497	0.594748	2.8499	0.00437327	0.0338375
DTNA	332.74	1.25242	0.439713	2.84826	0.00439592	0.0339483
ENSG00000288736	53.2692	1.30036	0.456622	2.84778	0.00440258	0.0339868
ENSG00000288769	11.9704	3.14824	1.10558	2.84761	0.00440495	0.0339922
HAGLR	94.4941	1.20034	0.422299	2.84239	0.00447774	0.0344625
UGT1A1	123.369	1.18193	0.416117	2.84039	0.00450583	0.0346525
ANXA2R-OT1	33.5112	1.92618	0.678344	2.83953	0.00451798	0.0347066
ENSG00000279212	13.018	2.3093	0.813882	2.83739	0.00454846	0.0349013
ZC3H12C	148.975	1.67646	0.591021	2.83654	0.00456053	0.0349479
ENSG00000289145	46.3666	1.50631	0.53133	2.83497	0.00458294	0.0350484
PEBP4	5.80029	5.05899	1.78503	2.83411	0.00459528	0.0351017
PAOX	42.1911	1.1615	0.409972	2.83313	0.00460951	0.0351478
FADS3	159.702	1.05064	0.37144	2.82857	0.00467564	0.0355363
LAPTM5	21.8643	3.01493	1.06601	2.82825	0.00468037	0.0355516
ITGB1-DT	35.0263	1.32334	0.468384	2.82533	0.00472316	0.0357831
TLR1	22.8084	2.96317	1.04917	2.8243	0.00473847	0.0358725
RNFT1	163.751	1.03634	0.367677	2.81861	0.00482321	0.0364327
CCN2	545.359	1.862	0.6623	2.81141	0.00493246	0.0370791
MMP19	9.14091	4.21276	1.4989	2.81057	0.00494541	0.0371627
VASH2	145.792	1.17703	0.418822	2.81033	0.004949	0.037176
AREG	1165.82	1.06944	0.380966	2.80719	0.00499756	0.0374716
F8	39.139	1.23716	0.44134	2.80319	0.00505999	0.0378356
SBNO2	157.192	1.41395	0.504693	2.8016	0.00508491	0.0379866
FGFBP1	847.231	1.61442	0.576496	2.8004	0.00510398	0.0381011
CHST3	109.955	1.29695	0.463789	2.79643	0.0051671	0.0384174
LINC03004	7.62053	4.6954	1.67983	2.79517	0.00518723	0.0385389
LINC03000	5.66466	5.67703	2.031	2.79519	0.00518697	0.0385389
DIO3OS	37.2359	1.49357	0.534621	2.7937	0.00521095	0.0386869
LY9	7.80376	4.27321	1.53033	2.79235	0.00523259	0.0388051
MYBPC3	8.45675	4.96823	1.77963	2.79172	0.00524292	0.0388534
PRDM12	15.0288	3.41573	1.22427	2.79001	0.00527061	0.0390159
ENSG00000145063	4.88703	5.14156	1.84633	2.78474	0.00535707	0.0395249
MIR3659HG	9.9937	2.91957	1.04884	2.78363	0.00537542	0.0395902
SLC22A4	36.1739	1.45916	0.524321	2.78295	0.00538677	0.0396329
PRKCG	62.2582	1.6384	0.588927	2.782	0.00540248	0.039689
TNN	8.30831	5.03819	1.81088	2.78218	0.00539951	0.039689
CHRNA4	17.067	4.28742	1.54426	2.77636	0.00549719	0.0402396
F8A1	91.7571	1.01595	0.366506	2.77198	0.00557156	0.0406929
LAMP3	40.9343	1.93755	0.699232	2.77097	0.00558903	0.0407926
ESRRG	43.6201	1.82764	0.65973	2.77028	0.00560073	0.0408506
ENSG00000270696	7.81382	3.51477	1.26892	2.7699	0.00560742	0.0408839
ENSG00000287225	7.73056	3.91124	1.41216	2.76968	0.0056111	0.0408839
MIR2355	4.61145	5.89887	2.1299	2.76955	0.00561332	0.0408839
CPM	101.73	1.28677	0.464749	2.76873	0.00562746	0.0409142
ENSG00000272079	23.3697	1.44951	0.523761	2.76751	0.00564862	0.0410528
FOXF2	15.1752	2.86693	1.03811	2.76167	0.00575058	0.0415897
KCNK17	6.79331	4.9734	1.80078	2.7618	0.00574844	0.0415897
LINC01385	5.61171	4.57919	1.65914	2.75999	0.00578035	0.041715
CYP2B6	14.8328	2.31765	0.840339	2.758	0.0058157	0.0418625
APOE	108.837	1.11602	0.404748	2.75732	0.00582776	0.0418715
MYOM3	97.5863	1.24206	0.450545	2.7568	0.00583708	0.0418989
ENSG00000272583	8.01104	3.79574	1.37899	2.75255	0.00591339	0.0422827
APOL6	2127.81	1.02735	0.374036	2.74666	0.00602053	0.0429132
DDX58	56.6645	1.54552	0.563692	2.74179	0.00611055	0.0434028
EPHB6	734.937	1.81416	0.662202	2.73959	0.00615163	0.0436185
ODAM	51.5797	1.43367	0.524103	2.73547	0.00622921	0.0440611
PAX1	9.4836	2.8467	1.04066	2.73548	0.006229	0.0440611
ENSG00000277152	7.02454	4.30768	1.57513	2.73481	0.0062417	0.0441242
NOG	22.157	1.84968	0.67667	2.7335	0.00626657	0.0442399
ARNT2	252.904	2.35211	0.861212	2.73116	0.00631125	0.0444715
ENSG00000272622	7.38193	4.10301	1.50302	2.72985	0.0063363	0.0445862
ENSG00000286303	7.42485	3.89571	1.42751	2.72902	0.00635226	0.0446523
GRIP1	57.1073	1.40778	0.516187	2.72727	0.00638602	0.0448122
GSTCD-AS1	6.00612	5.22714	1.91914	2.72368	0.00645586	0.0451932
DNAH3	69.5862	1.1061	0.406214	2.72295	0.00647019	0.0452032
CSRP2	62.1079	1.33427	0.490169	2.72207	0.00648751	0.0452591
SPHK1	75.2822	1.47059	0.540305	2.72178	0.00649319	0.0452833
NIPAL2	302.889	1.02214	0.375857	2.71948	0.00653847	0.0455079
DLX3	8.30262	4.03464	1.48362	2.71946	0.00653882	0.0455079
TEAD2	394.102	1.12253	0.412952	2.71832	0.00656151	0.0456503
CDKN2B-AS1	30.6616	1.98985	0.732105	2.71799	0.00656803	0.0456644
HISLA	23.9112	2.80989	1.03485	2.71526	0.0066224	0.0459483
PAPLN	126.083	1.2321	0.453904	2.71444	0.00663874	0.046046
B3GAT2	10.2864	3.20422	1.18269	2.70927	0.00674313	0.0465797
ADAM22	48.7807	1.41631	0.525513	2.69511	0.00703652	0.0482461
TRAM2-AS1	64.3959	1.13313	0.420536	2.69448	0.00704992	0.0482728
ASB9	51.5224	1.28162	0.475964	2.69268	0.007088	0.0484359
HOXC9	11.5196	2.72998	1.01501	2.68962	0.00715336	0.0486701
S100A3	22.6441	2.44336	0.908717	2.68881	0.00717079	0.0487399
UPK3A	7.46628	2.99953	1.11688	2.68563	0.00723941	0.0490099
PLA2G10	5.77281	4.89152	1.82299	2.68324	0.00729133	0.0492631
CXXC5-AS1	5.8578	5.04668	1.88184	2.68179	0.00732303	0.0494196
ACHE	39.4919	1.7147	0.639518	2.68124	0.00733506	0.0494673
KCNJ2	312.356	1.22416	0.457229	2.67734	0.00742097	0.0499566
