# Supplementary material for: Characterization of patient-derived intestinal organoids for modelling fibrosis in Inflammatory Bowel Disease
Source: Inflamm Res. 2024 Jun 6;73(8):1359–70. doi: 10.1007/s00011-024-01901-9 (PMC11282153; doi:10.1007/s00011-024-01901-9)
Supplement: Supplementary file 6 — Supplementary file6 (XLSX 64 KB) [file 11_2024_1901_MOESM6_ESM.xlsx]

## Sheet: BP_direct
Category	Term	Count	%	PValue	Genes	List Total	Pop Hits	Pop Total	Fold Enrichment	Bonferroni	Benjamini	FDR
GOTERM_BP_DIRECT	GO:0030335~positive regulation of cell migration	66	3.14286	7.89042e-13	SEMA5A, ITGB1, RIPOR1, CSF2, CSF1, TRADD, PIK3CD, LAMC2, CLDN1, CCAR1, ACTG1, CXCL16, PPP3CA, PLAU, GPER1, ITGAV, CCN1, EPHA4, EDN1, MMP7, SPHK1, RHOC, MMP9, TGFBR1, ADRA2A, CREB3, CLDN4, ADAM17, MMP14, CLDN3, IL1B, ITGA5, HBEGF, SEMA7A, CD151, SEMA3C, PDGFB, NEDD9, PDGFA, CXCR4, THBS1, EGFR, GNAI2, PAK1, PODXL, MGAT5, ZNF703, HAS2, STX4, DRD1, MAP4K4, LYN, TCAF2, CARMIL1, CCL24, SMAD3, CAV1, STA…	1863	264	19333	2.59434	4.81391e-09	4.81395e-09	4.74293e-09
GOTERM_BP_DIRECT	GO:0016477~cell migration	62	2.95238	2.12866e-10	ITGB1, FOXE1, ITGB5, SH3KBP1, PIK3CD, TNFAIP3, LAMC1, TNFAIP1, LIMD1, TSPAN11, ARHGAP35, RND1, SYDE2, SYDE1, PSTPIP2, NCK2, ITGB8, ITGAV, ITGB6, RAC1, EPHB3, NCK1, RHOC, MMP9, RHOB, TGFBR3, CEACAM1, KCTD13, RHOV, LCP1, MAPRE1, MET, RHOQ, CD63, CD151, SDC4, LAMA3, NTN4, NEDD9, PBXIP1, THBS1, PAK1, ADGRG1, PODXL, GPC4, NTNG2, CARMIL1, CARMIL3, LAMB3, ATRNL1, CDC42BPB, ARPC5, L1CAM, MERTK, SORL1, FM…	1863	271	19333	2.37415	1.29869e-06	6.49348e-07	6.39769e-07
GOTERM_BP_DIRECT	GO:0007165~signal transduction	183	8.71429	1.535e-08	DGKE, DGKD, CD83, RTKN, RAPH1, OLFML2A, CXCL14, FGF2, ARHGAP35, FGF3, CXCL16, ELK3, SYDE2, SYDE1, ARHGAP42, PLAU, RASSF4, TNFSF10, GRB10, MAP3K6, KIFAP3, CCN1, PDE8B, PRKACB, PRKAB2, MAP2K1, IL4R, VRK1, VRK2, OLFM1, IL23A, AKAP9, S100A6, PKP1, MAPKAPK5, OPTN, PLPP1, CSNK1G2, CARD11, PTGES, DGKH, CDC42SE1, LRRC59, CHRNA3, NDRG4, NPR1, RRAD, NPR2, STK39, ARHGAP19, DAPP1, TNFRSF11B, TNFRSF11A, TTBK2…	1863	1268	19333	1.49768	9.36459e-05	2.76284e-05	2.72208e-05
GOTERM_BP_DIRECT	GO:0030036~actin cytoskeleton organization	44	2.09524	1.8114e-08	PDGFA, CXCL1, ARHGEF10L, AMOT, CYTH2, ABLIM2, FGD6, CSRP2, ABLIM3, CSRP1, CFL1, RAC2, PHACTR3, FLNA, DMD, RAC1, WASF1, PDLIM5, PDLIM4, ARFGEF3, PDLIM7, SPECC1, VASP, CAP1, STARD13, GAS2L3, IQSEC1, ACTN1, ARHGEF18, CDC42BPB, ARPC5, ARHGAP26, CORO2B, ADRA2A, MTSS1, FMNL3, SMTN, CAPZA1, EHBP1L1, SPIRE2, NF1, RHOV, PFN1, RHOQ	1863	181	19333	2.52267	0.000110507	2.76284e-05	2.72208e-05
GOTERM_BP_DIRECT	GO:0006695~cholesterol biosynthetic process	17	0.809524	9.25978e-08	SREBF1, FDPS, IDI1, G6PD, HMGCS1, CYP51A1, MSMO1, DHCR24, HMGCR, LSS, TM7SF2, ACLY, EBP, NSDHL, MVD, DHCR7, FDFT1	1863	37	19333	4.76797	0.00056478	9.61518e-05	9.47334e-05
GOTERM_BP_DIRECT	GO:0098609~cell-cell adhesion	44	2.09524	9.51415e-08	CYFIP2, VEZT, ITGAM, LAMA3, ICAM2, CELSR1, EGFR, CX3CL1, CNN3, ICAM1, SRPX2, BAIAP2L1, LGALS1, CDH2, TRIM29, CDH1, PERP, NRCAM, ITGAV, CD58, STXBP6, PDLIM5, S100A11, MPZL2, CDON, VCAM1, ANXA2, ITGA3, ITGA2, ITGA1, VMP1, TJP1, DLG1, VNN1, COL8A2, PKP1, CTNNB1, PKP4, ITGA5, DSG3, CD24, DSC2, TJP2, LIMS1	1863	191	19333	2.39059	0.00058029	9.61518e-05	9.47334e-05
GOTERM_BP_DIRECT	GO:0006954~inflammatory response	75	3.57143	1.1032e-07	CXCL6, CXCL8, CSF1, PIK3CD, TNFAIP3, CXCL1, CXCL3, CXCL2, CX3CL1, RPS6KA4, GPER1, ZC3H12A, HYAL3, CASP4, NFKBIZ, ITGB6, RAC1, LGALS9, IL15, RIPK2, SPHK1, NFAM1, PLA2G4C, ASH1L, TNFRSF1B, IL1A, ELF3, IL23A, IL1B, MAPKAPK2, NINJ1, IRF5, TLR5, TLR4, TLR3, TLR2, PTGER4, SEMA7A, PXK, PTAFR, STK39, CXCR4, LIAS, HDAC9, THBS1, RELB, C3, IRAK2, DHRS7B, CCL2, TSPAN2, CCL24, CCL20, IL34, STAT3, NFATC3, LYZ,…	1863	413	19333	1.88451	0.000672836	9.61518e-05	9.47334e-05
GOTERM_BP_DIRECT	GO:0006915~apoptotic process	99	4.71429	2.08714e-07	CYFIP2, RTKN, FAIM2, UBE2Z, CCAR1, TIAL1, LGALS1, ZC3H12A, TNFSF10, TMEM14A, SH3GLB1, AREL1, EDAR, DDIT4, VDAC1, SQSTM1, PPID, CDCA7, TNFRSF11B, FOXO1, RTN4, ZFP36L1, CHST11, BAG1, PMAIP1, MCL1, MAP2K6, PRELID1, JUN, TNFSF15, TNFRSF9, NEK6, TNFRSF10B, TNFRSF10A, DHCR24, BMX, ALOX15B, NFKB1, NFKBIA, GJB6, MDM2, XAF1, BCL2L2, TNFAIP8, HIP1, SH3KBP1, TRADD, TNFAIP3, PCSK9, TNFAIP1, TMEM102, MECOM, C…	1863	607	19333	1.69252	0.00127255	0.00015917	0.000156822
GOTERM_BP_DIRECT	GO:0008285~negative regulation of cell proliferation	79	3.7619	7.47586e-07	ACVRL1, CDKN1B, TES, CXCL8, B4GALT1, SERPINE2, TGFB1I1, INPPL1, PTPRJ, CXCL1, ETS1, FGF2, IFIT3, TIAL1, GPER1, NCK2, KIFAP3, MEN1, KLF10, MAP2K1, FGFBP1, MSX2, DUSP1, TESC, ITGA1, P3H2, TSC2, ATG13, EREG, IL1A, AZGP1, CLDN3, IRF1, IL1B, TAX1BP3, TFF1, PLPP1, TLR2, PTGES, CTBP2, PDS5B, THBS1, DNAJB2, BRIP1, ADGRG1, ATG101, SMYD2, VHL, SH2B3, TP53I11, S100A11, CDKN2D, LYN, CDKN2B, JUN, SMAD3, TNFRS…	1863	464	19333	1.76683	0.00455064	0.00050678	0.000499304
GOTERM_BP_DIRECT	GO:0001525~angiogenesis	50	2.38095	1.57891e-06	ACVRL1, CLIC4, CXCL8, PDCD6, TNFAIP2, EMC10, AMOT, ACTG1, ELK3, ZC3H12A, NRCAM, ITGAV, EPHB3, HTATIP2, TNFRSF12A, ANXA2, YWHAZ, RHOB, EREG, TGFBR3, MMP14, CEACAM1, COL4A2, NINJ1, COL8A2, ITGA5, MFGE8, PDGFA, TYMP, ADGRG1, SRPX2, RNF213, KRIT1, FLNA, CCL2, HMOX1, JUN, JAG1, COL22A1, CAV1, ERAP1, C1GALT1, FN1, WNT7A, WARS1, FMNL3, NF1, CSPG4, RAMP1, NOX1	1863	253	19333	2.05086	0.00958667	0.000886398	0.000873322
GOTERM_BP_DIRECT	GO:0008284~positive regulation of cell proliferation	89	4.2381	1.59816e-06	ITGB1, SLC35F6, VIPR1, CDKN1B, CSF2, CSF1, CDCA7L, TNC, BRK1, ADRA1D, ARRB1, LAMC2, FOXM1, HAPLN3, ETS1, FGF2, AREG, ACTB, FGF3, CX3CL1, CCAR1, TIAL1, MECP2, SHH, FGF8, GPER1, RAC2, ITGAV, IL13RA1, EPHA4, EDN1, CNOT6L, SPHK2, IL15, SPHK1, NRG1, OSMR, TGFBR1, ADRA2A, EREG, RAD51B, ADAM17, IL1B, TRAF5, PHIP, MVD, KIF20B, IL6ST, HBEGF, PDGFB, PDGFA, TNFRSF11A, THBS1, EGFR, TSPAN31, GNAI2, SLC25A27, …	1863	553	19333	1.67013	0.00970301	0.000886398	0.000873322
GOTERM_BP_DIRECT	GO:0045944~positive regulation of transcription from RNA polymerase II promoter	166	7.90476	2.06354e-06	TCERG1, RAX, ARID4A, HNRNPU, IKZF3, BACH1, ETS1, FGF2, ELK3, RPS6KA4, SPIB, ZC3H12A, MYB, CCN1, JUNB, CDK5RAP3, MEN1, PITX3, CDON, LMO4, ZBTB38, SOX12, ZNF91, ZNF717, IL23A, KAT6A, RFX5, FIZ1, PHIP, SQSTM1, SKAP1, HOXB5, GLYR1, NOTCH3, ZNF395, AKNA, CTBP2, TNKS, KMT2C, FOXO1, HIVEP1, ZNF267, PPARGC1B, MAP2K5, S100A10, BPTF, STAT5A, ZNF782, JUN, JAG1, SMAD3, HMGA1, LIF, NFATC3, MICAL2, EVX1, TRERF…	1863	1210	19333	1.42367	0.0125107	0.000969829	0.000955522
GOTERM_BP_DIRECT	GO:0043123~positive regulation of I-kappaB kinase/NF-kappaB signaling	41	1.95238	2.17019e-06	CANT1, TRADD, PELI2, CXXC5, ATP2C1, MALT1, CX3CL1, LGALS1, TSPAN6, DHX15, TNFSF10, FLNA, HMOX1, LGALS9, TRIM21, IKBKE, TGM2, CD74, RIPK2, NEK6, TNFRSF19, SHISA5, TNFRSF10B, TRAF2, RHOC, EDAR, FKBP1A, IL1A, PINK1, TNIP2, IL1B, TRAF5, CTNNB1, F2RL1, S100A4, TLR4, BIRC2, CC2D1A, CARD11, TLR3, BIRC3	1863	192	19333	2.216	0.013153	0.000969829	0.000955522
GOTERM_BP_DIRECT	GO:0010628~positive regulation of gene expression	85	4.04762	2.22547e-06	BMPR2, CSF2, CXCL8, CSF1, TNC, PIK3CD, ARRB2, PRDM1, ETS1, FGF2, FGF3, ACTG1, ROBO1, PPP3CA, SHH, FGF8, GPER1, ZC3H12A, ITGB8, LGALS9, KDM6A, MAP2K1, IFNGR1, ITGA3, TESC, NRG1, SERPINB9, DKK1, LGALS9C, TGFBR1, LGALS9B, ADAM19, EDAR, MED23, OLFM1, IL1A, CLDN3, KAT6A, IL1B, RNF207, NOS1AP, PKP1, ADTRP, GAS6, CD46, TLR4, TLR3, TLR2, NFAT5, NR1I2, PDGFB, IL2RG, RELB, TTC21B, ERBB2, UBR5, FGF20, DRD1,…	1863	525	19333	1.68014	0.0134859	0.000969829	0.000955522
GOTERM_BP_DIRECT	GO:0043065~positive regulation of apoptotic process	60	2.85714	2.74081e-06	ITGB1, TOP2A, TNFAIP8, B4GALT1, TRADD, UBE2Z, CCAR1, LGALS1, AIFM2, GPER1, TNFSF10, ARL6IP5, CCN1, TGM2, UNC13B, BNIP3L, TNFRSF12A, APAF1, SPHK2, DUSP1, RIPK2, ANO6, MMP9, TGFBR1, RHOB, OLFM1, IRF5, SQSTM1, TLR3, PPID, SLC27A4, FOXO1, BCLAF1, GRIN2A, LDHA, PNMA1, HMOX1, PMAIP1, BID, ATG7, MCL1, SNCA, MAP2K6, IP6K2, JUN, TNFRSF10B, TNFRSF10A, PNMA2, POU4F1, DHODH, NET1, DNAJA1, BMP2, STK17A, STK17…	1863	332	19333	1.87542	0.0165827	0.00111478	0.00109833
GOTERM_BP_DIRECT	GO:0006935~chemotaxis	30	1.42857	4.25542e-06	CXCL6, CXCL8, PTAFR, MOSPD2, CXCR4, CXCL1, PLA2G6, PLD1, FGF2, CXCL14, CXCL2, CX3CL1, CXCL16, TYMP, AMOT, PLAU, ENPP2, RAC2, CCL2, LGALS9, CCN1, CCL24, MAP2K1, CMTM3, CCL20, L1CAM, CREB3, CXCL11, ACKR4, CCL28	1863	123	19333	2.53106	0.0256283	0.00162265	0.00159871
GOTERM_BP_DIRECT	GO:0032496~response to lipopolysaccharide	35	1.66667	5.84708e-06	PTGER4, CSF1, MAOB, MGST1, TNFRSF11A, LIAS, CLDN1, LOXL1, AKAP12, THBD, DUSP10, NOCT, LGALS9, PCK1, SNCA, PCK2, JUN, EDN1, VCAM1, GCH1, IL10RA, SOD2, SMAD6, NFKB2, TJP1, GJB2, ADAM17, IL1B, GJB6, MAPKAPK2, TRIB1, TLR4, PTGES, TLR2, IFNAR1	1863	158	19333	2.29878	0.0350444	0.00209842	0.00206746
GOTERM_BP_DIRECT	GO:0071363~cellular response to growth factor stimulus	19	0.904762	6.40451e-06	TGIF1, ACVRL1, URI1, BMPR2, SPHK1, PDGFB, TWF2, KLF4, TNFRSF1B, THBS1, ACVR2B, TGFBR1, EHD4, MAP1B, ERBB2, MDM2, CTNNB1, GAS6, MAP2K5	1863	59	19333	3.34186	0.0383205	0.00217077	0.00213875
GOTERM_BP_DIRECT	GO:0045773~positive regulation of axon extension	14	0.666667	1.13805e-05	CYFIP1, SEMA7A, DBNL, SMURF1, TWF2, FN1, L1CAM, RAB11A, PAK1, GOLGA4, MAP1B, ADNP, DBN1, EIF4G2	1863	35	19333	4.15094	0.0670774	0.00365435	0.00360044
GOTERM_BP_DIRECT	GO:0030334~regulation of cell migration	27	1.28571	1.24906e-05	SERPINE2, LAMA4, LAMA3, TNC, FGF2, MYSM1, FGF3, RTN4, TTBK2, AMOT, FGF8, TMSB4X, DPYSL3, FGF20, ENPP2, FLNA, PLXNA1, RAC1, TMSB10, NCK1, HACE1, LMO4, RHOB, FRMD5, CEACAM1, SGK1, VCL	1863	110	19333	2.54717	0.0733744	0.00381026	0.00375405
GOTERM_BP_DIRECT	GO:0050729~positive regulation of inflammatory response	27	1.28571	1.48354e-05	PTGER4, TRADD, ETS1, EGFR, CX3CL1, LGALS1, CASP4, NFKBIZ, LDLR, TGM2, SNCA, CCL24, IL15, ITGA2, NMI, NEAT1, NFKBIA, TNIP1, IL23A, IL1B, TNFSF4, NINJ1, NAPEPLD, PDCD4, TLR4, TLR3, TLR2	1863	111	19333	2.52422	0.086536	0.00420657	0.00414451
GOTERM_BP_DIRECT	GO:0016126~sterol biosynthetic process	10	0.47619	1.51687e-05	CYB5R2, SQLE, ERG28, EBP, FAXDC2, MSMO1, HMGCR, DHCR7, TM7SF2, FDFT1	1863	18	19333	5.76519	0.088392	0.00420657	0.00414451
GOTERM_BP_DIRECT	GO:0043066~negative regulation of apoptotic process	82	3.90476	1.90163e-05	TNFAIP8, ANKLE2, CDKN1B, MRE11, ADAR, FAIM2, UBE2Z, CX3CL1, IFIT3, AQP1, SHH, NNT, CFL1, KIFAP3, CCN1, TMEM14A, TGM2, HTATIP2, BNIP3L, AREL1, SERPINB2, MSX2, DUSP1, SPHK1, ANXA4, ANXA5, SERPINB9, DKK1, MMP9, YWHAZ, TGFBR1, PIAS1, ARHGAP10, DAD1, YME1L1, PHIP, VDAC1, GAS6, IL6ST, BIRC2, BIRC3, TMF1, MAPKAP1, AMIGO2, IFI6, THBS1, FOXO1, MALT1, EGFR, SOCS2, SLC25A27, CHST11, CBS, ERBB2, BAG1, FLNA, …	1863	530	19333	1.60555	0.109542	0.00504429	0.00496988
GOTERM_BP_DIRECT	GO:0042493~response to drug	52	2.47619	2.26864e-05	BCAR3, OXTR, CDKN1B, PTPRM, ABAT, ARRB1, AACS, ICAM1, FGF8, XPO1, LGALS1, CDH1, FPGS, B2M, TGIF1, SREBF1, CPT1A, HMGCS1, ITGA3, ITGA2, POR, ADAM17, NPC1, DAD1, MAP1B, SCNN1B, SEMA3C, MAOB, FECH, MGST1, TNFRSF11B, THBS1, ACACB, GRIN2A, LDHA, HMOX1, DRD1, S100A10, SNCA, MAP2K6, LYN, JUN, ABCA3, STAT3, GGH, MTHFR, SOD2, DHODH, TJP1, MDM2, CTNNB1, GCLM	1863	293	19333	1.84171	0.12926	0.00571351	0.00562923
GOTERM_BP_DIRECT	GO:0009267~cellular response to starvation	21	1	2.34122e-05	KLF10, SREBF1, RIPOR1, BMPR2, CAV1, MARS1, AKR1C3, PCSK9, INHBB, DNAJC15, FOXO1, ELAPOR1, MAP1LC3B, JMY, LAMP2, GAS6, ATG7, DSC2, FOXA3, FADS1, WNT4	1863	76	19333	2.86743	0.133107	0.00571351	0.00562923
GOTERM_BP_DIRECT	GO:0001666~response to hypoxia	37	1.7619	2.57783e-05	ACVRL1, CDKN1B, SLC2A1, PDGFA, CXCR4, PLAT, ABAT, LIMD1, ETS1, THBS1, ASCL2, MECP2, PAK1, LDHA, PLAU, MYB, HMOX1, VCAM1, SMAD3, APAF1, CAV1, ITGA2, DIO3, MTHFR, ATP1B1, SOD2, TGFBR3, IL1A, BMP2, ADAM17, MMP14, CLDN3, DDIT4, NF1, CD24, BIRC2, TLR2	1863	183	19333	2.09815	0.145531	0.00604898	0.00595975
GOTERM_BP_DIRECT	GO:0001974~blood vessel remodeling	14	0.666667	3.1684e-05	ACVRL1, FOXC2, BMPR2, JAG1, SEMA3C, LIF, ACVR2B, EXT1, FGF8, CBS, MDM2, FLNA, ATP7A, TGM2	1863	38	19333	3.82323	0.175771	0.00715941	0.0070538
GOTERM_BP_DIRECT	GO:0042127~regulation of cell proliferation	34	1.61905	3.42713e-05	CDKN1B, BMPR2, TES, CDCA7, TNC, PDS5B, PRDM1, FOXM1, SHH, NUAK1, CHST11, PLAU, BID, EPS15, JUNB, S100A11, STAT5A, JUN, IL4R, JAG1, FANCL, TNFRSF9, STAT3, BRAF, TPD52L2, PIAS1, NFKBIA, CREB3, SQLE, CXCL11, ARHGEF2, SGK1, BIRC2, EZH2	1863	164	19333	2.1514	0.18868	0.00746748	0.00735732
GOTERM_BP_DIRECT	GO:0070371~ERK1 and ERK2 cascade	17	0.809524	3.99541e-05	PTGER4, DUSP5, MAP2K1, EDN1, OXTR, BTN2A2, RIPK2, BRAF, FGF2, YWHAZ, ZFP36L2, ZFP36L1, DUSP7, GRB10, ITGAV, LGALS9, TLR4	1863	55	19333	3.20754	0.216328	0.00840552	0.00828152
GOTERM_BP_DIRECT	GO:0048870~cell motility	14	0.666667	4.33583e-05	MAP2K1, BRK1, DSTN, PLD1, ETS1, TGFBR1, ACTB, PLD2, MMP14, ADAM17, SRPX2, CFL1, ENPP2, RAC1	1863	39	19333	3.7252	0.232437	0.00855678	0.00843055
GOTERM_BP_DIRECT	GO:0009615~response to virus	26	1.2381	4.34781e-05	CREBZF, URI1, CXCR4, ADAR, ENO1, DDX60, IFIT3, OASL, IFIH1, DHX58, CFL1, HYAL3, ITGB8, ITGB6, DUOX2, IVNS1ABP, IFNGR1, IFNGR2, HMGA1, NMI, OAS1, OAS2, OAS3, TNFSF4, BCL3, IFNAR1	1863	111	19333	2.43073	0.232998	0.00855678	0.00843055
GOTERM_BP_DIRECT	GO:0042981~regulation of apoptotic process	44	2.09524	4.82154e-05	TNFAIP8, VCP, PHLPP1, HIP1, RTKN, TRRAP, ETS1, IKZF3, MALT1, RTN4, ACTB, MBTD1, TMEM102, LGALS1, CASP4, PEA15, EP400, HS1BP3, APOE, SKP2, IFT57, CCNL1, MCL1, TGM2, TOMM70, APAF1, ACTN1, TNFRSF10B, TRAF2, TRAF1, ACER2, CREB3, TOX3, PINK1, TRAF3, TRAF5, BCL3, FAS, SGK1, BIRC2, CARD11, BCL2L2, BCAR1, BIRC3	1863	240	19333	1.90251	0.25485	0.00905506	0.00892148
GOTERM_BP_DIRECT	GO:0098586~cellular response to virus	22	1.04762	4.98177e-05	TOMM70, SMAD3, IFNGR1, IFNGR2, FMR1, IFI6, ADAR, IFNLR1, TYK2, NFKB1, IFIH1, EXT1, H19, OAS1, ZC3H12A, LGALS9, LGALS8, IKBKE, TLR3, JAK1, GSDME, IFNAR1	1863	86	19333	2.65467	0.262099	0.00905506	0.00892148
GOTERM_BP_DIRECT	GO:0006468~protein phosphorylation	77	3.66667	5.04625e-05	ACVRL1, BMPR2, CSF2, PIK3CD, RPS6KA4, STK10, MAP3K6, IKBKE, PRKACB, SCYL2, PDK2, MAP3K4, JAK1, CDON, PRKAB2, MAP2K1, EDN1, STRADA, STRADB, VRK1, PRPF4B, TYK2, VRK2, ATG13, YWHAZ, TGFBR1, NRBP1, ERN2, PDIK1L, MAK, MAPKAPK2, SIK3, FIZ1, SGK1, GAS6, TRIB1, SQSTM1, CSNK1G2, SEMA7A, PXK, NPR1, NPR2, PDGFB, STK39, NUAK1, PAK1, ATG101, IRAK2, RPS6KC1, ERBB2, CCL2, MAP3K21, DRD1, ST3GAL1, MAPK4, MARK1, M…	1863	503	19333	1.58858	0.264996	0.00905506	0.00892148
GOTERM_BP_DIRECT	GO:0033627~cell adhesion mediated by integrin	14	0.666667	5.86052e-05	ITGB1, ITGAM, COL16A1, ITGB5, ITGA3, ITGA2, ITGA1, ICAM1, EXT1, ADAM17, ITGB8, ITGAV, ITGB6, ITGA5	1863	40	19333	3.63207	0.30062	0.0101313	0.00998185
GOTERM_BP_DIRECT	GO:0071260~cellular response to mechanical stimulus	22	1.04762	5.97815e-05	PTGER4, MAP3K1, MMP7, ITGA2, SLC2A1, TNFRSF10B, TNFRSF10A, FGF2, EGFR, BMP6, NFKB1, AQP1, IL1B, IRF1, DAG1, FAS, PIEZO1, RAC1, TLR5, TLR4, TLR3, PLEC	1863	87	19333	2.62416	0.305621	0.0101313	0.00998185
GOTERM_BP_DIRECT	GO:0043154~negative regulation of cysteine-type endopeptidase activity involved in apoptotic process	19	0.904762	6.69337e-05	CDKN2D, TNFAIP8, GPX1, IFI6, DHCR24, SERPINB9, ARRB2, KLF4, THBS1, AQP1, POR, MICAL1, MDM2, SFN, GAS6, MAP2K5, BIRC2, BIRC3, SNCA	1863	69	19333	2.85753	0.335271	0.0110368	0.010874
GOTERM_BP_DIRECT	GO:0000165~MAPK cascade	28	1.33333	7.39369e-05	PPM1L, EGFR, ZFP36L1, NRAS, FGF8, PEA15, CCL2, MAP3K21, MAP3K6, MAPK4, MAP2K5, MAP3K4, MAP4K4, MAP2K6, MEN1, DUSP5, MAP2K1, MAP3K1, CAV1, NRG1, BRAF, ASH1L, DUSP7, IL1B, MAPKAPK2, NF1, CTNNB1, MAPKAPK5	1863	128	19333	2.27004	0.363076	0.0118708	0.0116956
GOTERM_BP_DIRECT	GO:0035313~wound healing, spreading of epidermal cells	8	0.380952	7.72893e-05	ITGB1, ACVRL1, ADAM17, LRG1, MSX2, WNT7A, ITGA5, HBEGF	1863	13	19333	6.38606	0.375972	0.0120908	0.0119125
GOTERM_BP_DIRECT	GO:0035987~endodermal cell differentiation	12	0.571429	8.78367e-05	MMP14, MAP2K1, COL4A2, LAMB3, ITGB5, LAMA3, COL12A1, COL6A1, FN1, ITGAV, ITGA5, MMP9	1863	31	19333	4.01704	0.414866	0.0133973	0.0131997
GOTERM_BP_DIRECT	GO:0030198~extracellular matrix organization	33	1.57143	9.38574e-05	ERO1A, COL16A1, B4GALT1, FURIN, TNFRSF11B, HSD17B12, OLFML2A, ADAMTS17, MMP28, ADAMTSL2, ATP7A, CCN1, ADAMTS9, MMP7, MMP1, COL22A1, MMP9, SERPINB5, MMP10, NFKB2, SMOC2, MMP14, COL4A2, ELF3, COL4A1, COL5A3, SMOC1, BCL3, COL8A2, NF1, COL9A2, NOX1, MATN2	1863	165	19333	2.07547	0.435972	0.0139664	0.0137604
GOTERM_BP_DIRECT	GO:0019221~cytokine-mediated signaling pathway	31	1.47619	0.000178854	PTPRJ, IL2RG, CX3CL1, DUOX1, SOCS1, IRAK2, CCL2, DUOX2, JAK1, TGM2, IL13RA1, STAT5A, IL4R, IFNGR1, RIPK2, IL10RA, IFNGR2, CAV1, STAT3, IFNLR1, TYK2, OSMR, EREG, IL1A, IL1B, CLCF1, IRF5, IL6ST, IL7R, ZNF675, IFNAR1	1863	156	19333	2.06217	0.664215	0.0259074	0.0255253
GOTERM_BP_DIRECT	GO:0007160~cell-matrix adhesion	24	1.14286	0.000182596	ITGB1, CD63, ITGAM, VCAM1, ITGB5, ITGA3, ITGA2, ITGA1, FN1, EPDR1, LYPD3, L1CAM, FERMT1, COL5A3, ITGB8, CTNNB1, ITGAV, HPSE, ITGB6, RAC1, ITGA5, VCL, TMEM8B, TECTA	1863	107	19333	2.32763	0.671797	0.0259074	0.0255253
GOTERM_BP_DIRECT	GO:0007179~transforming growth factor beta receptor signaling pathway	23	1.09524	0.000204428	ACVRL1, JUN, SMAD3, ITGB5, GDF15, CAV2, TGFBRAP1, STAT3, SMAD9, FURIN, ARRB2, SMAD6, TGFBR1, SMAD7, TGFBR3, FNTA, CHST11, BAMBI, ITGB8, LPXN, ITGB6, SKIL, APPL1	1863	101	19333	2.36316	0.712734	0.0283459	0.0279277
GOTERM_BP_DIRECT	GO:0032760~positive regulation of tumor necrosis factor production	24	1.14286	0.000211187	SPON2, IFNGR1, SPHK2, RIPK2, STAT3, PTAFR, PTPRJ, SELENOK, THBS1, NFATC4, IFIH1, AKAP12, IL1A, OAS1, IL23A, OAS2, FRMD8, OAS3, MAPKAPK2, ARHGEF2, LGALS9, TLR4, TLR3, TLR2	1863	108	19333	2.30608	0.724341	0.0286323	0.0282099
GOTERM_BP_DIRECT	GO:0051897~positive regulation of protein kinase B signaling	27	1.28571	0.00021684	SEMA5A, ITGB1, HIP1, PDGFA, PIK3CD, PTPRJ, ARRB2, FGF2, THBS1, EGFR, CX3CL1, RTN4, RASD2, TCF7L2, GPX1, GDF15, TPBG, AKR1C3, NRG1, TGFBR1, MFHAS1, H19, PINK1, HPSE, GAS6, MET, HBEGF	1863	129	19333	2.172	0.733688	0.0287596	0.0283354
GOTERM_BP_DIRECT	GO:0034097~response to cytokine	15	0.714286	0.000236512	CDKN2B, JUN, SP100, OXTR, TNFRSF11A, OSMR, CXCL16, RELB, NFKB2, TMEM102, MAPKAPK2, IL6ST, SKIL, PTGES, MCL1	1863	51	19333	3.05216	0.763812	0.0301622	0.0297173
GOTERM_BP_DIRECT	GO:0046718~viral entry into host cell	23	1.09524	0.000237303	ITGB1, VPS18, ITGB5, ITGA2, CXCR4, CLDN1, EGFR, ICAM1, VAMP8, EFNB2, NPC1, ZNF639, HYAL3, DAG1, ITGAV, TNFRSF14, ITGB6, ITGA5, CD46, GAS6, EPS15, LDLR, CD55	1863	102	19333	2.33999	0.76495	0.0301622	0.0297173
GOTERM_BP_DIRECT	GO:0007155~cell adhesion	80	3.80952	0.000263763	SEMA5A, ITGB1, ACHE, SPON2, COL16A1, ITGAM, B4GALT1, ITGB5, TGFB1I1, COL12A1, TNC, INPPL1, ICAM2, LAMC2, LAMC1, HAPLN3, CLDN1, CX3CL1, ICAM1, ROBO1, MAEA, CDH2, ITGB8, NRCAM, ITGAV, ITGB6, RAC1, CCN1, SCN1B, CDON, EPHA4, TNFRSF12A, ITGA3, ITGA2, ITGA1, RGMB, ATP1B1, MTSS1, RHOB, PARD3B, AZGP1, VCAN, CLDN4, ADAM17, CEACAM1, CLDN3, COL6A2, COL6A1, NINJ1, PKP1, ITGA5, MFGE8, DSC2, VCL, CD151, LAMA4,…	1863	555	19333	1.49583	0.799999	0.0322344	0.0317589
GOTERM_BP_DIRECT	GO:0048661~positive regulation of smooth muscle cell proliferation	18	0.857143	0.000270955	NOTCH3, EDN1, ITGA2, PTAFR, PDGFB, HMGCR, FGF2, THBS1, EGFR, CX3CL1, EREG, MYB, HMOX1, SKP2, TLR4, NOX1, TGM2, HBEGF	1863	70	19333	2.66846	0.808586	0.0322344	0.0317589
GOTERM_BP_DIRECT	GO:1901224~positive regulation of NIK/NF-kappaB signaling	18	0.857143	0.000270955	NFAT5, EDN1, TRADD, SPHK1, C20ORF27, NMI, EGFR, EDAR, TCIM, IL23A, IL1B, PDCD4, LGALS9, TLR4, IL18R1, TLR3, LIMS1, TLR2	1863	70	19333	2.66846	0.808586	0.0322344	0.0317589
GOTERM_BP_DIRECT	GO:0042060~wound healing	23	1.09524	0.00027474	FKBP10, SMAD3, SERPINB2, SDC4, TNC, PDGFA, NRG1, CELSR1, FGF2, EGFR, TGFBR1, AQP1, DCBLD2, ELK3, EREG, EXT1, PPP3CA, PAK1, PTK7, ERBB2, NF1, ITGB6, PLEC	1863	103	19333	2.31727	0.812957	0.0322344	0.0317589
GOTERM_BP_DIRECT	GO:0022617~extracellular matrix disassembly	14	0.666667	0.000286244	PRSS1, MMP7, MMP1, NOXO1, PBXIP1, FURIN, LAMC1, MMP9, CTSS, KLK7, MMP10, MMP14, LCP1, PRSS2	1863	46	19333	3.15832	0.825638	0.0329504	0.0324643
GOTERM_BP_DIRECT	GO:0030148~sphingolipid biosynthetic process	15	0.714286	0.000295277	ELOVL1, PPM1L, ELOVL5, SPHK2, SPHK1, SPNS2, SGMS2, SGPP2, ACER2, SGPL1, ORMDL2, DEGS1, DEGS2, PLPP1, CSNK1G2	1863	52	19333	2.99347	0.834991	0.0333609	0.0328687
GOTERM_BP_DIRECT	GO:0071356~cellular response to tumor necrosis factor	29	1.38095	0.000302951	CXCL8, TRADD, THBS1, TANK, CLDN1, ZFP36L2, CX3CL1, ZFP36L1, ICAM1, AKAP12, GPER1, ZC3H12A, HYAL3, CCL2, HAS2, CD58, PCK1, GBP1, PCK2, CCL24, EDN1, VCAM1, CCL20, NFKB1, NFKBIA, ARHGEF2, TNFRSF21, GSDME, NFE2L2	1863	146	19333	2.06125	0.84254	0.0336055	0.0331098
GOTERM_BP_DIRECT	GO:0045785~positive regulation of cell adhesion	16	0.761905	0.000359506	EPHA4, ITGA2, TFE3, PTPRJ, NRG1, LAMC1, PPP3CA, ADGRG1, FRMD5, TMEM102, ERBB2, ITGAV, STX4, STX3, PRSS2, TGM2	1863	59	19333	2.8142	0.888501	0.0391669	0.0385891
GOTERM_BP_DIRECT	GO:0045765~regulation of angiogenesis	12	0.571429	0.00039666	SP100, RNH1, ERBB2, ENPP2, KRIT1, NF1, HMOX1, CTNNB1, ETS1, FGF2, WARS1, HTATIP2	1863	36	19333	3.45912	0.911123	0.0424565	0.0418302
GOTERM_BP_DIRECT	GO:0071346~cellular response to interferon-gamma	22	1.04762	0.000413277	ACTR3, CCL24, EDN1, CCL20, CLDN1, CX3CL1, ACTG1, ICAM1, SYNCRIP, CDC42EP4, IRF8, CCL2, STX4, CD58, VIM, LGALS9, GBP1, TLR4, GBP4, TLR3, TLR2, VAMP3	1863	99	19333	2.30608	0.919695	0.0434724	0.0428312
GOTERM_BP_DIRECT	GO:0035556~intracellular signal transduction	67	3.19048	0.000433263	DGKE, DGKD, CXCL8, DGKB, CXCL1, ADRA1B, NUDT4, RPS6KA4, RAC1, RGS9, MAP3K4, JAK1, UNC13B, EDN1, UNC13A, DUSP1, SPHK1, NFAM1, PLA2G4C, NRG1, TYK2, SDCBP2, TGFBR1, NRBP1, TGFBR3, DEPDC7, MAK, MAPKAPK2, SIK3, MAPKAPK5, ARHGEF2, SGK1, SQSTM1, DGKH, SHC2, CAB39, NPR1, NPR2, ARHGEF28, STK39, ADCY2, ADCY7, SOCS2, NUAK1, PAK1, SOCS1, RAB40B, IRAK2, ERBB2, SH3BP5, HMOX1, PLEK2, SH2B3, MAPK4, MARK1, MAP4K4…	1863	453	19333	1.53484	0.928917	0.0438449	0.0431981
GOTERM_BP_DIRECT	GO:0097352~autophagosome maturation	13	0.619048	0.000435759	VCP, VPS4B, VPS33A, LIX1L, MCOLN1, VAMP8, MFSD8, MAP1LC3B, LAMP2, CHMP2B, CHMP1A, RUBCNL, CHMP6	1863	42	19333	3.21204	0.929992	0.0438449	0.0431981
GOTERM_BP_DIRECT	GO:0051639~actin filament network formation	7	0.333333	0.000438377	CARMIL1, ACTN1, SPIRE2, COBL, PLS3, LCP1, ARPC5	1863	12	19333	6.05345	0.931102	0.0438449	0.0431981
GOTERM_BP_DIRECT	GO:0035633~maintenance of permeability of blood-brain barrier	11	0.52381	0.000446612	ITGB1, TJP1, CLDN3, GJB6, DMD, LAMC1, CLDN1, VCL, ACTB, TJP2, ACTG1	1863	31	19333	3.68228	0.934479	0.0439173	0.0432694
GOTERM_BP_DIRECT	GO:0000187~activation of MAPK activity	18	0.857143	0.000460438	CD74, DUSP5, MAP2K1, SHC2, GDF15, ITGA1, STK39, CXCR4, NRG1, ARRB1, FGF2, DUSP7, BMP2, ADORA2B, S1PR2, IKBKE, MAP2K5, MAP2K6	1863	73	19333	2.5588	0.939782	0.0439173	0.0432694
GOTERM_BP_DIRECT	GO:0045892~negative regulation of transcription, DNA-templated	83	3.95238	0.000460696	CREBZF, CDKN1B, CSF2, FOXE1, THRA, ARID4A, ENO1, ZC3H6, FOXM1, LIMD1, CCAR1, ELK3, MECP2, ZMYM2, LBH, MECOM, SIX5, SCMH1, MYB, CHMP1A, JARID2, MEN1, KLF10, ZHX2, MSX2, ZBTB38, NRG1, EREG, ERN2, ZNF91, ELF3, ZNF639, KAT6A, IRF1, GAS6, L3MBTL4, SF1, SP100, CTBP2, NR1I2, PDGFB, PBXIP1, HDAC9, FOXO1, RELB, MBTD1, HMBOX1, BCLAF1, DHRS7B, ZNF703, RBBP8, ZNF224, PPARGC1B, SCAI, SNX6, WNT4, SPEN, TCF7L2,…	1863	591	19333	1.45739	0.939876	0.0439173	0.0432694

## Sheet: CC_direct
Category	Term	Count	%	PValue	Genes	List Total	Pop Hits	Pop Total	Fold Enrichment	Bonferroni	Benjamini	FDR
GOTERM_CC_DIRECT	GO:0005829~cytosol	736	35.0476	6.01325e-29	CYFIP2, ITSN2, CYFIP1, CDA, TES, RNH1, SERPINE2, WIPF1, RAPH1, HNRNPU, STMN3, ENO1, BACH1, SMC4, PSMD8, LACTB, PSMD2, FAM110B, MYB, DPYSL3, PIP4K2A, HOMER3, PIP4K2C, PRKACB, CDK5RAP3, RNF111, CDK5RAP2, UNC13B, NUP214, STARD3, PRKAB2, AFAP1, ATG13, UNC13D, EML4, RNF128, MAP1B, DDIT4, RBP1, PSME1, PSME2, PI4K2A, SKAP1, OPTN, HOXB5, URI1, ZNF395, MAPKAP1, SHMT1, HSPA4L, CDCA7, NEDD4L, PLA2G6, GIGYF2…	1950	5520	20580	1.40718	5.81482e-26	5.81482e-26	5.38787e-26
GOTERM_CC_DIRECT	GO:0070062~extracellular exosome	347	16.5238	6.79924e-23	CYFIP2, ITSN2, CYFIP1, SPON2, RNH1, UXS1, COL12A1, AQP5, ENO1, SLC4A4, ACTB, ICAM1, AQP1, GOLGA4, BAIAP2L1, LGALS1, PSMD2, TNFSF10, DAG1, PGAP6, PIP4K2C, B2M, GOLGA7, PRKACB, TBC1D10A, CDK5RAP2, ACTN1, KRT7, AZGP1, PSME1, PSME2, TAGLN2, VDAC1, PFN1, ATP6V0D1, MXRA5, CES3, PLPP1, TMEM63A, KLK1, SDC4, SHMT1, TWF2, NEDD4L, SLC5A1, SLC5A2, MYL12A, C3, SEC14L2, LDHA, HSPH1, SYNGR2, RRAS, S100A16, TSPA…	1950	2219	20580	1.65038	6.57487e-20	3.28743e-20	3.04606e-20
GOTERM_CC_DIRECT	GO:0016020~membrane	505	24.0476	2.54902e-18	CYFIP2, ANKLE2, TMEM200A, TMEM94, NPIPB13, HNRNPU, EMC10, ENO1, SLC4A4, CLDN1, TMEM92, EVA1B, PSMD2, CDK5RAP3, UNC13B, C5ORF15, NUP210, FNDC3B, UNC13D, SLC5A6, EML4, CLDN3, RNF128, YME1L1, PSME2, ASPHD2, PI4K2A, FAXDC2, PDGFB, PDGFA, SLC5A1, SLC5A2, SLC5A3, ABO, GIGYF2, CYB5R2, FAM171A2, LDHA, RNF213, LARP1, CHST11, CHST15, HMOX1, ST3GAL1, FDFT1, JAG1, FZD7, SLC16A10, SLC16A13, SQLE, EHD4, PLCH1,…	1950	3789	20580	1.40662	2.4649e-15	8.21633e-16	7.61306e-16
GOTERM_CC_DIRECT	GO:0005925~focal adhesion	97	4.61905	3.65933e-16	CYFIP1, TES, TNC, ACTB, ICAM1, ACTG1, CDH2, PLAU, CFL1, DAG1, B2M, TGM2, MAP2K1, TPM4, ACTN1, AFAP1, ZFYVE21, ADAM17, PFN1, PHLDB2, VCL, CD151, SDC4, CNN3, EFNB2, RRAS, FLRT3, LPXN, VASP, CAV2, CAV1, HMGA1, LAYN, MSN, ARPC5, ARHGAP26, L1CAM, CORO2B, ALOX15B, FERMT1, ARHGAP31, ARPC2, ARPC3, PTK7, CSPG4, ITGB1, BCAR3, ITGB5, SH3KBP1, ARPC1B, TGFB1I1, SNAP23, LIMD1, AKAP12, MRC2, CSRP2, CSRP1, RAC2,…	1950	425	20580	2.40876	3.22076e-13	8.84644e-14	8.19691e-14
GOTERM_CC_DIRECT	GO:0005737~cytoplasm	684	32.5714	6.69984e-16	CYFIP2, ITSN2, IPO13, SLC4A1AP, TES, RNH1, UXS1, STMN3, ENO1, BACH1, CLDN1, SPIB, UBASH3B, CSPP1, ZC3H12A, DPYSL3, RAVER2, HOMER3, RTTN, CEP95, CDK5RAP3, RNF111, CDK5RAP2, STARD3, PRKAB2, EML4, CLDN3, RNF128, DDIT4, PSME1, PSME2, SKAP1, OPTN, CDC42SE1, URI1, ZNF395, MAPKAP1, SHMT1, FAXDC2, HSPA4L, PDGFB, NEDD4L, RIC8A, DYNC2LI1, LDHA, RNF213, PPP4C, HSPH1, LARP1, S100A16, CFAP69, SFN, PLEK2, NRBF…	1950	5593	20580	1.29069	6.44151e-13	1.29575e-13	1.20061e-13
GOTERM_CC_DIRECT	GO:0005783~endoplasmic reticulum	178	8.47619	2.15021e-11	ERO1A, UGT1A10, AHCYL2, ANKLE2, LPGAT1, PDCD6, RNF19B, MSMO1, EMC10, FAIM2, AQP5, ZDHHC2, ZDHHC3, TM7SF2, NSDHL, STS, PIEZO1, CLCC1, PIP4K2C, KIFAP3, SCAPER, TMEM8B, TGM2, BNIP3L, PDIA2, EPHA4, MAP2K1, SCARA3, SHISA5, P3H2, ACSL5, VRK2, ATP11A, PDIA6, RAB32, ERN2, OLFM1, POR, FNDC4, RNF128, KCNQ1, SELENOT, KDELR3, MXRA7, SQSTM1, SLC27A4, RTN4R, LRRC59, PMEL, VCP, MGST1, TMTC2, TAPBPL, RTN4, GIGYF…	1950	1144	20580	1.64212	2.07925e-08	3.37109e-09	3.12357e-09
GOTERM_CC_DIRECT	GO:0005856~cytoskeleton	102	4.85714	2.44029e-11	RAPH1, INPPL1, ACTB, ACTG1, MAEA, BAIAP2L1, ZC3H12A, ARL6IP5, DAG1, TMSB10, CDK5RAP2, MYLIP, GAS2L3, TPM4, TPM3, TMOD4, CYS1, EML4, PREPL, FRMD5, FRMD6, RNF128, FRMD8, AKAP9, ODF3B, PKP4, TAGLN2, PFN1, VCL, CDC42SE1, TWF2, STK39, CNN3, TTC21B, PLEK2, MARK1, MAP2K6, IVNS1ABP, VASP, TOR1A, MSN, DHCR24, ARHGAP26, ALOX15B, FERMT1, SMTN, JMY, SPIRE2, HIP1, SH3KBP1, MTCL1, TRADD, TGFB1I1, BRK1, SEPTIN1…	1950	543	20580	1.98249	2.35976e-08	3.37109e-09	3.12357e-09
GOTERM_CC_DIRECT	GO:0005912~adherens junction	48	2.28571	3.39749e-11	VEZT, OXTR, BMPR2, SNAP23, LAMA3, PTPRM, EFNA5, LIMD1, ACTB, RND1, CNN3, EFNB2, CYTH2, BAIAP2L1, CDH2, TRIM29, CDH1, DAG1, TNKS1BP1, STXBP6, PDLIM5, PDLIM4, S100A11, PDLIM7, LYN, EPHA4, JAG1, ANXA2, MSN, ALOX15B, PARD3B, SMAD7, TJP1, AHI1, MYO1E, DLG1, FRMD5, CEACAM1, ABI2, CDC42EP4, PKP1, CTNNB1, PKP4, DSC2, VCL, EIF4G2, TJP2, PALS1	1950	176	20580	2.87832	3.28538e-08	4.10672e-09	3.80519e-09
GOTERM_CC_DIRECT	GO:0009986~cell surface	112	5.33333	2.55732e-10	HNRNPU, PLAT, ENO1, ANTXR2, SLC4A4, ICAM1, AMOT, LGALS1, CDH2, PLAU, TMEM8B, EPHA4, SLC9A3, ADAM17, KCNQ1, ADTRP, RTN4R, NOTCH3, CD151, SDC4, IGSF3, PDGFB, PDGFA, LPAR2, C3, GRIN2A, PROM1, ASIC1, WNT4, S100A10, PROM2, VCAM1, LAYN, TNFRSF10B, MSN, TNFRSF10A, L1CAM, BMP2, TNFSF4, CSPG4, CD24, ACVRL1, ITGB1, ACHE, CPM, CLIC4, ITGAM, BMPR2, ITGB5, CTSZ, PCSK9, PTPRJ, PCSK6, AREG, CX3CL1, ROBO1, THBD,…	1950	642	20580	1.84117	2.47293e-07	2.7477e-08	2.54595e-08
GOTERM_CC_DIRECT	GO:0045121~membrane raft	58	2.7619	4.32236e-10	ITGB1, TRADD, FAIM2, ICAM1, TUBA1C, SHH, TUBA1A, LAMP2, ATP7A, ANXA2, NFAM1, ITGA1, TRAF2, RGMB, TNFRSF1B, TGFBR1, ADAM17, RAP2B, NPC1, KCNQ1, MALL, VDAC1, IL6ST, RHOQ, PLPP1, PI4K2A, BIRC2, CARD11, VCL, TLR2, BIRC3, RTN4R, KCNE3, SDC4, FURIN, ADCY2, AKAP5, EGFR, GNAI2, ADGRG1, PODXL, DMD, CD55, S100A10, PROM2, ABCA1, LYN, CAVIN1, CAV2, CAV1, ATP2B4, TNFRSF10A, ATP2B1, DLG1, FAS, LAMTOR1, HPSE, C…	1950	253	20580	2.41946	4.17972e-07	4.10736e-08	3.80578e-08
GOTERM_CC_DIRECT	GO:0005886~plasma membrane	619	29.4762	4.67228e-10	ITSN2, SLC4A1AP, TES, RAPH1, MRGPRE, ENO1, SLC4A4, CLDN1, GPR176, GJA3, PGAP6, PIP4K2A, HOMER3, PIP4K2C, PRKACB, TMEM8B, UNC13B, UNC13A, SYTL5, DKK1, SLC5A6, CLDN4, CLDN3, MAP1B, PI4K2A, SKAP1, CDC42SE1, MAPKAP1, NEDD4L, LYPD3, SLC5A1, TAPBPL, PLA2G6, SLC5A2, SLC5A3, RIC8A, C3, GRIN2A, PPP4C, FLRT3, S100A16, KCNMB4, PIP5K1B, PLEK2, PROM1, PROM2, ABCA1, LYN, JUN, JAG1, ABCA3, FZD7, FN1, SLC16A10, …	1950	5310	20580	1.23029	4.51809e-07	4.10736e-08	3.80578e-08
GOTERM_CC_DIRECT	GO:0030027~lamellipodium	48	2.28571	8.24949e-10	ITGB1, CYFIP1, TWF2, RAPH1, INPPL1, NEDD9, PTPRM, BRK1, CAPG, ACTB, AMOT, PAK1, ABLIM1, FGD6, ABLIM3, CDH2, TUBB3, CDH1, PODXL, DPYSL3, CFL1, DAG1, NHS, RAC2, STX4, DMD, STX3, RAC1, WASF1, PDLIM4, ACTR3, VASP, CARMIL1, CARMIL3, DBNL, TESC, CDC42BPB, ARPC5, NRBP1, MTSS2, ARHGAP31, ABI2, ARPC2, ARPC3, CTNNB1, PABPC1, DBN1, BCAR1	1950	192	20580	2.63846	7.97725e-07	6.64771e-08	6.15962e-08
GOTERM_CC_DIRECT	GO:0005654~nucleoplasm	475	22.619	3.42663e-09	SLC4A1AP, RNH1, TRRAP, NPIPB13, HNRNPU, BACH1, SMC4, TMEM92, ELK3, PSMD8, PSMD2, ZC3H12A, MYB, PIP4K2A, PIP4K2C, PRKACB, JUNB, RNF111, NUP214, STARD3, PRKAB2, REV1, DNTTIP1, SOX12, RBP1, RFX5, PSME1, PSME2, HOXB8, SKAP1, OPTN, HOXB5, SF1, URI1, ZNF395, POM121, MAPKAP1, SHMT1, CDCA7, NEDD4L, RNPC3, PPP4C, HSPH1, HMOX1, CEP72, NRBF2, PPARGC1B, PRELID1, JUN, ZNF383, NFATC3, TRIP4, PHC3, NR0B2, ARL2B…	1950	3960	20580	1.26593	3.31354e-06	2.54888e-07	2.36174e-07
GOTERM_CC_DIRECT	GO:0005788~endoplasmic reticulum lumen	63	3	6.52025e-09	ERO1A, FKBP10, SERPINA1, COL16A1, CSF1, COL12A1, CTSZ, TNC, PCSK9, DBI, LAMC1, SHH, STS, LGALS1, CDH2, DAG1, CCN1, B2M, COLGALT1, MEN1, PDIA2, GPX8, P3H2, SHISA5, PDIA6, CKAP4, VCAN, RCN1, ADAM17, COL4A2, COL4A1, IL23A, COL6A2, COL6A1, COL8A2, MFGE8, GAS6, CES3, PDGFB, PDGFA, SELENOF, THBS1, LTBP1, FSTL3, C3, ARSJ, ARSI, APOE, WNT4, PTPRN2, TOR1A, COL22A1, ERAP1, TMEM132A, FN1, WNT7A, TSPAN15, P4…	1950	306	20580	2.17285	6.30506e-06	4.50363e-07	4.17296e-07
GOTERM_CC_DIRECT	GO:0015629~actin cytoskeleton	56	2.66667	7.16136e-09	LAD1, CLIC4, WDR1, WIPF1, SPPL2B, ARPC1B, ACTB, ARHGAP35, RND1, BAIAP2L1, CDH1, CFL1, TNKS1BP1, KNTC1, SYNPO, ACTR3, GAS2L3, TPM3, AFAP1, MTSS1, MTSS2, ADAM17, CDC42EP4, TAX1BP3, LCP1, DBN1, DGKH, NOTCH3, CAPG, CNN3, ABLIM1, ABLIM2, ABLIM3, MICAL1, ARSJ, FLNA, WASF1, PDLIM5, GBP1, PDLIM7, SNCA, VASP, DSTN, ARPC5, CORO2B, TTC17, MYO1D, MYO1E, MARCKS, SMTN, ARPC2, ARPC3, STK17B, CAPZA1, BCAR1, FOXA3	1950	258	20580	2.29076	6.92501e-06	4.61669e-07	4.27772e-07
GOTERM_CC_DIRECT	GO:0043231~intracellular membrane-bounded organelle	147	7	1.99407e-08	ERO1A, CSF2, SLC4A1AP, RTCB, SPPL2A, LDLRAD4, TM7SF2, STS, LAMP2, DAG1, ZNF326, CLCC1, SYBU, CDK5RAP3, FADS1, CA13, STARD3, CADPS2, G6PD, MYH15, P3H2, TOMM34, DIO3, ATP11A, UNC13D, POR, MARF1, CYP2U1, SLC9A7, RFX5, AKAP9, RUBCNL, SQSTM1, DGKH, PPIC, RAB5B, VCP, AKNA, TMEM63A, STK39, ARHGAP19, PLD1, CYP2C18, PLD2, EIF1AD, NEU3, PODXL, PSAP, SNX5, ABCA1, CTSA, SPECC1, LYN, TOR1A, FANCL, IQSEC1, ABC…	1950	982	20580	1.57985	1.92824e-05	1.20516e-06	1.11668e-06
GOTERM_CC_DIRECT	GO:0048471~perinuclear region of cytoplasm	120	5.71429	3.82869e-08	CYFIP2, CYFIP1, CSF1, FMR1, RASEF, CCAR1, CDH1, LAMP2, ENPP3, PRKACB, MAP3K4, TGM2, CDK5RAP2, VPS33A, TSC2, MAPK8IP1, RNF128, MAP1B, S100A6, PKP4, S100A4, KIF20B, ZNF675, OPTN, PTGES, VCP, BRI3, TWF2, SLC5A1, PLD1, SLC5A3, ATXN2, UBR5, HMOX1, LPXN, SNX5, BPTF, ABCA1, LYN, RAB4A, CAV2, CAV1, MSN, INHBB, MEX3D, PUM2, GJB2, DLG1, EHD4, TOLLIP, BCL3, NFKBIE, ITGB1, ARF3, ACHE, CLIC4, PTPRM, PCSK9, LA…	1950	766	20580	1.65334	3.70227e-05	2.17785e-06	2.01794e-06
GOTERM_CC_DIRECT	GO:0005789~endoplasmic reticulum membrane	158	7.52381	1.24677e-07	ERO1A, UGT1A10, ANKLE2, LPGAT1, PDCD6, RTCB, RNF19B, MSMO1, EMC10, ANTXR2, ZDHHC2, TM7SF2, FADS2, NSDHL, STS, ARL6IP5, PIEZO1, CLCC1, TMEM14A, FADS1, STARD3, SCARA3, NUP210, SHISA5, ACSL5, VRK2, ATP11A, ATG13, PDIA6, MAPK8IP1, ERN2, POR, CYP2U1, SELENOT, KDELR3, ABCG1, PTGES, SLC27A4, LRRC59, PMEL, NOTCH3, POM121, NDRG4, VCP, FAXDC2, B3GLCT, MGST1, TMTC2, TAPBPL, PLD1, CYP2C18, RTN4, PLD2, CYB5R2…	1950	1106	20580	1.50769	0.000120555	6.69791e-06	6.20613e-06
GOTERM_CC_DIRECT	GO:0005634~nucleus	670	31.9048	1.32677e-07	CYFIP2, IPO13, TES, TRRAP, RAX, HNRNPU, ENO1, BACH1, SMC4, ELK3, SPIB, PSMD8, UBASH3B, ZSCAN30, PSMD2, ZC3H12A, MYB, RAVER2, PRKACB, JUNB, CDK5RAP3, RNF111, TMEM8B, PRKAB2, ZNF283, REV1, DNTTIP1, RBP1, RFX5, TCEANC2, HOXB8, OPTN, HOXB5, SF1, URI1, ZNF395, CTBP2, SHMT1, HSPA4L, CDCA7, BAZ2B, RNPC3, CYB5R2, LDHA, PPP4C, HSPH1, S100A16, HMOX1, SFN, ZNF267, S100A11, PPARGC1B, LYN, CDK18, JUN, HACE1, …	1950	6007	20580	1.17714	0.00012829	6.75254e-06	6.25675e-06
GOTERM_CC_DIRECT	GO:0005768~endosome	61	2.90476	1.64831e-07	CDKN1B, PDCD6, PCSK9, ARRB1, SNX10, ECE1, ARRB2, TNFAIP1, STS, CDH1, CTSE, RAB8A, JAK1, RAB8B, APPL1, VPS18, STARD3, DBNL, ANXA2, IL15, ARRDC3, ZFYVE21, TGFBR1, BACE2, TRAF3, EHBP1L1, STEAP1, ABCG1, PI4K2A, DGKH, RAB5B, VPS4B, PLD1, IL2RG, THSD1, EGFR, GIGYF2, RAB40B, SNX27, RAB26, RPS6KC1, STX4, YKT6, MARCHF3, RAB11FIP4, ATP9A, SNX5, SNX6, ABCA1, RAB4A, CAV1, RASSF9, ARPC5, SORL1, RAB11A, MYO1D,…	1950	318	20580	2.02448	0.000159379	7.9696e-06	7.38445e-06
GOTERM_CC_DIRECT	GO:0031410~cytoplasmic vesicle	60	2.85714	8.00042e-07	DGKD, WIPF1, PDCD6, CTSZ, ARHGDIG, ARRB1, ARRB2, RND1, AMOT, MAP1LC3B, HYAL3, RAC2, MAN1A1, RAC1, LGALS8, TRIM21, SYBU, RAB8A, APPL1, SH3GLB1, CADPS2, ARL14, ANXA4, ARRDC2, RHOC, PRSS12, RHOB, MMP14, MALL, RUBCNL, ARHGEF2, ITGA5, RHCG, DSC2, PI4K2A, MARCHF2, MAPKAP1, CXCR4, AOAH, EBP, SOCS1, TP53INP2, ERBB2, PDE6D, HAS2, NRBF2, N4BP3, GBP1, ATP6V1C1, GBP4, PROM2, CMTM3, GCH1, CAV2, UQCC1, CAV1, R…	1950	325	20580	1.9484	0.000773342	3.684e-05	3.41351e-05
GOTERM_CC_DIRECT	GO:0001726~ruffle	26	1.2381	5.74961e-06	ITGB1, CYFIP1, WIPF1, CAPG, AMOT, PAK1, FGD6, PODXL, S100A11, PDLIM7, SNX5, APPL1, DBNL, ANXA2, TESC, ACTN1, COBL, LAYN, MTSS1, S100A6, ATP6V1B2, CSPG4, ITGA5, LCP1, TLR4, BCAR1	1950	101	20580	2.71683	0.00554446	0.000252722	0.000234166
GOTERM_CC_DIRECT	GO:0005794~Golgi apparatus	153	7.28571	9.61878e-06	GALNT12, RIPOR1, TRRAP, GALNT18, INPPL1, STMN3, FAIM2, ZDHHC2, CXCL14, ZDHHC3, GOLGA4, STS, AKR7A3, CDH1, KIFAP3, LARGE1, B2M, CDK5RAP2, UNC13B, EPHA4, MAP2K1, SLC35C2, P3H2, TSC2, ATP11A, SDCBP2, CAMKMT, ADAM19, PREPL, MARF1, RNF128, AKAP9, S100A3, A3GALT2, ABCG1, OPTN, GOLGA8A, PMEL, PKDCC, TNKS, MAPKAP1, NEDD4L, PLD1, ABO, GIGYF2, DYNC2LI1, ATXN2, APOE, ST3GAL1, ASIC1, ABCA1, LYN, VCAM1, ST8SI…	1950	1143	20580	1.41272	0.00925828	0.000404407	0.000374714
GOTERM_CC_DIRECT	GO:0000139~Golgi membrane	98	4.66667	1.50137e-05	GALNT12, SPPL2B, GALNT18, LDLRAD4, ZDHHC2, ZDHHC3, GOLGA4, CLCC1, LARGE1, B2M, GOLGA7, SYBU, SH3GLB1, SCARA3, ADAM17, SLC9A7, MALL, KDELR3, PI4K2A, ABCG1, OPTN, NOTCH3, TNKS, PDGFB, PDGFA, TAPBPL, PLD1, ABO, GOLGA7B, CHST11, CHST15, ST3GAL1, HACE1, ST8SIA1, CAV2, CAV1, TMEM132A, DHCR24, B3GALT5, SLC16A13, ACER2, EXT1, B4GAT1, NAPEPLD, ARF3, GASK1B, ST6GALNAC2, B4GALT1, SLC2A1, ARRB1, SHH, GLIPR2,…	1950	670	20580	1.5437	0.0144135	0.000601609	0.000557437
GOTERM_CC_DIRECT	GO:0016324~apical plasma membrane	63	3	1.55535e-05	OXTR, BMPR2, MTCL1, AQP6, SLC2A1, AQP5, CLDN1, AQP1, GM2A, CDH2, ENPP3, ATP7A, SLC16A3, SLC34A2, SLC15A2, PDE4D, ARHGEF18, NRG1, OSMR, ATP1B1, PARD3B, SLC5A6, SLC9A3, ASPM, CLDN4, ADAM17, CEACAM1, SCNN1B, KCNQ1, SCNN1A, ATP6V1B2, RHCG, ATP6V0D1, PLPP1, VAMP3, STK39, SLC5A1, PLD1, SLC5A2, EGFR, DUOX1, PODXL, ERBB2, NHS, STX3, PROM1, EPS15, DUOX2, PROM2, JAG1, CAV1, FN1, MSN, ATP2B1, TJP1, DLG1, GJ…	1950	380	20580	1.74972	0.0149278	0.000601609	0.000557437
GOTERM_CC_DIRECT	GO:0035579~specific granule membrane	23	1.09524	3.04227e-05	HGSNAT, ITGAM, TMEM63A, SNAP23, MOSPD2, PTPRJ, ANO6, KCNAB2, ATP11A, TMC6, PLD1, TNFRSF1B, CKAP4, VAMP8, STK10, CEACAM1, RAP2B, PLAU, ITGAV, CD59, DEGS1, LAMTOR1, ATP6V1D	1950	91	20580	2.66746	0.0289906	0.00113149	0.00104841
GOTERM_CC_DIRECT	GO:1904724~tertiary granule lumen	17	0.809524	3.25579e-05	CSTB, CDA, CYFIP1, CANT1, DBNL, IDH1, GGH, CXCL1, LYZ, MMP9, CTSS, LRG1, QPCT, METTL7A, PRSS3, GOLGA7, B2M	1950	55	20580	3.2621	0.0309935	0.00116605	0.00108044
GOTERM_CC_DIRECT	GO:0005884~actin filament	23	1.09524	5.18031e-05	VPS18, GAS2L3, DBNL, TPM4, WIPF1, TPM3, ACTN1, TWF2, COBL, MYO9A, ACTB, ACTG1, AMOT, PAK1, PSTPIP2, GJB6, RAC2, FLNA, PLS3, LCP1, RAC1, RHOQ, DBN1	1950	94	20580	2.58232	0.0488608	0.00175255	0.00162387
GOTERM_CC_DIRECT	GO:0005911~cell-cell junction	37	1.7619	5.25583e-05	CLIC4, WDR1, SH3KBP1, PTPRM, PTPRJ, SLC5A1, ACTB, ACTG1, RAP1B, PAK1, CDH2, FLRT3, PERP, KRIT1, FLNA, STX3, NCK1, ACTR3, ACTN1, CDC42BPB, AHI1, DLG1, CLDN4, ADAM17, CEACAM1, CLDN3, PTK7, CTNNB1, PKP4, ITGA5, DSG3, STEAP1, DSC2, VCL, SKAP1, PALS1, LIMS1	1950	192	20580	2.03381	0.0495552	0.00175255	0.00162387
GOTERM_CC_DIRECT	GO:0098978~glutamatergic synapse	70	3.33333	5.62506e-05	ITGB1, DGKE, HIP1, DGKB, PLAT, ARRB2, ACTB, SEPTIN11, PPP3CA, CDH1, RNF19A, DAG1, NRCAM, HOMER3, RAC1, RGS9, RAB8A, APPL1, VPS18, CADPS2, EPHA4, DBNL, ITGA3, ACTN1, NRG1, YWHAZ, ADRA2A, ADORA2B, AKAP9, NOS1AP, ARHGEF2, ITGA5, PFN1, DBN1, RTN4R, VCP, CTBP2, LPAR2, CPLX2, RTN4, RAP1B, EFNB2, GRIN2A, SNX27, ABLIM3, FLRT3, FLNA, STX4, DRD1, STX3, GPC4, APOE, EPS15, SNX6, LYN, NTNG2, FARP1, STAT3, ATP…	1950	454	20580	1.62725	0.0529428	0.00181314	0.00168002
GOTERM_CC_DIRECT	GO:0005764~lysosome	52	2.47619	8.11248e-05	TINAGL1, CTSZ, TNFAIP3, PCSK9, CTSS, TIAL1, SULT1C2, STS, TRIM29, HYAL3, LAMP2, PIP4K2A, VPS18, SERPINB1, DTX3L, VPS33A, ARRDC3, TSC2, EPDR1, MFSD12, UNC13D, ELAPOR1, NPC1, KCNQ1, IL1B, NAAA, SQSTM1, SIDT2, ARL8B, RAB7A, IFNAR1, PON2, CXCR4, CLN5, DRAM1, RPS6KC1, PSAP, HAS2, MARCHF3, LDLR, SNX6, SNCA, CTSA, CD74, PSAPL1, MCOLN1, CHMP2B, RAB9A, OCIAD2, LAMTOR1, HPSE, GLA	1950	312	20580	1.75897	0.0754525	0.00253057	0.00234477
GOTERM_CC_DIRECT	GO:1904813~ficolin-1-rich granule lumen	27	1.28571	8.41725e-05	CSTB, CDA, VCP, SERPINA1, PSMD11, CANT1, CAB39, MVP, CTSZ, CTSS, ACTR1B, PSMD2, ATG7, DBNL, APAF1, IDH1, PGAM1, ARPC5, MMP9, ACLY, LRG1, IMPDH1, QPCT, PSMC2, PLEKHO2, CDK13, VCL	1950	124	20580	2.29801	0.0781735	0.00254359	0.00235683
GOTERM_CC_DIRECT	GO:0030054~cell junction	41	1.95238	0.000143672	CDC42SE1, TES, WDR1, ITGB5, CXCR4, CAPG, EGFR, RTN4, AMOT, IQCJ-SCHIP1, CDH2, FLRT3, CDH1, NHS, DMD, ITGB6, DUOX2, CDK5RAP2, IP6K2, TCAF2, ACTN1, ARHGEF18, SLC16A10, PARD3B, TJP1, TSPAN15, P2RX6, FERMT1, DLG1, CEACAM1, RAD51C, NFIA, ABI2, GJB4, GJB3, GJB6, CTNNB1, PKP4, LCP1, NOX1, DCP2	1950	232	20580	1.86512	0.12972	0.00421002	0.00390091
GOTERM_CC_DIRECT	GO:0005938~cell cortex	32	1.52381	0.000203107	C2CD5, CTSZ, NEDD9, LAMC2, ENO1, FRY, RND1, AKAP12, INSC, RAC2, FLNA, RAC1, SNCA, DBNL, ANXA2, CAV1, PLA2G4C, COBL, TRAF2, RHOC, NRBP1, RHOB, PARD3B, MYO1D, MARCKS, NEDD4, SPIRE2, CTNNB1, CD302, PFN1, FRYL, CSNK1G2	1950	167	20580	2.02229	0.178336	0.00577659	0.00535246
GOTERM_CC_DIRECT	GO:0005811~lipid particle	23	1.09524	0.000251039	BCAP31, HSD3B7, STARD13, VCP, ANXA2, CAV1, PLA2G4C, FAAH2, LSS, DHRS3, CKAP4, RAP1B, SDR16C5, NSDHL, RNF213, SYNGR2, PITPNM1, AIFM2, LPCAT2, RBP1, LDAF1, METTL7A, RAB7A	1950	104	20580	2.33402	0.21556	0.00693584	0.00642659
GOTERM_CC_DIRECT	GO:0005765~lysosomal membrane	58	2.7619	0.000274866	SLC35F6, SPPL2B, SPPL2A, PCSK9, ARRB1, ECE1, VLDLR, SLC2A6, MFSD8, LAMP2, CHMP1A, PGAP6, GPR137, VPS18, HGSNAT, STARD3, ATP6V0E1, ANXA2, DTX3L, SPHK2, MMD, VPS33A, ATP11A, AP5B1, MFSD12, ELAPOR1, VAMP8, NPC1, COL6A1, ATP6V1B2, ATP6V0D1, CHMP6, TLR3, PI4K2A, SIDT2, ARL8B, RAB7A, CD63, MARCHF2, TMEM63A, ATP10B, PLD1, CLN5, NEU3, DRAM1, PSAP, LRRC8A, ATP6V1D, ATP6V1C1, LYN, CTSA, CD74, ABCA3, MCOLN1…	1950	377	20580	1.62367	0.233432	0.00738322	0.00684112
GOTERM_CC_DIRECT	GO:0055038~recycling endosome membrane	23	1.09524	0.000289618	RAB4A, FZD7, ZDHHC2, SORL1, RAB11A, VAMP8, NEU3, ACAP1, RAP2B, EHD4, SLC9A7, RAB35, ATP13A3, RAC1, RAB17, B2M, PDLIM4, OPTN, RAB11FIP4, RAB8A, ATP9A, RAB8B, VAMP3	1950	105	20580	2.31179	0.244293	0.00741164	0.00686746
GOTERM_CC_DIRECT	GO:0045177~apical part of cell	19	0.904762	0.000291254	SPECC1, CLIC4, VCAM1, CETN2, MGST1, ARHGEF18, MSN, PLAT, AQP1, EDAR, SLC25A27, DYNC2LI1, TJP1, PCM1, CDH2, CTNNB1, LDLR, DUOX2, ATP6V1C1	1950	78	20580	2.57081	0.245487	0.00741164	0.00686746
GOTERM_CC_DIRECT	GO:0042383~sarcolemma	23	1.09524	0.000333304	ITGB1, VCAM1, ANXA2, CAV2, CAV1, AHNAK2, SLC2A1, ATP1B1, SLC8B1, AQP1, CACNB1, PPP3CA, KRT19, DLG1, CDH2, SGCB, COL6A2, COL6A1, NOS1AP, DAG1, DMD, VCL, PLEC	1950	106	20580	2.28999	0.275562	0.00826423	0.00765744
GOTERM_CC_DIRECT	GO:0005815~microtubule organizing center	30	1.42857	0.000434322	BOD1L1, SNX10, FRY, RELB, DYNC2LI1, PAK1, PPP4C, FAM110B, CHMP1A, TOGARAM1, RBBP6, MAP4, RAB11FIP4, CDK5RAP2, SPECC1, MAP2K1, CEP152, PDE4D, TRIP4, EML4, STX1B, SMTN, ARL2BP, EHBP1L1, AKAP9, VIM, TUBGCP4, MAPRE1, CC2D1A, CCDC61	1950	159	20580	1.99129	0.343006	0.0104997	0.00972881
GOTERM_CC_DIRECT	GO:0005902~microvillus	18	0.857143	0.000449357	CLIC4, OXTR, VCAM1, ICAM2, PDGFA, MSN, AQP5, MYO1D, MYO1E, PODXL, ATP6V1B2, ANKS4B, CD302, PROM1, ATP7A, TBC1D10A, PROM2, SLC27A4	1950	74	20580	2.56715	0.352493	0.0105983	0.0098201
GOTERM_CC_DIRECT	GO:0005604~basement membrane	21	1	0.000502254	ACHE, LAD1, CD151, ANXA2, ATRNL1, LAMA4, LAMA3, TNC, P3H2, FN1, LAMC2, LAMC1, EFNA5, LOXL1, SMOC2, DLG1, COL4A2, COL4A1, SMOC1, DAG1, COL8A2	1950	95	20580	2.33296	0.384796	0.0115638	0.0107148
GOTERM_CC_DIRECT	GO:0030175~filopodium	19	0.904762	0.000556569	ITGB1, VASP, FARP1, EPHA4, VCAM1, B4GALT1, RAPH1, TWF2, INPPL1, MSN, ARL4C, ABI2, PODXL, TUBB3, NOS1AP, DAG1, DMD, LCP1, CD302	1950	82	20580	2.4454	0.416291	0.0125163	0.0115973
GOTERM_CC_DIRECT	GO:0032991~macromolecular complex	94	4.47619	0.000579551	TOP2A, CDKN1B, TES, B4GALT1, HNRNPU, MYSM1, CLDN1, ACTB, SERPINA5, IKZF5, PANX1, TMEM102, PCM1, LBH, XPO1, ZC3H12A, INSC, CASP4, GRB10, CEP290, CDK5RAP3, RNF111, H3-3B, MEN1, SH3GLB1, SREBF1, ANXA2, APAF1, GPX4, DTX3L, RIPK2, CAD, VRK2, CAMKMT, PARD3B, CLDN3, COL6A2, COL6A1, MAPKAPK5, ARHGEF2, PI4K2A, VCL, BIRC3, DGKH, PXK, VCP, CAB39, CXCR4, TANK, LTBP1, MALT1, EGFR, GIGYF2, RELB, RAD51AP1, C3, …	1950	703	20580	1.41118	0.429127	0.0127369	0.0118018
GOTERM_CC_DIRECT	GO:0043235~receptor complex	37	1.7619	0.000756024	ACVRL1, ITGB1, NOTCH3, VIPR1, BMPR2, ITGB5, NPR1, TRADD, TNFRSF11B, VLDLR, IL2RG, EGFR, TM7SF2, ERBB2, NT5DC3, ITGB6, LDLR, EPHB3, IL13RA1, EPHA4, PTPRN2, IL4R, SMAD3, ITGA3, OSMR, MERTK, MCOLN1, ACVR2B, TGFBR1, ADRA2A, TGFBR3, P2RX6, IL6ST, MET, RAMP1, TLR4, TLR2	1950	219	20580	1.78307	0.518742	0.0162461	0.0150533
GOTERM_CC_DIRECT	GO:0008305~integrin complex	10	0.47619	0.000783621	ITGB1, ITGAM, ITGB5, ITGA3, ITGA2, ITGA1, ITGB8, ITGAV, ITGA5, ITGB6	1950	28	20580	3.76923	0.531425	0.0164731	0.0152636
GOTERM_CC_DIRECT	GO:0016323~basolateral plasma membrane	40	1.90476	0.000817452	NDRG4, B4GALT1, STK39, PDGFB, SLC2A1, NEDD9, ARRB1, ARRB2, SLC4A4, CLDN1, EGFR, AQP1, GM2A, CDH2, ERBB2, DAG1, STX4, ATP7A, SLC16A3, LDLR, PROM2, ABCA1, ANXA2, ITGA3, CAV1, ATP2B4, MSN, SLC16A10, ATP2B1, ATP1B1, ADRA2A, MYO1D, TJP1, SLC5A6, DLG1, KCNQ1, CTNNB1, RAB17, RHCG, FOLR1	1950	244	20580	1.73014	0.546518	0.0167988	0.0155654
GOTERM_CC_DIRECT	GO:0016327~apicolateral plasma membrane	9	0.428571	0.000851199	TJP1, THBD, CLDN4, KRT19, CLDN3, CDH2, MTCL1, NEDD4, CTNNB1	1950	23	20580	4.12977	0.56109	0.0167988	0.0155654
GOTERM_CC_DIRECT	GO:0005769~early endosome	48	2.28571	0.000851233	RAB5B, TGFBRAP1, SNX12, CXCR4, PCSK9, SNX13, ECE1, SLC5A1, SNX27, RPS6KC1, GPER1, ERBB2, HYAL3, CHMP1A, APOE, LDLR, ATP9A, APPL1, VPS18, SERPINB1, MAP2K1, VCAM1, DBNL, DTX3L, ANXA2, VPS33A, ARRDC3, ATP11A, AP3B2, SORL1, RHOB, VAMP8, MYO1D, RAB32, PTP4A2, EHD4, TOLLIP, KCNQ1, RAPGEF1, NAPEPLD, ACKR4, F2RL1, RAB17, ATP6V0D1, TLR4, NOX1, TLR3, VAMP3	1950	310	20580	1.63414	0.561104	0.0167988	0.0155654
GOTERM_CC_DIRECT	GO:0034774~secretory granule lumen	23	1.09524	0.00106506	CSTB, CDA, CYFIP1, SERPINB1, VCP, PSMD11, DBNL, CAB39, APAF1, PGAM1, MVP, IDH1, ARPC5, NFKB1, POMC, C3, ACTR1B, IMPDH1, PSMD2, PSMC2, ATG7, S100A11, VCL	1950	115	20580	2.11077	0.643159	0.0205983	0.0190859
GOTERM_CC_DIRECT	GO:0009898~cytoplasmic side of plasma membrane	17	0.809524	0.00112446	G6PD, TRAF2, ATP2B1, TRAF1, AKAP5, MTSS1, MTSS2, PPP3CA, DLG1, GM2A, CDH1, TRAF3, TRAF5, PKP4, PTPN4, BIRC2, SNX5	1950	73	20580	2.45774	0.663098	0.0209106	0.0193753
GOTERM_CC_DIRECT	GO:0070821~tertiary granule membrane	17	0.809524	0.00112446	HGSNAT, ITGAM, TMEM63A, SNAP23, PTAFR, ANO6, KCNAB2, ATP11A, TMC6, PLD1, VAMP8, CEACAM1, NRAS, RAP2B, PLAU, CYSTM1, CD59	1950	73	20580	2.45774	0.663098	0.0209106	0.0193753
GOTERM_CC_DIRECT	GO:0097060~synaptic membrane	12	0.571429	0.00115928	SYDE2, ITGB1, CALB2, SYDE1, GRIN2A, DLG1, SRPX2, FLRT3, ITGA3, NINJ1, AKAP9, KCNK1	1950	41	20580	3.08893	0.674265	0.0211513	0.0195984
GOTERM_CC_DIRECT	GO:0030670~phagocytic vesicle membrane	17	0.809524	0.00131069	ATP6V0E1, SNAP23, MCOLN1, VAMP8, RAB32, LAMP2, RAC2, RAB9A, STX4, ATP7A, ATP6V0D1, B2M, RAB8A, RAB7A, RAB8B, TLR2, VAMP3	1950	74	20580	2.42453	0.718683	0.0234711	0.0217478
GOTERM_CC_DIRECT	GO:0031941~filamentous actin	10	0.47619	0.0013644	SPECC1, CARMIL1, SMTN, ARPC3, DPYSL3, EHBP1L1, PDLIM5, PDLIM4, PDLIM7, ACTG1	1950	30	20580	3.51795	0.732939	0.0239887	0.0222274
GOTERM_CC_DIRECT	GO:0031012~extracellular matrix	41	1.95238	0.00148941	SPON2, COL16A1, CXCR4, TNFRSF11B, HSD17B12, OLFML2A, HAPLN3, THBS1, LTBP1, FLRT3, ADAMTS17, MMP28, ADAMTSL2, LRIG1, PI3, APOE, CCN1, PRSS2, ADAMTS9, TGM2, WNT4, TECTA, MMP7, MMP1, COL22A1, FN1, WNT7A, MMP10, TGFBR3, MMP14, VCAN, COL4A2, COL4A1, COL6A2, COL5A3, COL6A1, COL8A2, COL9A2, HPSE, TLR3, MATN2	1950	260	20580	1.66426	0.763388	0.0257189	0.0238305
GOTERM_CC_DIRECT	GO:0012505~endomembrane system	26	1.2381	0.00174566	RAB5B, LPGAT1, STX16, MOSPD2, STX11, AGPAT4, MAP1LC3B, PGRMC2, CHMP1A, PIP5K1B, STX4, STX3, CNMD, SLC2A12, NRBP1, PARD3B, VMP1, RAB32, STX1B, CDC42EP4, JMY, TMCC3, RAB17, ADTRP, TMCC1, PALS1	1950	142	20580	1.93239	0.815394	0.0291853	0.0270425
GOTERM_CC_DIRECT	GO:0002102~podosome	10	0.47619	0.00176294	TJP1, VCAM1, DBNL, TPM4, WDR1, NOS1AP, LPXN, CAPG, LCP1, VCL	1950	31	20580	3.40447	0.818458	0.0291853	0.0270425
GOTERM_CC_DIRECT	GO:0005770~late endosome	27	1.28571	0.00179843	AP5Z1, SPPL2A, CXCR4, PCSK9, CTSS, LAMP2, PSAP, ATP7A, LDLR, CD74, VPS18, MAP2K1, SLC31A2, ABCA3, VPS33A, MCOLN1, AP5B1, MFSD12, UNC13D, ELAPOR1, RNF128, KCNQ1, CHMP2B, RAB9A, SQSTM1, RAB7A, IFNAR1	1950	150	20580	1.89969	0.824593	0.0291853	0.0270425
GOTERM_CC_DIRECT	GO:0048787~presynaptic active zone membrane	11	0.52381	0.00181088	STX1B, NTNG2, CDH2, ITGA3, ATP2B4, LPAR2, STX4, STX3, ATP2B1, STX11, ADRA2A	1950	37	20580	3.13763	0.826696	0.0291853	0.0270425
GOTERM_CC_DIRECT	GO:0031901~early endosome membrane	32	1.52381	0.00190949	RAB5B, SNX12, SNX13, LDLRAD4, EGFR, NEU3, SNX27, PMEPA1, ATP7A, EPS15, MARCHF3, B2M, PDLIM4, ATP9A, SNX5, APPL1, SNX6, EPHA4, MON2, RAB4A, DTX3L, CAV1, SPHK1, SNX21, DKK1, SORL1, VAMP8, EHD4, NAPEPLD, ATP13A3, PI4K2A, VAMP3	1950	190	20580	1.77749	0.842487	0.0302702	0.0280477
GOTERM_CC_DIRECT	GO:0016363~nuclear matrix	24	1.14286	0.00244358	CLIC4, AHCTF1, ANXA2, SATB1, TGFB1I1, CAD, HNRNPU, ACTB, SRRM1, SRPK1, PSMA6, MAEA, ZNF703, HNRNPA2B1, CFL1, MYB, CHMP1A, PHACTR3, ERCC8, ZNF326, MATR3, VIM, S100A10, MEN1	1950	130	20580	1.9484	0.906129	0.038112	0.0353137
GOTERM_CC_DIRECT	GO:0031902~late endosome membrane	25	1.19048	0.00306179	CD63, VPS4B, SPPL2A, ATP10B, PLD1, LAMP2, ANXA8, STARD3, VPS18, YIPF1, ANXA2, MMD, VPS33A, MCOLN1, RHOB, ELAPOR1, VAMP8, TSPAN15, NPC1, CHMP2B, ATP13A3, LAMTOR1, CHMP6, RAB7A, ARL8B	1950	140	20580	1.88462	0.948455	0.0469961	0.0435455
GOTERM_CC_DIRECT	GO:1902554~serine/threonine protein kinase complex	6	0.285714	0.00339743	CAB39, TRAF3, STRADA, STRADB, IKBKE, TANK	1950	12	20580	5.27692	0.96278	0.0505434	0.0468323
GOTERM_CC_DIRECT	GO:0097708~intracellular vesicle	6	0.285714	0.00339743	ABCA1, ITSN2, SLC5A1, AP3B2, EGFR, APPL1	1950	12	20580	5.27692	0.96278	0.0505434	0.0468323
GOTERM_CC_DIRECT	GO:0044295~axonal growth cone	10	0.47619	0.00353884	RTN4R, OLFM1, CYFIP1, EPHA4, FLRT3, COBL, FLNA, L1CAM, MYO9A, MAPK8IP1	1950	34	20580	3.10407	0.967552	0.0518494	0.0480425
GOTERM_CC_DIRECT	GO:0016021~integral component of membrane	563	26.8095	0.00360803	TMEM200A, UXS1, TMEM94, NPIPB13, HNRNPU, EMC10, MRGPRE, SLC4A4, CLDN1, TMEM92, NSDHL, GJA3, EVA1B, MYB, PGAP6, RTTN, CEP95, CDK5RAP2, TMEM8B, STARD3, C5ORF15, NUP210, FNDC3B, SLC5A6, CLDN4, CLDN3, RNF128, YME1L1, ASPHD2, POM121, HHLA2, FAXDC2, B3GLCT, LYPD3, SLC5A1, TAPBPL, PLA2G6, SLC5A2, SLC5A3, ABO, GIGYF2, CYB5R2, FAM171A2, GRIN2A, LDHA, CHST11, RDH11, CHST15, HMOX1, KCNMB4, PROM1, ST3GAL1, S…	1950	5402	20580	1.09993	0.96966	0.0520742	0.0482507

## Sheet: MF_direct
Category	Term	Count	%	PValue	Genes	List Total	Pop Hits	Pop Total	Fold Enrichment	Bonferroni	Benjamini	FDR
GOTERM_MF_DIRECT	GO:0005515~protein binding	1465	69.7619	5.33424e-26	ITSN2, SLC4A1AP, CLDN1, TMEM92, SPIB, PSMD8, NSDHL, UBASH3B, PSMD2, FAM110B, ZC3H12A, DPYSL3, PGAP6, MTERF1, PRKACB, TMEM8B, FNBP4, STARD3, PRKAB2, DNTTIP1, ZFYVE21, SLC5A6, EML4, CLDN4, CLDN3, DDIT4, RBP1, RFX5, PSME1, TCEANC2, PSME2, SKAP1, OPTN, SF1, URI1, HHLA2, SHMT1, FAXDC2, PDGFB, CDCA7, PDGFA, SLC5A1, BAZ2B, TAPBPL, PLA2G6, SLC5A2, GIGYF2, DYNC2LI1, CYB5R2, C3, GRIN2A, HSPH1, LARP1, RDH11…	1899	12619	18908	1.15593	9.15889e-23	9.15889e-23	9.0682e-23
GOTERM_MF_DIRECT	GO:0003779~actin binding	72	3.42857	1.39753e-09	ITGB1, TLNRD1, HIP1, WIPF1, ARPC1B, INPPL1, HNRNPU, BAIAP2L1, MAEA, PSTPIP2, CFL1, PHACTR3, DAG1, NCK2, SYNPO, NCK1, YWHAH, ACTR3, CAP1, VPS18, GAS2L3, DBNL, TPM4, TPM3, ACTN1, AFAP1, MTSS1, MTSS2, CEACAM1, MAP1B, S100A4, LCP1, PFN1, DBN1, VCL, PLEC, PXK, TWF2, CXCR4, NCALD, CNN3, ABLIM1, ABLIM2, ABLIM3, MICAL1, DMD, WASF1, PDLIM5, GBP1, PDLIM4, PDLIM7, SNCA, VASP, DSTN, MICAL2, MSN, ARPC5, CORO2…	1899	339	18908	2.11472	2.39955e-06	1.19978e-06	1.1879e-06
GOTERM_MF_DIRECT	GO:0042802~identical protein binding	231	11	2.23069e-06	GLTP, TCERG1, CDA, TLNRD1, UXS1, HNRNPU, ABAT, AQP5, IKZF3, CLDN1, SLC4A4, ACTB, IFIT3, AQP1, LACTB, LGALS1, UBASH3B, TRIM29, PPAT, DPYSL3, TNFSF10, LUC7L, HOMER3, PIP4K2C, SKP2, B2M, TRIM21, EPHA4, CPT1A, CLDN4, CLDN3, CEP57L1, ZNF837, KCTD13, PSME2, KCTD11, VDAC1, OPTN, SF1, SMIM3, MAOB, SDC4, CTBP2, SHMT1, PDGFB, MGST1, PDGFA, PLA2G6, LDHA, HMOX1, SFN, APOE, JUN, FN1, BRAF, NMI, LYZ, PM20D2, G…	1899	1722	18908	1.33567	0.00382277	0.0012767	0.00126406
GOTERM_MF_DIRECT	GO:0005178~integrin binding	37	1.7619	3.18091e-06	ITGB1, SEMA7A, CD151, COL16A1, ITGAM, ITGB5, LAMA3, ICAM2, FGF2, THBS1, EGFR, CX3CL1, ICAM1, ITGB8, ANXA7, DMD, ITGAV, S1PR2, ITGB6, CCN1, LGALS8, LYN, VCAM1, ITGA3, ACTN1, ITGA2, ITGA1, FN1, NRG1, FERMT1, ADAM17, MMP14, FRMD5, IL1B, ITGA5, LCP1, MFGE8	1899	161	18908	2.28821	0.00544674	0.0013654	0.00135189
GOTERM_MF_DIRECT	GO:0019901~protein kinase binding	83	3.95238	1.23481e-05	ACVRL1, ERRFI1, CDKN1B, PTPRJ, FOXM1, LYST, ACTB, RND1, CDH2, RAC2, RAC1, CNPPD1, TRIM21, CDK5RAP3, RAB8A, CDK5RAP2, SREBF1, PRKAB2, DUSP3, BORA, PGAM1, TRAF2, VRK1, VRK2, RHOC, ATP1B1, ATG13, YWHAZ, ADRA2A, RHOB, MAPK8IP1, STX1B, FRMD5, TRAF3, DOK7, IRF5, VDAC1, MAPRE1, PPP1R12B, SQSTM1, SKAP1, EXOC2, SHC2, CTBP2, MAPKAP1, MVP, STK39, PLA2G6, EGFR, RELB, PAK1, SOCS1, RNF138, MICAL1, RBBP6, SFN, …	1899	511	18908	1.61725	0.0209786	0.00424032	0.00419834
GOTERM_MF_DIRECT	GO:0051019~mitogen-activated protein kinase binding	13	0.619048	2.30538e-05	DUSP5, GCH1, DUSP1, PTAFR, MICAL2, PTPRJ, ARRB2, DUSP7, DUSP10, TNIP1, MAPKAPK2, MAPKAPK5, CDK5RAP3	1899	31	18908	4.17544	0.0388107	0.00590221	0.00584377
GOTERM_MF_DIRECT	GO:0004842~ubiquitin-protein transferase activity	48	2.28571	2.40626e-05	LRSAM1, MARCHF2, UBA7, UBR3, TNFAIP3, NEDD4L, UBE2L6, TNFAIP1, DTX4, MALT1, RNF213, MAEA, HECTD3, TRIM2, RNF19A, HECTD4, UBR5, TRIM47, RBBP6, VHL, TRIM21, MARCHF3, MARCHF6, FBXO9, MYLIP, SHPRH, AREL1, HACE1, DTX3L, SMURF1, FANCL, UBE2E2, TRAF2, TRAF1, CHFR, PJA1, RNF144A, TRAF3, NEDD4, TRAF5, TSPAN17, NEURL1, KCTD13, MDM2, ERCC8, PDZRN3, BIRC2, BIRC3	1899	253	18908	1.88904	0.0404741	0.00590221	0.00584377
GOTERM_MF_DIRECT	GO:0031625~ubiquitin protein ligase binding	55	2.61905	3.07864e-05	CDKN1B, SH3KBP1, ARRB1, UBE2L6, ARRB2, ACTG1, MAP1LC3B, UBASH3B, IKBKE, PRKACB, JAK1, SHPRH, TRAF2, TRAF1, TNFRSF1B, YWHAZ, PIAS2, PIAS1, TRAF3, TRAF5, TRIB1, EIF4E2, ZNF675, SQSTM1, VCL, VCP, CXCR4, DTX1, TANK, FHIT, FOXO1, EGFR, RTN4, DNAJB2, CBS, BAG1, TNFRSF14, CKB, BID, LYN, JUN, SMAD3, FANCL, NEK6, GLMN, SMAD6, LRPPRC, SMAD7, NFKBIA, DNAJA1, MFHAS1, PINK1, ABI2, TOLLIP, MDM2	1899	307	18908	1.7838	0.0514883	0.0060364	0.00597664
GOTERM_MF_DIRECT	GO:0031267~small GTPase binding	52	2.47619	3.1641e-05	IPO13, CYFIP2, CYFIP1, ERRFI1, RTKN, BICDL1, BRK1, TNFAIP1, IPO5, GOLGA4, XPO1, KNTC1, RAC1, ATP7A, RAB8A, UNC13B, ANXA2, SPHK2, TSC2, NUTF2, SYTL5, UNC13D, MTSS2, CDC42EP4, KCTD13, ARHGEF2, PFN1, OPTN, EXOC2, RAB7A, CDC42SE1, RABGAP1, MAPKAP1, PAK1, FGD6, MICAL1, PDE6D, FLNA, WASF1, RAB11FIP4, ABCA1, FARP1, YIPF1, HACE1, RIC1, CAV1, BRAF, CDC42BPB, SORL1, FMNL3, ABI2, NOX1	1899	285	18908	1.81668	0.0528791	0.0060364	0.00597664
GOTERM_MF_DIRECT	GO:0045296~cadherin binding	56	2.66667	3.52812e-05	ITGB1, LAD1, MRE11, BMPR2, TES, PTPRM, PTPRJ, ENO1, CDH2, CDH1, TNKS1BP1, TBC1D10A, TMPO, NCK1, SH3GLB1, DBNL, YWHAZ, PKP1, PKP4, TAGLN2, MAPRE1, CD46, PFN1, PHLDB2, DBN1, VCL, PLEC, LRRC59, NOTCH3, TWF2, CAPG, EGFR, RTN4, GIGYF2, LDHA, LARP1, COBLL1, CDH23, FLNA, SFN, PROM1, EPS15, YKT6, SNX5, VASP, IDH1, TJP1, DLG1, EHD4, CAPZA1, CHMP2B, CTNNB1, UBAP2, EIF4G2, CC2D1A, TJP2	1899	316	18908	1.7645	0.0587804	0.00605778	0.0059978
GOTERM_MF_DIRECT	GO:0051015~actin filament binding	43	2.04762	6.30602e-05	CYFIP1, HIP1, WDR1, ARPC1B, TWF2, CAPG, EGFR, PANX1, ABLIM1, ABLIM2, ABLIM3, PSTPIP2, MICAL1, CFL1, FLNA, PLS3, ANXA8, DMD, ACTR3, GAS2L3, DBNL, TPM4, TPM3, TMOD4, MYH15, ACTN1, DSTN, ARPC5, CORO2B, MYO9A, FMNL3, MYO1D, MYO1E, FERMT1, MARCKS, ARPC2, ARPC3, GJB6, CAPZA1, LCP1, DBN1, VCL, PLEC	1899	226	18908	1.89444	0.102622	0.00984313	0.00974567
GOTERM_MF_DIRECT	GO:0005518~collagen binding	19	0.904762	9.30741e-05	ACHE, SMAD3, PCOLCE2, ITGA3, ITGA2, ITGA1, PDGFB, FN1, PDGFA, HSD17B12, MMP9, CTSS, SMAD7, MRC2, PAK1, ADGRG1, COL6A2, COL5A3, COL6A1	1899	68	18908	2.78205	0.147699	0.0133174	0.0131855
GOTERM_MF_DIRECT	GO:0050661~NADP binding	14	0.666667	0.000157596	G6PD, IDH1, MTHFR, HMGCR, PGD, FMO5, TM7SF2, DUOX1, POR, NNT, CRYZL1, DHCR7, NOX1, GLYR1	1899	42	18908	3.31894	0.237089	0.0208148	0.0206087
GOTERM_MF_DIRECT	GO:0070411~I-SMAD binding	8	0.380952	0.000184329	SMAD3, SMURF1, TGFB1I1, CTNNB1, SMAD9, SMAD6, TGFBR1, SMAD7	1899	14	18908	5.68961	0.271321	0.0226066	0.0223828
GOTERM_MF_DIRECT	GO:0042803~protein homodimerization activity	103	4.90476	0.000200641	UGT1A10, CDA, DGKD, CSF1, UXS1, FMR1, PDCD6, SPPL2B, SPPL2A, ENO1, ZDHHC2, IKZF3, ZDHHC3, STK10, PIP4K2A, B2M, TRIM21, PDK2, SH3GLB1, BNIP3L, STARD3, G6PD, TPM4, ZBTB38, ACTN1, DNTTIP1, TSC2, MTUS2, SDCBP2, NRBP1, S100A6, KIF20B, ABCG1, FECH, SHMT1, PDGFB, PDGFA, RTN4, S100A16, IRAK2, FLRT3, PSAP, HMOX1, MAP3K21, APOE, ATG7, S100A11, RAB11FIP4, MCL1, S100A10, SNX6, GSTM4, SMAD3, CAV2, IDH1, INHBB…	1899	719	18908	1.42636	0.29145	0.0229667	0.0227393
GOTERM_MF_DIRECT	GO:0048185~activin binding	8	0.380952	0.00031569	FKBP1A, TGFBR3, ACVRL1, SMURF1, ACVR2B, TGFBR1, FSTL3, SMAD7	1899	15	18908	5.3103	0.418489	0.0325919	0.0322692
GOTERM_MF_DIRECT	GO:0005524~ATP binding	196	9.33333	0.000322692	ACSM3, HNRNPU, UBE2L6, DDX60L, MKI67, SMC4, ACTB, RPS6KA4, DHX58, PIP4K2A, PIP4K2C, PRKACB, PDK2, EPHB3, EPHA4, MCCC1, RECQL, ACSL5, SIK3, YME1L1, DNA2, KIF20B, TRIB1, PI4K2A, HSPA4L, TWF2, TTBK2, BRIP1, NUAK1, HSPH1, RNF213, DHX32, PIP5K1B, ABCA1, LYN, CDK18, ABCA3, BRAF, SRPK1, EHD4, PTK7, CDK10, CDK13, FARSB, ACVRL1, TOP2A, KIF12, AACS, KIF15, IFIH1, ACTR1A, ACTR1B, DHX15, TK2, KIF1A, IKBKE, J…	1899	1541	18908	1.26641	0.425441	0.0325919	0.0322692
