# Supplementary material for: Characterization of patient-derived intestinal organoids for modelling fibrosis in Inflammatory Bowel Disease
Source: Inflamm Res. 2024 Jun 6;73(8):1359–70. doi: 10.1007/s00011-024-01901-9 (PMC11282153; doi:10.1007/s00011-024-01901-9)
Supplement: Supplementary file 7 — Supplementary file7 (XLSX 69 KB) [file 11_2024_1901_MOESM7_ESM.xlsx]

## Sheet: BP_direct
Category	Term	Count	%	PValue	Genes	List Total	Pop Hits	Pop Total	Fold Enrichment	Bonferroni	Benjamini	FDR
GOTERM_BP_DIRECT	GO:0030335~positive regulation of cell migration	70	3.41297	3.26989e-15	SEMA5A, ITGB1, RIPOR1, CSF2, CSF1, FAM89B, TRADD, PIK3CD, LAMC2, IRS2, CLDN1, ACTG1, PPP3CA, PLAU, FAM110C, CTSH, ITGAV, EPHB2, JAK2, CCN1, EPHA4, EDN1, MMP7, RHOC, MMP9, F3, TGFBR1, ADRA2A, ADAM17, MMP14, CLDN3, IL1B, ADAM9, HBEGF, SEMA7A, CD151, NOTCH1, SEMA3C, PDGFB, NEDD9, PDGFA, CORO1A, THBS1, EGFR, GNAI2, SDCBP, PODXL, MGAT5, ZNF703, PDGFC, GCNT2, HAS2, STX4, DRD1, MAP4K4, SPAG9, LYN, CCL24…	1838	264	19333	2.789	1.96559e-11	1.99627e-11	1.96422e-11
GOTERM_BP_DIRECT	GO:0030036~actin cytoskeleton organization	50	2.43784	8.40798e-12	CXCL1, ARHGEF10L, AMOT, CSRP2, CFL1, PHACTR3, RAC2, RAC1, ARFGEF3, CAP1, GAS2L3, TMOD3, ACTN1, ARHGEF18, MRTFA, ADRA2A, MTSS1, PALLD, EHBP1L1, RHOU, RHOV, RHOQ, PDGFA, CORO1A, CORO1C, CYTH2, SDCBP, ABLIM2, FGD6, ABLIM3, FLNA, FLNB, DMD, WASF1, PDLIM5, PDLIM4, PDLIM7, SPECC1, STARD13, IQSEC1, LIMK2, CDC42BPB, ARPC5, ARHGAP26, SSH2, FMNL3, CAPZA1, TAOK2, SPIRE2, SPIRE1	1838	181	19333	2.90566	5.13305e-08	2.56654e-08	2.52534e-08
GOTERM_BP_DIRECT	GO:0016477~cell migration	64	3.12043	1.43336e-11	ITGB1, DOCK5, ITGB5, SH3KBP1, WWC2, PIK3CD, TNFAIP3, LAMC1, TNFAIP1, LIMD1, TSPAN11, PHB2, ARHGAP35, RND1, SYDE2, RASGEF1A, PSTPIP2, ITGB8, ITGAV, CCN2, ITGB6, RAC1, EPHB3, NCK1, RHBDF1, RHOC, MMP9, RHOB, TGFBR3, CEACAM1, PALLD, KCTD13, ELMO2, ADAM9, RHOU, RHOV, CD47, MET, RHOQ, CD63, LAMA5, CD151, SDC4, LAMA3, NTN4, NEDD9, CORO1A, THBS1, CORO1C, FUT8, PODXL, GPC4, CARMIL3, LAMB3, CDC42BPB, ARPC5…	1838	271	19333	2.48407	8.75062e-08	2.91688e-08	2.87006e-08
GOTERM_BP_DIRECT	GO:0007165~signal transduction	182	8.87372	9.48825e-09	CD83, RAPH1, IRS2, OLFML2A, CXCL14, FGF2, ARHGAP35, FGF3, SYDE2, ARHGAP44, RPS6KA3, ARHGAP42, PLAU, RASSF4, CAPN5, TNFSF10, GRB10, FAM3D, FAM3C, CCN2, MAP3K6, KIFAP3, CCN1, PRKACB, CHRNB1, TLE2, PRKAB2, IL4R, CLEC11A, OCRL, VRK2, CSNK1E, TEX2, PRKAB1, OLFM1, IL23A, FEZ2, S100A6, PKP1, PRKD1, STAM2, OPTN, PLPP1, CSNK1G2, CARD11, CDC42SE1, PEX11A, ARHGAP19, DAPP1, TNFRSF11B, TNFRSF11A, KALRN, CORO1…	1838	1268	19333	1.50975	5.79241e-05	1.44814e-05	1.4249e-05
GOTERM_BP_DIRECT	GO:0098609~cell-cell adhesion	44	2.14529	6.48483e-08	CYFIP2, LAMA5, VEZT, ITGAM, COL13A1, LAMA3, ICAM2, CLDN2, EGFR, CX3CL1, CNN3, ICAM1, SRPX2, BAIAP2L1, LGALS1, TRIM29, PERP, NRCAM, ITGAV, CD58, ANXA9, STXBP6, PDLIM5, S100A11, MPZL2, CDON, VCAM1, ANXA2, ITGA3, TMOD3, ITGA2, ITGA1, VMP1, VNN1, PKP2, PKP1, CTNNB1, ITGA7, ELMO2, PKP4, DSG3, CD24, DSC2, LIMS1	1838	191	19333	2.42311	0.00039582	7.31785e-05	7.20038e-05
GOTERM_BP_DIRECT	GO:0043065~positive regulation of apoptotic process	64	3.12043	7.19199e-08	FOXA1, ITGB1, TOP2A, APP, TNFAIP8, PRR7, B4GALT1, TRADD, ADM, UBE2Z, CLU, CASP8, LGALS1, AIFM2, C1QBP, TNFSF10, ARL6IP5, PLEKHN1, CCN1, TGM2, PHLDA3, UNC13B, TNFRSF12A, PRMT2, SPHK2, DUSP1, RPS6, ANO6, MMP9, TGFBR1, RHOB, OLFM1, BIN1, IRF5, SQSTM1, TLR3, PPID, FOXO1, HSPD1, SCIN, PNMA1, HMOX1, PMAIP1, RIPK1, BID, ATG7, MCL1, JUN, TGFB3, TNFRSF10C, HMGA2, TNFRSF10B, PNMA2, BMP7, DHODH, DNAJA1, ADC…	1838	332	19333	2.02766	0.000438975	7.31785e-05	7.20038e-05
GOTERM_BP_DIRECT	GO:0001666~response to hypoxia	42	2.04778	1.49747e-07	ACVRL1, MT-ND4, CDKN1B, AHCY, PDGFA, ADM, PLAT, ABAT, LIMD1, ETS1, THBS1, ASCL2, HK2, APOLD1, HSPD1, LOXL2, PLAU, UCP2, MYB, CAPN2, SCAP, HMOX1, CA9, PLEKHN1, VCAM1, SMAD3, TGFB3, ITGA2, SOD2, SOD3, PML, TGFBR3, IL1A, BMP2, ADAM17, MMP14, CLDN3, ERCC2, CD24, PPARA, BIRC2, TLR2	1838	183	19333	2.41408	0.000913786	0.0001306	0.000128504
GOTERM_BP_DIRECT	GO:0050729~positive regulation of inflammatory response	30	1.4627	3.34248e-07	PTGER4, CEBPA, APP, TRADD, ETS1, EGFR, CX3CL1, HSPD1, LGALS1, CASP4, NFKBIZ, RIPK1, JAK2, TGM2, CCL24, STAT5B, ITGA2, NMI, NFKBIA, TNIP1, IL23A, IL1B, TNFSF4, NINJ1, PDCD4, CD47, ZP3, TLR4, TLR3, TLR2	1838	111	19333	2.84284	0.0020385	0.000255073	0.000250979
GOTERM_BP_DIRECT	GO:0006915~apoptotic process	97	4.7294	3.90235e-07	CYFIP2, FAIM2, UBE2Z, RPS6KA3, LGALS1, ZC3H12A, TNFSF10, DPF2, SH3GLB1, EPHA7, AREL1, BRMS1, MADD, ELMO2, PRKD1, SQSTM1, PPID, CDCA7, TNFRSF11B, FOXO1, RTN4, ZFP36L1, BAG1, PMAIP1, RIPK1, BCL2L14, ATG5, MCL1, JUN, GSDMA, CADM1, TNFSF15, TNFRSF9, TNFRSF10B, DHCR24, ALOX15B, NFKB1, NFKBIA, STK26, XAF1, BCL2L2, CSRNP2, TNFAIP8, SH3KBP1, TRADD, APIP, TNFAIP3, TNFAIP1, CASP8, RFK, C1QBP, CASP4, PEA15,…	1838	607	19333	1.68088	0.00237955	0.000264709	0.00026046
GOTERM_BP_DIRECT	GO:0045766~positive regulation of angiogenesis	38	1.85275	4.96199e-07	SEMA5A, ACVRL1, ITGB1, NRP1, CXCL8, PIK3CD, HSPB1, ADM, ETS1, FGF2, THBS1, HK2, RTN4, AQP1, C3, C5, RRAS, TERT, ZC3H12A, HMOX1, CTSH, ITGB8, CCL24, ANXA3, ERAP1, STAT3, VASH2, HMGA2, F3, RHOB, SMOC2, IL1A, IL1B, NINJ1, AGO2, PRKD1, TLR3, NFE2L2	1838	164	19333	2.43721	0.00302471	0.000302929	0.000298066
GOTERM_BP_DIRECT	GO:0006954~inflammatory response	72	3.51048	6.02276e-07	CXCL6, CXCL8, CSF1, PIK3CD, TNFAIP3, ADM, CXCL1, CXCL3, CXCL2, CX3CL1, IKBKB, ZC3H12A, CASP4, NFKBIZ, FFAR4, IKBKG, ITGB6, RAC1, LGALS9, NFAM1, PLA2G4C, TNFRSF1B, HSPG2, IL1A, ELF3, NFX1, IL23A, IL1B, MAPKAPK2, NINJ1, IRF5, PRKD1, TLR6, TLR5, TLR4, TLR3, TLR2, PTGER4, SEMA7A, PXK, PTAFR, LIAS, HDAC9, THBS1, RELB, C3, C5, IRAK2, DHRS7B, CCL2, RIPK1, CCL24, CCL20, IL34, STAT3, NFATC3, LYZ, BMP6, NF…	1838	413	19333	1.83373	0.00367014	0.000334263	0.000328897
GOTERM_BP_DIRECT	GO:0001525~angiogenesis	50	2.43784	1.07072e-06	ACVRL1, NRP1, CLIC4, CXCL8, TNFAIP2, AMOT, ACTG1, CASP8, ZC3H12A, NRCAM, ITGAV, CCN2, EPHB2, GLUL, EPHB3, EDN2, TNFRSF12A, ANXA2, SYK, HSPG2, YWHAZ, RHOB, EREG, TGFBR3, MMP14, CEACAM1, COL4A2, NINJ1, PRKD1, MFGE8, PDGFA, APOLD1, TYMP, SRPX2, RNF213, ATP5F1B, FLNA, CCL2, HMOX1, JUN, JAG1, COL22A1, ERAP1, FN1, WNT7A, ARHGAP24, WARS1, FMNL3, CSPG4, RAMP1	1838	253	19333	2.07875	0.00651546	0.000544731	0.000535987
GOTERM_BP_DIRECT	GO:0042127~regulation of cell proliferation	37	1.804	1.4084e-06	LAMA5, CDKN1B, BMPR2, TES, CDCA7, TNC, PRDM1, FOXM1, CLU, SHH, NUAK1, ERBB3, PLAU, BID, EPS15, JUNB, S100A11, TCFL5, STAT5A, STAT5B, JUN, TFAP2C, IL4R, JAG1, TGFB3, TNFRSF9, STAT3, MEAK7, TPD52L2, GNL3, NFKBIA, SQLE, CXCL11, ARHGEF2, SGK1, SGK2, BIRC2	1838	164	19333	2.37308	0.00856144	0.000661407	0.00065079
GOTERM_BP_DIRECT	GO:0008284~positive regulation of cell proliferation	88	4.29059	1.7282e-06	ITGB1, VIPR1, CDKN1B, CSF2, CSF1, CDCA7L, TNC, ADM, ARRB1, LAMC2, IRS2, FOXM1, HAPLN3, ETS1, FGF2, AREG, FGF3, CX3CL1, SHH, CCND2, BCL7A, MYC, RAC2, CTSH, ITGAV, CCN2, IL6R, IL13RA1, KRT6A, SS18, EPHA4, EDN1, EDN2, SPHK2, CLEC11A, RPS6, CCDC117, PROX1, OSMR, TGFBR1, ADRA2A, EREG, WDR77, BTC, ADAM17, IL1B, MVD, CD47, SLC25A5, IL6ST, HBEGF, NOTCH1, ODC1, PDGFB, LRP5, PDGFA, TNFRSF11A, THBS1, EGFR, …	1838	553	19333	1.67383	0.0104952	0.000736039	0.000724223
GOTERM_BP_DIRECT	GO:0007179~transforming growth factor beta receptor signaling pathway	27	1.31643	1.80845e-06	ACVRL1, ITGB5, TGFBRAP1, FURIN, ARRB2, FUT8, FNTA, GCNT2, ITGB8, LPXN, ITGB6, SKIL, JUN, SMAD3, PARP1, TGFB3, CAV2, GDF15, STAT3, SMAD9, SMAD6, TGFBR1, PML, SMAD7, TGFBR3, BAMBI, ADAM9	1838	101	19333	2.81188	0.0109799	0.000736039	0.000724223
GOTERM_BP_DIRECT	GO:0032760~positive regulation of tumor necrosis factor production	28	1.36519	2.1306e-06	APP, SPON2, PTAFR, ZBTB20, HSPB1, SELENOK, THBS1, CLU, HSPD1, IFIH1, AKAP12, RIPK1, LGALS9, EPHB2, JAK2, SYK, IFNGR1, SPHK2, STAT3, IL1A, OAS1, IL23A, OAS3, MAPKAPK2, ARHGEF2, TLR4, TLR3, TLR2	1838	108	19333	2.72702	0.0129231	0.000812958	0.000799908
GOTERM_BP_DIRECT	GO:0048711~positive regulation of astrocyte differentiation	9	0.43881	2.28397e-06	SHH, BMP2, NOTCH1, SERPINE2, BIN1, CLCF1, LIF, IL6ST, PRPF19	1838	12	19333	7.88887	0.0138469	0.000820213	0.000807047
GOTERM_BP_DIRECT	GO:0010628~positive regulation of gene expression	84	4.09556	2.43353e-06	APP, BMPR2, CSF2, CXCL8, CSF1, TNC, PIK3CD, ARRB2, PRDM1, C14ORF93, CLU, ETS1, FGF2, FGF3, ACTG1, ROBO1, PPP3CA, SHH, MYC, ZC3H12A, CTSH, ITGB8, CCN2, LGALS9, EPHB2, IFNGR1, ITGA3, SERPINB9, DKK1, PRKAB1, F3, LGALS9C, TGFBR1, LGALS9B, ADAM19, OLFM1, IL1A, CLDN3, IL1B, RNF207, PKP1, TLR6, ADTRP, TLR4, TLR3, TLR2, CEBPA, NOTCH1, PDGFB, IL2RG, RELB, ERBB3, FGF20, RPS3, AGR2, RIPK1, DRD1, MARK1, IL32…	1838	525	19333	1.68296	0.0147469	0.000825373	0.000812123
GOTERM_BP_DIRECT	GO:0042060~wound healing	27	1.31643	2.69193e-06	FKBP10, MACF1, SDC4, TNC, PDGFA, FGF2, EGFR, AQP1, PPP3CA, ERBB3, ITGB6, KRT6A, SMAD3, SERPINB2, DST, TGFB3, TPM1, ARHGEF19, CFLAR, TGFBR1, EREG, DCBLD2, EXT1, PTK7, EPPK1, PPARA, PLEC	1838	103	19333	2.75728	0.0163	0.000864961	0.000851076
GOTERM_BP_DIRECT	GO:0030334~regulation of cell migration	28	1.36519	3.11156e-06	LAMA5, MACF1, SERPINE2, LAMA4, LAMA3, TNC, FGF2, FGF3, RTN4, AMOT, TMSB4X, DPYSL3, FGF20, FLNA, PLXNA1, RAC1, TMSB10, PLXNA3, NCK1, PLEKHG3, LMO4, MEAK7, RHOB, FRMD5, CEACAM1, KIF2A, SGK1, VCL	1838	110	19333	2.67744	0.0188168	0.000949803	0.000934557
GOTERM_BP_DIRECT	GO:0043066~negative regulation of apoptotic process	84	4.09556	3.55495e-06	TNFAIP8, ANKLE2, CDKN1B, APIP, FHL2, AKR1B1, HSPB1, FAIM2, UBE2Z, PHB2, CX3CL1, IFIT3, AQP1, RPS6KA3, SHH, CCND2, NNT, MYC, CFL1, FFAR4, CTSH, KIFAP3, CCN1, TGM2, AREL1, SERPINB2, DUSP1, ANXA4, RPS6, ANXA5, SERPINB9, RPS3A, DKK1, MMP9, YWHAZ, TGFBR1, BTC, TAX1BP1, IL6ST, BIRC2, BIRC3, AMIGO2, IFI6, THBS1, FSTL1, FOXO1, MALT1, EGFR, HSPD1, SOCS2, ERBB3, UCP2, BAG1, FLNA, RIPK1, VHL, ATG5, MCL1, MA…	1838	530	19333	1.66708	0.0214692	0.00103347	0.00101688
GOTERM_BP_DIRECT	GO:0043123~positive regulation of I-kappaB kinase/NF-kappaB signaling	40	1.95027	3.98125e-06	CANT1, TRADD, PELI2, SECTM1, ATP2C1, MALT1, CX3CL1, IKBKB, CASP8, LGALS1, TNFSF10, FLNA, HMOX1, RIPK1, IKBKG, LGALS9, TRIM21, IKBKE, TGM2, CD74, PLK2, TNFRSF19, TNFRSF10B, CFLAR, RHOC, IL1A, PINK1, TNIP2, IL1B, CTNNB1, F2RL1, TERF2IP, PRKD1, TLR6, TLR4, BIRC2, CC2D1A, CARD11, TLR3, BIRC3	1838	192	19333	2.19135	0.0240126	0.0011048	0.00108706
GOTERM_BP_DIRECT	GO:0032496~response to lipopolysaccharide	35	1.70648	4.35666e-06	PTGER4, NOTCH1, CSF1, MAOB, MGST1, ADM, TNFRSF11A, LIAS, CLDN1, HSPD1, AKAP12, RPS6KA3, CASP8, DUSP10, NOCT, LGALS9, JAK2, PCK1, JUN, EDN1, VCAM1, GCH1, RPL13A, SOD2, SMAD6, NFKB2, FER, GJB2, ADAM17, IL1B, MAPKAPK2, TRIB1, TLR4, TLR2, IFNAR1	1838	158	19333	2.33005	0.0262469	0.00115641	0.00113785
GOTERM_BP_DIRECT	GO:0035556~intracellular signal transduction	74	3.608	4.87998e-06	PATJ, CXCL8, DGKB, HSPB1, CXCL1, NUDT4, NRBP2, RPS6KA3, DEPTOR, CCN2, RAC1, JAK2, JAK1, RGS7, UNC13B, PRKCG, SS18, MAP4K2, EDN1, UNC13A, SYK, DUSP1, NFAM1, PLA2G4C, TYK2, SDCBP2, TGFBR1, TGFBR3, KCTD9, DEPDC7, MAPKAPK2, TNIK, PRKD1, ARHGEF2, SGK1, SQSTM1, SGK2, CILK1, SHC2, CAB39, ARHGEF28, ASB13, KALRN, CAMKK1, SOCS2, SDCBP, NUAK1, RAB40B, RAB40C, IRAK2, CHN2, DVL1, HMOX1, PLEK2, MARK1, MAP4K4, …	1838	453	19333	1.71825	0.0293529	0.00122238	0.00120276
GOTERM_BP_DIRECT	GO:0006897~endocytosis	42	2.04778	5.00565e-06	DENND1C, ITSN2, APP, MARCHF2, TMPRSS5, SH3KBP1, TMPRSS4, LRP5, INPPL1, LRP4, SNX10, RAB22A, LOXL2, MRC2, CYTH2, SHH, MYO6, SNX9, EPS15, MARCHF3, ATP9A, SCARA3, CSNK1E, TMPRSS13, PRSS12, EPN3, EHD1, MYO1E, NECAP2, EHD4, NPC1, BIN1, ACKR4, RHOU, OCIAD2, RAB17, RHOV, PLA2R1, STEAP2, RHOQ, CSNK1G2, PICALM	1838	208	19333	2.12393	0.0300973	0.00122238	0.00120276
GOTERM_BP_DIRECT	GO:0007010~cytoskeleton organization	33	1.60897	5.49076e-06	SH3KBP1, NEDD9, TNFAIP3, FITM2, LIMD1, PLD2, ABLIM1, FGD6, ZMYM3, PSTPIP2, MICAL1, CFL1, CCL2, SH3BGRL3, MARK1, SH3D19, CCL24, SVIL, SPRYD3, DST, TPM1, MICAL3, MICAL2, MSN, CDC42BPB, FMNL3, BIN1, KRT16, PALLD, ELMO2, RHOU, TNIK, AGRN	1838	146	19333	2.37747	0.0329656	0.00128927	0.00126858
GOTERM_BP_DIRECT	GO:0033627~cell adhesion mediated by integrin	15	0.731351	1.0004e-05	ITGB1, ITGAM, COL16A1, ITGB5, ITGA3, ITGA2, ITGA1, ICAM1, EXT1, ADAM17, ITGB8, ADAM9, ITGA7, ITGAV, ITGB6	1838	40	19333	3.94444	0.0592468	0.00226201	0.0022257
GOTERM_BP_DIRECT	GO:0007155~cell adhesion	85	4.14432	1.17626e-05	SEMA5A, ITGB1, ACHE, SPON2, PTPRU, APP, COL16A1, ITGAM, B4GALT1, ITGB5, COL12A1, TNC, INPPL1, ICAM2, LAMC2, LAMC1, HAPLN3, CLDN2, CLDN1, CX3CL1, LOXL2, ICAM1, ROBO1, ITGB8, NRCAM, ITGAV, CCN2, ITGB6, RAC1, CCN1, EDIL3, CDON, EPHA4, TNFRSF12A, DST, ITGA3, ITGA2, FIBCD1, ITGA1, RPSA, RGMB, MTSS1, RHOB, PARD3B, AZGP1, VCAN, ADAM17, CEACAM1, CLDN3, COL6A2, COL6A1, NINJ1, CERCAM, ADAM9, PKP1, ITGA7, C…	1838	555	19333	1.61094	0.0692936	0.00256348	0.00252233
GOTERM_BP_DIRECT	GO:0045944~positive regulation of transcription from RNA polymerase II promoter	160	7.80107	1.21771e-05	FOXA1, APP, BACH1, ETS1, FGF2, ETS2, SPIB, RPS6KA3, HOXA9, SALL2, MYC, RUVBL2, CREB3L1, ZMIZ2, ZC3H12A, MYB, DPF2, KAT7, CCN1, HMGN3, JUNB, MEN1, CDON, LMO4, ZBTB38, MRTFA, LMO7, SOX12, IL23A, RFX5, PRKD1, SQSTM1, NOTCH3, ZNF395, NOTCH1, FOXO1, HELZ2, SBNO2, MYO6, DVL1, HIVEP1, CAMTA1, RIPK1, ZNF267, PPARGC1B, S100A10, STAT5A, STAT5B, TFAP2C, JUN, JAG1, SMAD3, AUTS2, TGFB3, HMGA1, LIF, NFATC3, HM…	1838	1210	19333	1.39088	0.0716453	0.00256348	0.00252233
GOTERM_BP_DIRECT	GO:0071346~cellular response to interferon-gamma	25	1.21892	1.35221e-05	STXBP3, CLDN1, CX3CL1, ACTG1, ICAM1, RAB20, MYC, CCL2, FLNB, STX4, CD58, LGALS9, GBP4, ACTR3, CCL24, EDN1, CCL20, RPL13A, PDE12, IRF8, CD47, VIM, TLR4, TLR3, TLR2	1838	99	19333	2.65619	0.0792372	0.00275174	0.00270757
GOTERM_BP_DIRECT	GO:0008360~regulation of cell shape	33	1.60897	1.75231e-05	CDC42SE1, SH3KBP1, LIMD1, CORO1A, MYL12A, ARHGAP35, RHOBTB1, RND1, RHOBTB2, ICAM1, EPS8, FGD6, P2RY1, RAC2, CCL2, PLXNA1, RAC1, PLXNA3, CCL24, TPM1, FN1, ARHGEF18, MSN, PARVA, RHOC, RHOB, FMNL3, DNMBP, BAMBI, TAOK2, ITGA7, RHOU, RHOQ	1838	154	19333	2.25396	0.101456	0.00341303	0.00335824
GOTERM_BP_DIRECT	GO:0007160~cell-matrix adhesion	26	1.26767	1.78898e-05	ITGB1, CD63, SNED1, ITGAM, COL13A1, ITGB5, LYPD3, ITGB8, ITGAV, CCN2, ITGB6, RAC1, TMEM8B, VCAM1, ITGA3, ITGA2, ITGA1, FN1, EPDR1, L1CAM, FERMT1, CTNNB1, ITGA7, ADAM9, HPSE, VCL	1838	107	19333	2.5559	0.103465	0.00341303	0.00335824
GOTERM_BP_DIRECT	GO:0007411~axon guidance	37	1.804	1.92832e-05	EPHB6, SEMA5A, LAMA5, NOTCH3, NRP1, SEMA7A, NOTCH1, SEMA3C, LAMA3, EFNA5, KALRN, IGSF9, ARHGAP35, EFNB2, SHH, TUBB3, FLRT3, DVL1, DAG1, NRCAM, EPHB2, EPHB3, PLXNA3, EPHA4, EPHA7, SEMA4C, ETV1, SEMA4G, L1CAM, BMP7, EXT1, KLF7, EFNA3, B4GAT1, PALLD, PTK7, FEZ2	1838	183	19333	2.12669	0.11106	0.00354872	0.00349176
GOTERM_BP_DIRECT	GO:0006695~cholesterol biosynthetic process	14	0.682594	1.97636e-05	FDPS, IDI1, HMGCS1, INSIG2, CYP51A1, MSMO1, DHCR24, HSD17B7, LSS, ACLY, EBP, NSDHL, MVD, FDFT1	1838	37	19333	3.97997	0.113663	0.00354872	0.00349176
GOTERM_BP_DIRECT	GO:0019221~cytokine-mediated signaling pathway	33	1.60897	2.30198e-05	CEBPA, SLC1A1, IL2RG, CX3CL1, IRAK2, CCL2, JAK2, IL6R, JAK1, TGM2, IL13RA1, STAT5A, IFNAR2, STAT5B, IL4R, EDN2, IFNGR1, IFNGR2, IL1R2, STAT3, IFNLR1, TYK2, OSMR, F3, EREG, IL1A, FER, IFNE, IL1B, CLCF1, IRF5, IL6ST, IFNAR1	1838	156	19333	2.22507	0.131109	0.00401531	0.00395086
GOTERM_BP_DIRECT	GO:0071222~cellular response to lipopolysaccharide	38	1.85275	2.69601e-05	CXCL6, SPON2, CSF2, CXCL8, TNFAIP3, CXCL1, CXCL3, TFPI, CXCL2, ICAM1, EFNB2, SBNO2, ZC3H12A, PDE4B, CAPN2, CCL2, EPHB2, JAK2, B2M, ABCA1, UPF1, NR1H3, TNFRSF1B, NFKB1, IL1A, CXCL11, TNIP1, PLSCR3, TNIP2, IL1B, TNFSF4, PDCD4, IRF8, ADAM9, VIM, TLR5, TLR4, NFKBIB	1838	193	19333	2.071	0.151761	0.00457198	0.00449859
GOTERM_BP_DIRECT	GO:0006935~chemotaxis	28	1.36519	2.80281e-05	CXCL6, RALA, CXCL8, PTAFR, MOSPD2, CXCL1, PLA2G6, PLD1, FGF2, CXCL14, CXCL2, CX3CL1, TYMP, AMOT, C5, PLAU, RAC2, CCL2, LGALS9, CCN1, CCL24, CMTM8, CMTM3, CCL20, L1CAM, FER, CXCL11, ACKR4	1838	123	19333	2.39445	0.157274	0.00462464	0.0045504
GOTERM_BP_DIRECT	GO:0007229~integrin-mediated signaling pathway	26	1.26767	2.95463e-05	ITGB1, LAMA5, NRP1, SEMA7A, COL16A1, ITGAM, ITGB5, LAMA3, NEDD9, FUT8, ITGB8, ITGAV, CCN2, ITGB6, SYK, DST, ITGA3, ITGA2, ITGA1, FN1, FERMT1, CEACAM1, ITGA7, ADAM9, CD47, PRKD1	1838	110	19333	2.48619	0.16505	0.00474685	0.00467065
GOTERM_BP_DIRECT	GO:0006468~protein phosphorylation	77	3.75427	3.20426e-05	ACVRL1, APP, BMPR2, CSF2, PIK3CD, IKBKB, STK10, NRBP2, LIPE, CCND1, PDK4, PRKG2, JAK2, MAP3K6, IKBKE, PRKACB, SCYL2, PDK2, JAK1, CDON, PRKCG, MAP4K2, PRKAB2, EDN1, SYK, STRADB, TYK2, VRK2, CSNK1E, PRKAB1, YWHAZ, TGFBR1, PDIK1L, MAPKAPK2, TNIK, PRKD1, SGK1, TRIB1, TRIB2, SQSTM1, SGK2, CSNK1G2, CILK1, SEMA7A, PXK, PDGFB, KALRN, CAMKK1, GRK3, NUAK1, ERBB3, IRAK2, RPS6KC1, CCL2, DRD1, ST3GAL1, MARK1,…	1838	503	19333	1.61019	0.177678	0.0050159	0.00493538
GOTERM_BP_DIRECT	GO:0007568~aging	38	1.85275	3.40504e-05	MT-ND4, ADM, ABAT, FGF2, CLDN1, CX3CL1, LOXL2, PPP3CA, P2RY1, UCP2, DAG1, FBXO4, SCAP, DMD, CCN2, PCK1, ATG7, FADS1, NQO1, CDKN2B, JUN, MMP7, VCAM1, GPX4, TGFB3, STAT3, ATP2B1, TNFRSF1B, SOD2, NFKB2, GJB2, DNMBP, COL4A2, KRT16, APEX1, ERCC2, GCLM, NFE2L2	1838	195	19333	2.04976	0.187697	0.00519695	0.00511353
GOTERM_BP_DIRECT	GO:0042981~regulation of apoptotic process	44	2.14529	3.51135e-05	TNFAIP8, PHLPP1, GLS2, TRRAP, LRP5, ETS1, CLU, MALT1, RTN4, CASP8, LGALS1, RUVBL2, CASP4, PEA15, RPS3, JAK2, BCL2L14, MCL1, TGM2, KPNA1, TOMM70, ACTN1, TNFRSF10B, CFLAR, TRAF1, ACER2, RSL1D1, TOX3, PINK1, BRMS1, TRAF4, PLSCR3, TRAF3, APEX1, STK26, BCL3, MADD, ANP32E, FAS, SGK1, BIRC2, CARD11, BCL2L2, BIRC3	1838	240	19333	1.92839	0.192952	0.00522849	0.00514456
GOTERM_BP_DIRECT	GO:0032355~response to estradiol	26	1.26767	4.0741e-05	FOXA1, GPI, OXTR, CDKN1B, ARPC1B, PDGFA, TFPI, ETS1, AREG, SOCS2, CASP8, CCND1, MYC, RBBP8, CCN2, BID, NQO1, STAT5B, GPX4, DUSP1, STAT3, WNT7A, BMP7, GJB2, MAP1B, CTNNB1	1838	112	19333	2.44179	0.220209	0.00579868	0.0057056
GOTERM_BP_DIRECT	GO:0098586~cellular response to virus	22	1.07265	4.08425e-05	TOMM70, IFNAR2, SMAD3, IFNGR1, IFNGR2, IFI6, IFNLR1, TYK2, NFKB1, IFIH1, EXT1, MAPK11, H19, OAS1, IFNE, ZC3H12A, LGALS9, JAK2, IKBKE, TLR3, JAK1, IFNAR1	1838	86	19333	2.69078	0.220692	0.00579868	0.0057056
GOTERM_BP_DIRECT	GO:0001934~positive regulation of protein phosphorylation	40	1.95027	4.3624e-05	APP, SEMA7A, PELI2, ARRB1, PLA2G6, EFNA5, FGF2, FGF3, EGFR, C3, CCND2, CCND1, P2RY1, DVL1, FGF20, RIPK1, CCN2, RAC1, CCN1, PROM2, CDON, NIBAN1, LYN, CD74, EPHA7, ANXA2, IL34, LIMK2, AXIN2, MMP9, BMP2, ADAM17, PINK1, CLDN3, IL1B, FAS, TNIK, ADTRP, WDFY2, SQSTM1	1838	212	19333	1.98462	0.233814	0.00605283	0.00595566
GOTERM_BP_DIRECT	GO:0071260~cellular response to mechanical stimulus	22	1.07265	4.90751e-05	PTGER4, MAP3K1, MMP7, ITGA2, TNFRSF10B, FGF2, EGFR, BMP6, NFKB1, AQP1, CASP8, IL1B, IRF1, DAG1, HABP4, FAS, PIEZO1, RAC1, TLR5, TLR4, TLR3, PLEC	1838	87	19333	2.65985	0.258893	0.00665786	0.00655098
GOTERM_BP_DIRECT	GO:1902895~positive regulation of pri-miRNA transcription from RNA polymerase II promoter	16	0.780107	6.59411e-05	FOXA1, JUN, SMAD3, STAT3, PDGFB, MRTFA, KLF4, SMAD6, ETS1, FGF2, EGFR, GNL3, BMP2, TERT, MYC, MYB	1838	52	19333	3.23646	0.33141	0.00861922	0.00848086
GOTERM_BP_DIRECT	GO:0009267~cellular response to starvation	20	0.975134	6.6356e-05	RIPOR1, BMPR2, WDR45B, MARS1, INHBB, DNAJC15, FOXO1, ELAPOR1, STK26, RRAGD, JMY, PDK4, PPARA, GLUL, ATG7, DSC2, FOXA3, FADS1, ATG5, WNT4	1838	76	19333	2.76803	0.333101	0.00861922	0.00848086
GOTERM_BP_DIRECT	GO:1901224~positive regulation of NIK/NF-kappaB signaling	19	0.926377	6.88577e-05	APP, EDN1, TRADD, C20ORF27, NMI, PHB2, EGFR, TCIM, IL23A, IL1B, RPS3, PDCD4, TERF2IP, LGALS9, TLR4, IL18R1, TLR3, LIMS1, TLR2	1838	70	19333	2.85502	0.34321	0.00875784	0.00861725
GOTERM_BP_DIRECT	GO:0060333~interferon-gamma-mediated signaling pathway	8	0.390054	7.08192e-05	SP100, IFNGR1, IFNGR2, IRF1, TYK2, NMI, JAK2, JAK1	1838	13	19333	6.47292	0.351029	0.0088235	0.00868186
GOTERM_BP_DIRECT	GO:0035987~endodermal cell differentiation	12	0.58508	7.7632e-05	MMP14, COL4A2, LAMB3, ITGB5, LAMA3, COL12A1, COL6A1, FN1, HMGA2, ITGA7, ITGAV, MMP9	1838	31	19333	4.07168	0.377469	0.00947887	0.00932671
GOTERM_BP_DIRECT	GO:0032755~positive regulation of interleukin-6 production	24	1.17016	9.4754e-05	CD74, SPON2, APP, SYK, SPHK2, STAT3, PTAFR, ZBTB20, SELENOK, HSPD1, EREG, IFIH1, IL1A, ADORA2B, IL1B, TNFSF4, F2RL1, ARHGEF2, TLR6, LGALS9, IL6R, TLR4, TLR3, TLR2	1838	104	19333	2.42735	0.439261	0.0113426	0.0111605
GOTERM_BP_DIRECT	GO:0009615~response to virus	25	1.21892	9.83678e-05	ODC1, HSPB1, DDX60, CLU, IFIT3, OASL, IFIH1, IKBKB, DHX58, CFL1, ITGB8, IKBKG, ITGB6, IVNS1ABP, IFNAR2, IFNGR1, IFNGR2, HMGA1, HMGA2, NMI, OAS1, OAS3, TNFSF4, BCL3, IFNAR1	1838	111	19333	2.36903	0.451498	0.0115488	0.0113634
GOTERM_BP_DIRECT	GO:0046330~positive regulation of JNK cascade	23	1.1214	0.000105513	MAP4K2, APP, TNFRSF19, WNT7A, TRAF1, TPD52L1, MTURN, MAPK8IP1, IL1A, MFHAS1, SH3RF2, SDCBP, CRACR2A, TRAF4, TRAF3, IL1B, TAOK2, F2RL1, RIPK1, TNIK, CCN2, TLR4, TLR3	1838	98	19333	2.46863	0.474911	0.0121474	0.0119524
GOTERM_BP_DIRECT	GO:0060397~JAK-STAT cascade involved in growth hormone signaling pathway	7	0.341297	0.000109436	LYN, STAT5A, STAT5B, STAT3, TYK2, JAK2, JAK1	1838	10	19333	7.36295	0.487341	0.0121474	0.0119524
GOTERM_BP_DIRECT	GO:2001028~positive regulation of endothelial cell chemotaxis	7	0.341297	0.000109436	SEMA5A, SMOC2, TMSB4X, HSPB1, PRKD1, FGF2, MET	1838	10	19333	7.36295	0.487341	0.0121474	0.0119524
GOTERM_BP_DIRECT	GO:0033209~tumor necrosis factor-mediated signaling pathway	16	0.780107	0.000133249	TRADD, TNFRSF19, TRAF1, TNFRSF11A, TNFRSF1B, NFKBIA, IKBKB, TRAF3, TMSB4X, FAS, RIPK1, TNFRSF14, JAK2, BIRC2, BIRC3, LIMS1	1838	55	19333	3.05993	0.556714	0.0142802	0.014051
GOTERM_BP_DIRECT	GO:0031532~actin cytoskeleton reorganization	17	0.828864	0.000133329	NRP1, RALA, AUTS2, PARVA, CDC42BPB, ATP2C1, FMNL3, EPS8, FER, CLDN3, PTK7, MICALL2, FLNA, PLEK2, TNIK, PDLIM4, PLEC	1838	61	19333	2.93138	0.55693	0.0142802	0.014051
GOTERM_BP_DIRECT	GO:0030031~cell projection assembly	10	0.487567	0.000147015	SCIN, RAC2, PDGFA, RHOU, CAPG, PARVA, RAC1, RHOV, RHOQ, MTSS2	1838	23	19333	4.57326	0.592451	0.0154746	0.0152262
GOTERM_BP_DIRECT	GO:0007413~axonal fasciculation	9	0.43881	0.000189501	SEMA5A, NRP1, CRTAC1, NRCAM, EPHB2, RTN4, TNFRSF21, ARHGAP35, EPHB3	1838	19	19333	4.98245	0.685576	0.0193504	0.0190398
GOTERM_BP_DIRECT	GO:0032722~positive regulation of chemokine production	14	0.682594	0.000196587	CD74, APP, IL4R, ALOX15B, ADAM17, C5, ADORA2B, TNFSF4, F2RL1, HMOX1, IL6R, TLR4, TLR3, TLR2	1838	45	19333	3.27242	0.698891	0.0193504	0.0190398
GOTERM_BP_DIRECT	GO:0032869~cellular response to insulin stimulus	24	1.17016	0.000199915	ERRFI1, PARP1, INSIG2, MARS1, INHBB, IRS2, CFLAR, HDAC9, FOXO1, ZFP36L1, KAT2B, FER, CEACAM1, MYC, PPAT, UCP2, PNPLA3, LPIN1, PCK1, CPEB2, FBP1, LPIN2, RHOQ, RAB8B	1838	109	19333	2.316	0.704948	0.0193504	0.0190398
GOTERM_BP_DIRECT	GO:0007528~neuromuscular junction development	12	0.58508	0.00020072	UNC13B, CACNB1, AFG3L2, PPFIBP1, UNC13A, PPFIBP2, COL4A1, DOK7, DVL1, TNC, AGRN, PDZRN3	1838	34	19333	3.71241	0.706394	0.0193504	0.0190398
GOTERM_BP_DIRECT	GO:0051056~regulation of small GTPase mediated signal transduction	25	1.21892	0.000201637	ARHGEF28, RASGRF2, ARHGAP19, ARHGEF10L, KALRN, ARHGAP35, AMOT, SYDE2, ARHGAP44, CHN2, SRGAP3, PLEKHG3, STARD13, PLEKHG1, ARHGEF12, RALGAPA2, PLEKHG6, ARHGEF19, ARHGAP29, ARHGAP26, TIAM2, ARHGAP31, DNMBP, RHOU, ARHGEF2	1838	116	19333	2.26692	0.708033	0.0193504	0.0190398
GOTERM_BP_DIRECT	GO:0010718~positive regulation of epithelial to mesenchymal transition	15	0.731351	0.000205233	SMAD3, TGFB3, AXIN2, BMP7, TGFBR1, LOXL2, OLFM1, SDCBP, BMP2, GLIPR2, BAMBI, IL1B, ZNF703, GCNT2, CTNNB1	1838	51	19333	3.09368	0.714374	0.0193504	0.0190398
GOTERM_BP_DIRECT	GO:0008285~negative regulation of cell proliferation	69	3.36421	0.000206024	ACVRL1, PTPRU, APP, CDKN1B, TES, CXCL8, B4GALT1, SERPINE2, INPPL1, ADM, CXCL1, ETS1, FGF2, IFIT3, JAK2, KIFAP3, MEN1, FGFBP1, DUSP1, ITGA1, AXIN2, PROX1, EREG, KAT2B, IL1A, AZGP1, RIPPLY3, CLDN3, IRF1, IL1B, TAX1BP3, TFF1, PLPP1, TLR2, CEBPA, NOTCH1, THBS1, DNAJB2, SCIN, SMYD2, VHL, TP53I11, S100A11, LYN, NPM1, CDKN2B, JUN, CDKN2C, SMAD3, TGFB3, TNFRSF9, TPBG, STAT3, LIF, HMGA1, DHCR24, IFNLR1, N…	1838	464	19333	1.56417	0.715752	0.0193504	0.0190398
GOTERM_BP_DIRECT	GO:0070372~regulation of ERK1 and ERK2 cascade	11	0.536324	0.000215821	LYN, CEACAM1, EPHA7, SYK, RRAS, IL1B, APIP, FN1, CCN1, YWHAZ, EGFR	1838	29	19333	3.98978	0.732257	0.0199634	0.019643
GOTERM_BP_DIRECT	GO:0048661~positive regulation of smooth muscle cell proliferation	18	0.877621	0.000230629	NOTCH3, EDN1, ITGA2, PTAFR, PDGFB, AKR1B1, FGF2, THBS1, EGFR, CX3CL1, EREG, MYC, MYB, HMOX1, IL6R, TLR4, TGM2, HBEGF	1838	70	19333	2.70476	0.755405	0.0210148	0.0206774
GOTERM_BP_DIRECT	GO:0071356~cellular response to tumor necrosis factor	29	1.41394	0.000242569	CEBPA, CXCL8, TRADD, THBS1, TANK, CLDN1, ZFP36L2, CX3CL1, ZFP36L1, ICAM1, IKBKB, AKAP12, ZC3H12A, RPS3, CCL2, HAS2, RIPK1, CD58, PCK1, CCL24, EDN1, VCAM1, CCL20, NFKB1, KLF2, NFKBIA, ARHGEF2, TNFRSF21, NFE2L2	1838	146	19333	2.08929	0.772604	0.0214554	0.0211109
GOTERM_BP_DIRECT	GO:0002181~cytoplasmic translation	21	1.02389	0.000246803	RPL4, RPL3, RPL21, RPL22, RPS6, RPLP0, RPL13A, RPL23A, RPS3A, RPSA, RPL6, RPL7, RPL7A, RPS27, RPS29, RPS3, RPS2, RPL15, RPL18, RPS10, RPL19	1838	90	19333	2.45432	0.778408	0.0214554	0.0211109
GOTERM_BP_DIRECT	GO:0072659~protein localization to plasma membrane	31	1.51146	0.00025122	LAMA5, RAB3A, ZDHHC2, MYL12A, ZDHHC3, IKBKB, EFR3A, RAB40B, SCP2, RAB40C, P2RY1, ARL6IP5, FLNA, PRKG2, S100A10, RAB8B, ANXA2, SMURF1, TPBG, RHBDF2, ATP1B3, RAB11A, EHD1, TSPAN15, EHD4, PACS1, SLMAP, TSPAN17, PKP2, TNIK, RAMP1	1838	161	19333	2.0253	0.784306	0.0214554	0.0211109
GOTERM_BP_DIRECT	GO:0045669~positive regulation of osteoblast differentiation	19	0.926377	0.000255271	CEBPA, ZHX3, BMPR2, JAG1, LRP5, FGF2, BMP7, ACVR2B, BMP6, PPP3CA, BMP2, FFAR4, CTNNB1, PRKD1, CCN1, IL6ST, IL6R, PDLIM7, WNT4	1838	77	19333	2.59547	0.789576	0.0214554	0.0211109
GOTERM_BP_DIRECT	GO:0001938~positive regulation of endothelial cell proliferation	19	0.926377	0.000255271	SEMA5A, STAT5A, ACVRL1, CCL24, NRP1, JUN, BMPR2, CAV2, PDGFB, VASH2, PIK3CD, PROX1, FGF2, F3, TGFBR1, BMP6, BMP2, NRAS, PRKD1	1838	77	19333	2.59547	0.789576	0.0214554	0.0211109
GOTERM_BP_DIRECT	GO:0030148~sphingolipid biosynthetic process	15	0.731351	0.00025655	ELOVL1, PPM1L, ELOVL5, SPHK2, SPNS2, SGMS2, SGPP2, ACER2, SGPL1, ORMDL2, DEGS1, PRKD1, DEGS2, PLPP1, CSNK1G2	1838	52	19333	3.03418	0.791213	0.0214554	0.0211109
GOTERM_BP_DIRECT	GO:0001774~microglial cell activation	11	0.536324	0.000296348	APP, JUN, ITGAM, IFNGR1, IFNGR2, TLR6, JAK2, CLU, CX3CL1, TLR3, TLR2	1838	30	19333	3.85678	0.83626	0.0244487	0.0240563
GOTERM_BP_DIRECT	GO:0071363~cellular response to growth factor stimulus	16	0.780107	0.000310608	TGIF1, ACVRL1, STAT5B, BMPR2, PDGFB, TWF2, PPP2R5B, KLF4, TNFRSF1B, THBS1, ACVR2B, TGFBR1, EHD4, MAP1B, CTNNB1, RIPK1	1838	59	19333	2.85247	0.849915	0.0252835	0.0248776
GOTERM_BP_DIRECT	GO:0034616~response to laminar fluid shear stress	6	0.29254	0.000337414	ABCA1, TGFB3, ADAM9, SMAD6, ETS1, SMAD7	1838	8	19333	7.88887	0.872579	0.0271041	0.026669
GOTERM_BP_DIRECT	GO:0030336~negative regulation of cell migration	34	1.65773	0.000360852	ACVRL1, PTPRU, CLIC4, ABHD2, NEDD9, ABHD6, LDLRAD4, CX3CL1, ROBO1, SHH, DUSP10, RRAS, DPYSL3, DAG1, SRGAP3, SCAI, WNT4, CD74, EPHA4, DUSP3, JAG1, TPM1, ALOX15B, RHOB, SMAD7, AFDN, CLDN3, RAP2B, BRMS1, NAV3, KRT16, STK26, EPPK1, VCL	1838	187	19333	1.91245	0.889573	0.0286104	0.0281511
GOTERM_BP_DIRECT	GO:0042493~response to drug	47	2.29157	0.000472851	OXTR, CDKN1B, SEMA3C, MAOB, MGST1, PTPRM, ABAT, ARRB1, TNFRSF11B, THBS1, ACACB, AACS, HSPD1, MT-ND1, ICAM1, LGALS1, CCND1, MYC, MYO6, HMOX1, CA9, DRD1, HADH, B2M, ATG5, S100A10, TGIF1, LYN, NQO1, SS18, JUN, CPT1A, HMGCS1, ITGA3, ABCA3, ITGA2, STAT3, SOD2, DHODH, ADAM17, CENPF, NPC1, APEX1, MAP1B, CTNNB1, UQCRC2, GCLM	1838	293	19333	1.68727	0.944281	0.0363445	0.0357611
GOTERM_BP_DIRECT	GO:0045892~negative regulation of transcription, DNA-templated	82	3.99805	0.000474807	CDKN1B, CSF2, THRA, FOXM1, LIMD1, PHB2, LOXL2, LBH, BCL7A, NKRF, RUVBL2, CREB3L1, SCMH1, MYB, DPF2, KAT7, JARID2, MEN1, TLE2, ZGPAT, ZHX3, PRMT2, ZBTB38, SOX13, PROX1, ZHX1, EREG, BRMS1, MDFIC, ELF3, TFDP2, ZNF639, IRF1, ZP3, L3MBTL4, CEBPA, SP100, NOTCH1, TCF7, PDGFB, HDAC9, FOXO1, RELB, SBNO2, ATXN1, CREG1, DHRS7B, ZNF703, RBBP8, PATZ1, PPARGC1B, SCAI, WNT4, JUN, SMURF2, NONO, SETDB2, HMGA1, HM…	1838	591	19333	1.45942	0.944943	0.0363445	0.0357611
GOTERM_BP_DIRECT	GO:0070371~ERK1 and ERK2 cascade	15	0.731351	0.000481471	PTGER4, DUSP5, EDN1, OXTR, BTN2A2, FGF2, YWHAZ, ZFP36L2, ZFP36L1, MYC, GRB10, CTSH, ITGAV, LGALS9, TLR4	1838	55	19333	2.86868	0.947139	0.0363445	0.0357611
GOTERM_BP_DIRECT	GO:0070374~positive regulation of ERK1 and ERK2 cascade	39	1.90151	0.000482722	APP, NRP1, SEMA7A, NOTCH1, PDGFB, PDGFA, ARRB1, ARRB2, PHB2, FGF2, EGFR, CX3CL1, GNAI2, ICAM1, RAP1B, AKAP12, GLIPR2, PDGFC, P2RY1, GCNT2, FGF20, FFAR4, CCL2, CCN2, ALKAL1, LGALS9, CD74, CCL24, JUN, CCL20, CAVIN3, TPBG, CFLAR, MTURN, IL1A, MFHAS1, BMP2, F2RL1, TLR4	1838	229	19333	1.79136	0.947541	0.0363445	0.0357611
GOTERM_BP_DIRECT	GO:0007259~JAK-STAT cascade	13	0.633837	0.000488165	STAT5A, IFNAR2, STAT5B, CSF2, STAT3, TYK2, NMI, SOCS2, CLCF1, CCL2, JAK2, JAK1, IFNAR1	1838	43	19333	3.18001	0.949257	0.0363445	0.0357611
GOTERM_BP_DIRECT	GO:0010595~positive regulation of endothelial cell migration	17	0.828864	0.000510581	GPI, NRP1, EDN1, BMPR2, ANXA3, PIK3CD, WNT7A, PROX1, ETS1, FGF2, THBS1, RHOB, SMOC2, RRAS, ZC3H12A, PRKD1, RAC1	1838	68	19333	2.62962	0.95575	0.0375554	0.0369525
GOTERM_BP_DIRECT	GO:0007015~actin filament organization	27	1.31643	0.000528017	SH3KBP1, INPPL1, CORO1A, RHOBTB1, RND1, CORO1C, RHOBTB2, ARHGAP12, TMSB4X, MYO6, RAC2, RAC1, TMSB10, PPARGC1B, CGNL1, NCK1, TPM4, TMOD3, ACTN1, TPM1, RHOC, RHOB, MYO1E, MARCKS, SH3D21, ELMO2, ARHGEF2	1838	138	19333	2.05797	0.96022	0.0383756	0.0377595
GOTERM_BP_DIRECT	GO:0006629~lipid metabolic process	36	1.75524	0.000556174	B4GALT1, GDPD5, PLA2G6, CLU, PLB1, ACAT2, FADS2, LACTB, CYP4X1, ATP5F1B, TTPA, LIPH, LIPG, SCAP, LTA4H, ENPP6, FADS1, JAZF1, STARD3, PTPRN2, HMGCS1, PLCL2, ANO9, NR1H3, EPHX3, OCRL, HSPG2, FMO5, ALOX15B, ACLY, ERG28, FABP5, ACOX1, KBTBD2, RUBCNL, LPIN2	1838	207	19333	1.8293	0.966506	0.0399464	0.0393052
GOTERM_BP_DIRECT	GO:0051092~positive regulation of NF-kappaB transcription factor activity	30	1.4627	0.000564988	USP14, APP, TRADD, TNFRSF11A, CLU, MALT1, CX3CL1, ICAM1, IKBKB, IRAK2, RPS3, RIPK1, IKBKG, LGALS9, TRIM21, NPM1, STAT3, CFLAR, TRAF1, FER, IL1B, TERF2IP, PRKD1, ARHGEF2, TLR6, TLR4, CARD11, IL18R1, TLR3, TLR2	1838	161	19333	1.95997	0.968262	0.0401076	0.0394637
GOTERM_BP_DIRECT	GO:0071549~cellular response to dexamethasone stimulus	12	0.58508	0.000591524	ERRFI1, GJB2, TFAP4, PLAT, CFLAR, AXIN2, PCK1, JAK2, EGFR, FOXO1, AQP1, ICAM1	1838	38	19333	3.32163	0.973011	0.0415086	0.0408423
GOTERM_BP_DIRECT	GO:0071347~cellular response to interleukin-1	20	0.975134	0.000688118	CCL24, UPF1, EDN1, CXCL8, CCL20, INHBB, TFPI, TANK, CX3CL1, NFKB1, KLF2, ICAM1, AKAP12, MAPK11, MYC, ZC3H12A, CCL2, HAS2, CD47, PCK1	1838	90	19333	2.33744	0.98504	0.0477382	0.0469719
GOTERM_BP_DIRECT	GO:0009611~response to wounding	17	0.828864	0.000718459	NRP1, RIPOR1, DST, ABHD2, TMPRSS4, PDGFB, TNC, FN1, PDGFA, ADM, INHBB, PHB2, ZFP36L2, ZFP36L1, MYC, CCN2, RAC1	1838	70	19333	2.55449	0.987572	0.049283	0.0484919
GOTERM_BP_DIRECT	GO:0048013~ephrin receptor signaling pathway	14	0.682594	0.000747728	EPHB6, LYN, SS18, EPHA4, EPHA7, ARHGEF28, EFNA5, KALRN, MMP9, EFNB2, EFNA3, EPHB2, EPHB3, NCK1	1838	51	19333	2.88743	0.989607	0.0501635	0.0493583
GOTERM_BP_DIRECT	GO:0034097~response to cytokine	14	0.682594	0.000747728	CDKN2B, JUN, SP100, OXTR, TNFRSF11A, OSMR, PML, RELB, NFKB2, MAPKAPK2, IL6ST, SKIL, IL6R, MCL1	1838	51	19333	2.88743	0.989607	0.0501635	0.0493583

## Sheet: CC_direct
Category	Term	Count	%	PValue	Genes	List Total	Pop Hits	Pop Total	Fold Enrichment	Bonferroni	Benjamini	FDR
GOTERM_CC_DIRECT	GO:0005829~cytosol	746	36.3725	8.9157e-35	CYFIP2, ITSN2, RPL4, CDA, PATJ, TES, RPL3, SERPINE2, WIPF1, RAPH1, STMN3, BACH1, RPL6, DCAF7, GLS, RPL7, LACTB, LIPE, SCP2, FAM110B, MYB, DPYSL3, PIP4K2A, PSMD1, HOMER3, PRKACB, UNC13B, PRKCG, GAMT, STARD3, PRKAB2, RPL21, RPL22, MRTFA, AFAP1, PRKAB1, EML1, WDR77, EML4, MYL6, BIN1, MAP1B, PSME4, RBP1, PSME1, PSME2, PADI2, NHLRC1, PRKD1, ADPRM, OPTN, ZNF395, CDCA2, SHMT1, HSPA4L, C1ORF198, CDCA7, N…	1910	5520	20580	1.45617	8.48774e-32	8.48774e-32	7.88148e-32
GOTERM_CC_DIRECT	GO:0005925~focal adhesion	118	5.75329	4.39057e-28	RPL4, TES, RPL3, TNC, RPL6, ICAM1, ACTG1, RPL7, PPP1CC, PLAU, CFL1, CAPN5, CAPN2, DAG1, B2M, RPS10, TGM2, TLE2, TPM4, ACTN1, RPL22, AFAP1, LMO7, HSPG2, ADAM17, ADAM9, PHLDB2, VCL, CD151, SDC4, CORO1C, CNN3, EFNB2, SDCBP, RRAS, FLRT3, INPP5E, LPXN, RSU1, CAV2, HMGA1, LAYN, MSN, PARVA, ARPC5, ARHGAP26, L1CAM, ALOX15B, ARHGAP24, FERMT1, PPFIBP1, ARHGAP31, ARPC2, RPS29, PTK7, CSPG4, ITGB1, NRP1, ITGB…	1910	425	20580	2.99161	4.17982e-25	2.08991e-25	1.94063e-25
GOTERM_CC_DIRECT	GO:0070062~extracellular exosome	345	16.8211	6.76908e-24	CYFIP2, ITSN2, RPL4, SPON2, APP, PATJ, RPL3, UXS1, COL12A1, AQP5, SLC4A4, ICAM1, AQP1, EPS8, BAIAP2L1, LGALS1, TNFSF10, DAG1, CPNE2, B2M, GLUL, PRKACB, TBC1D10A, ACTN1, RPL22, KRT7, HSPG2, TIAM2, MYL6, AZGP1, PSME1, PSME2, PADI2, ATP6V0D1, MXRA5, CES3, PLPP1, STXBP3, KLK1, SDC4, SHMT1, TWF2, NEDD4L, SLC5A2, KALRN, MYL12A, C3, SEC14L2, C5, HSPH1, SYNGR2, RRAS, S100A16, MYO6, PDGFC, SNX9, SFN, RSU1…	1910	2219	20580	1.67523	6.44417e-21	2.14806e-21	1.99462e-21
GOTERM_CC_DIRECT	GO:0005737~cytoplasm	700	34.1297	6.77931e-22	CYFIP2, ITSN2, RPL4, PATJ, TES, RPL3, UXS1, STMN3, PHB2, BACH1, CLDN1, RPL6, DCAF7, RPL7, EPS8, SPIB, SCP2, UBASH3B, ZC3H12A, DPYSL3, HOMER3, PRKCG, GAMT, STARD3, PRKAB2, RPL21, RPL22, CLEC11A, SOX13, MRTFA, PRKAB1, WDR77, EML4, CLDN3, BIN1, TEP1, FEZ2, PSME1, PSME2, PADI2, PRKD1, OPTN, CDC42SE1, ZNF395, SHMT1, HSPA4L, PDGFB, NEDD4L, ARPP19, RIC8A, CRACR2A, RNF213, PPP4C, HSPH1, LARP1, TERT, S100…	1910	5593	20580	1.34854	6.4539e-19	1.61348e-19	1.49823e-19
GOTERM_CC_DIRECT	GO:0016020~membrane	504	24.5734	5.46347e-20	CYFIP2, RPL4, ANKLE2, TMEM94, SLC4A3, SLC4A4, CLDN1, TMEM92, RPL6, RPL7, LIPE, SCP2, EVA1B, CREB3L1, PSMD1, SMCO4, VSTM5, UNC13B, PRKCG, RPL21, C5ORF15, NUP210, FIBCD1, FNDC3B, HSPG2, SYTL4, SLC5A6, EML4, MYL6, CLDN3, BIN1, PSME2, ASPHD2, PRKD1, ABCB7, PDGFB, PDGFA, ABCB9, SLC5A2, CYB5R2, CRACR2A, RNF213, LARP1, MYO6, CHST15, HMOX1, ST3GAL1, FDFT1, ATG5, JAG1, SLC16A10, PA2G4, SLC16A14, EHD1, SQL…	1910	3789	20580	1.43324	5.20122e-17	1.04024e-17	9.65941e-18
GOTERM_CC_DIRECT	GO:0009986~cell surface	127	6.1921	2.58886e-16	EPHB6, APP, SLC46A1, PLAT, ANTXR2, PHB2, CLU, SLC4A4, ICAM1, AMOT, LGALS1, PLAU, LIPG, CAPN5, EPHB2, TMEM8B, KCNH2, EPHA4, LMO7, HLA-F, SLC9A3, ADAM17, KCNQ1, ADAM9, ADTRP, PLA2R1, RTN4R, NOTCH3, CD151, NOTCH1, SDC4, IGSF3, SLC1A1, PDGFB, PDGFA, LPAR2, SLC1A4, C3, PDGFC, PROM1, ASIC1, WNT4, S100A10, PROM2, VCAM1, TGFB3, TNFRSF10C, LAYN, TNFRSF10B, MSN, L1CAM, BMP2, TNFSF4, CSPG4, CD24, PICALM, AC…	1910	642	20580	2.13148	2.11386e-13	4.10766e-14	3.81426e-14
GOTERM_CC_DIRECT	GO:0005856~cytoskeleton	113	5.50951	3.06577e-16	RAPH1, INPPL1, CLU, ACTG1, PPP1CC, BAIAP2L1, ZC3H12A, ARL6IP5, DAG1, TMSB10, MYLIP, GAS2L3, TPM4, TMOD3, TPM1, VASH2, FRMD4B, EML1, EML4, PREPL, FRMD5, FRMD6, BIN1, PKP4, TNIK, TAGLN3, TRIB2, VCL, CDC42SE1, MACF1, TWF2, CORO1A, RHOBTB1, RHOBTB2, CNN3, SDCBP, CRACR2A, PLEK2, MARK1, IVNS1ABP, AUTS2, MSN, DHCR24, SYNJ2, ARHGAP26, SSH2, ALOX15B, ARHGAP24, ADCY10, FERMT1, FER, DNMBP, JMY, SPIRE2, SPIR…	1910	543	20580	2.24228	3.1708e-13	4.16944e-14	3.87163e-14
GOTERM_CC_DIRECT	GO:0005886~plasma membrane	633	30.863	4.49598e-14	ITSN2, PATJ, TES, RXFP4, RAPH1, C4BPB, SLC4A3, CLDN2, PHB2, SLC4A4, CLDN1, EPS8, GPR176, GJA3, LIPH, PIP4K2A, HOMER3, PRKACB, VSTM5, TMEM8B, UNC13B, PRKCG, UNC13A, SYTL5, HSPG2, DKK1, SYTL4, SLC5A6, CLDN3, BIN1, MAP1B, PRKD1, CDC42SE1, COL13A1, NEDD4L, LYPD3, TAPBPL, PLA2G6, SLC5A2, RIC8A, C3, XKRX, CRACR2A, PPP4C, TERT, FLRT3, S100A16, MYO6, PDGFC, KCNMB4, PIP5K1B, PLEK2, PROM1, SLC19A1, PROM2, …	1910	5310	20580	1.28446	4.28058e-11	5.35022e-12	4.96806e-12
GOTERM_CC_DIRECT	GO:0045121~membrane raft	64	3.12043	1.99476e-13	ITGB1, APP, TRADD, FAIM2, ICAM1, IKBKB, TUBA1C, SHH, TUBA1A, CASP8, CAPN2, JAK2, RGS7, ANXA2, NFAM1, ITGA1, RGMB, TNFRSF1B, TGFBR1, ADAM17, RAP2B, NPC1, KCNQ1, MALL, TLR6, SLC25A5, IL6ST, RHOQ, PLPP1, BIRC2, CARD11, VCL, TLR2, BIRC3, RTN4R, KCNE3, SDC4, SLC1A1, GNAI3, FURIN, AKAP5, EGFR, HSPD1, GNAI2, SDCBP, PODXL, RIPK1, DMD, CD55, S100A10, PROM2, ABCA1, LYN, CAVIN1, SMURF2, CAV2, ATP2B4, ERLIN1…	1910	253	20580	2.72566	1.89931e-10	2.11001e-11	1.9593e-11
GOTERM_CC_DIRECT	GO:0005912~adherens junction	48	2.34032	1.65807e-11	VEZT, OXTR, BMPR2, NOTCH1, SNAP23, LAMA3, PTPRM, EFNA5, LIMD1, RND1, CNN3, EFNB2, CYTH2, SDCBP, BAIAP2L1, CCDC85C, TRIM29, DAG1, TNKS1BP1, STXBP6, PDLIM5, PDLIM4, S100A11, PDLIM7, CYTH1, LYN, EPHA4, JAG1, ANXA2, TMOD3, MSN, LMO7, FRMD4B, ALOX15B, ARHGAP24, PARD3B, SMAD7, AFDN, MYO1E, FRMD5, CEACAM1, PKP2, PKP1, CTNNB1, PKP4, DSC2, VCL, EIF4G2	1910	176	20580	2.9386	1.57849e-08	1.57848e-09	1.46574e-09
GOTERM_CC_DIRECT	GO:0015629~actin cytoskeleton	55	2.68162	9.36447e-09	LAD1, CLIC4, WIPF1, ARPC1B, RAB22A, ARHGAP35, RND1, BAIAP2L1, CFL1, TNKS1BP1, SYNPO, NDC1, ACTR3, GAS2L3, DST, TPM1, AFAP1, MTSS1, MTSS2, ADAM17, BIN1, PALLD, TAX1BP3, MACF1, NOTCH3, CAPG, CORO1A, KALRN, CORO1C, CNN3, ABLIM1, ABLIM2, SCIN, ABLIM3, MICAL1, ARSJ, MYO6, FLNA, FLNB, WASF1, PDLIM5, PDLIM7, SVIL, AUTS2, KLHL2, PARVA, ARPC5, MYO1E, FER, MARCKS, ARPC2, STK17B, CAPZA1, TAOK2, FOXA3	1910	258	20580	2.29697	8.91494e-06	8.10452e-07	7.52563e-07
GOTERM_CC_DIRECT	GO:0005783~endoplasmic reticulum	162	7.89859	3.80655e-08	APP, AHCYL2, ANKLE2, LPGAT1, RNF19B, MSMO1, FAIM2, AQP5, ZDHHC2, CLU, ZDHHC3, LOXL2, EEF1B2, NSDHL, STS, SCP2, CREB3L1, CAPN2, PIEZO1, KIFAP3, TMEM8B, TGM2, PDIA2, EPHA4, SCARA3, RPL21, RPS6, ANGEL1, ACSL5, VRK2, TEX2, HLA-F, RAB32, OLFM1, FNDC4, KCNQ1, NHLRC1, MXRA7, SQSTM1, RTN4R, NECAB3, INSIG2, SLC1A1, MGST1, TMTC2, ITPR3, TAPBPL, RTN4, SGPL1, EBP, AGMO, HMOX1, SCAP, PROM1, PCK1, S100A10, FDF…	1910	1144	20580	1.52581	3.62377e-05	3.01986e-06	2.80416e-06
GOTERM_CC_DIRECT	GO:0043235~receptor complex	47	2.29157	1.02621e-07	EPHB6, ACVRL1, ITGB1, APP, NOTCH3, NRP1, VIPR1, BMPR2, NOTCH1, ITGB5, TRADD, LRP5, TNFRSF11B, ITPR3, VLDLR, IL2RG, EGFR, ERBB3, RIPK1, ITGB6, EPHB2, IL6R, EPHB3, IL13RA1, EPHA4, EPHA7, PTPRN2, IL4R, SMAD3, ITGA3, NR1H3, OSMR, MERTK, ACVR2B, TGFBR1, ADRA2A, TGFBR3, TAOK2, NBR1, CAPRIN2, TLR6, PLA2R1, IL6ST, MET, RAMP1, TLR4, TLR2	1910	219	20580	2.31241	9.76904e-05	7.51501e-06	6.97822e-06
GOTERM_CC_DIRECT	GO:0030027~lamellipodium	43	2.09654	1.11675e-07	ITGB1, FAM89B, TWF2, RAPH1, INPPL1, NEDD9, PTPRM, CAPG, CORO1A, AMOT, CORO1C, ABLIM1, FGD6, ABLIM3, TUBB3, PODXL, DPYSL3, CFL1, DAG1, NHS, RAC2, STX4, DMD, STX3, RAC1, WASF1, PDLIM4, ACTR3, CARMIL3, DBNL, KLHL2, PARVA, CDC42BPB, ARPC5, MTSS2, TIAM2, FER, ARHGAP31, ARPC2, PALLD, CAPRIN1, CTNNB1, PABPC1	1910	192	20580	2.41312	0.000106309	7.59392e-06	7.0515e-06
GOTERM_CC_DIRECT	GO:0048471~perinuclear region of cytoplasm	113	5.50951	7.43984e-07	CYFIP2, APP, PATJ, ANKRD13D, RAB3A, CSF1, RASEF, CLU, ENPP3, CCN2, PRKACB, TGM2, KCNH2, PRKCG, RPS6, ANGEL1, STX7, EML1, MAPK8IP1, MAP1B, S100A6, NHLRC1, PKP4, TNIK, OPTN, TWF2, PLD1, MYO6, HMOX1, LPXN, TPPP, ABCA1, LYN, RAB4A, GSDMA, CAV2, MSN, TMEM192, INHBB, SYNJ2, MEX3D, EHD1, ADCY10, GJB2, EHD4, STK26, BCL3, SPIRE1, NFKBIE, PICALM, ITM2C, ITGB1, ARF3, ACHE, CLIC4, PRR7, PTPRM, AKR1B1, LAMC2,…	1910	766	20580	1.5895	0.000708022	4.72182e-05	4.38455e-05
GOTERM_CC_DIRECT	GO:0005789~endoplasmic reticulum membrane	149	7.26475	2.76136e-06	ANKLE2, LPGAT1, TMEM41B, RTCB, RNF19B, MSMO1, ANTXR2, ZDHHC2, FADS2, NSDHL, STS, CREB3L1, ARL6IP5, PIEZO1, FADS1, STARD3, SCARA3, NUP210, ACSL5, VRK2, TEX2, MAPK8IP1, CYP2U1, ABCG1, NOTCH3, DIPK1B, NECAB3, NOTCH1, INSIG2, B3GLCT, MGST1, TMTC2, ITPR3, TAPBPL, ABCB9, PLD1, RTN4, PLD2, CYB5R2, SDCBP, PTDSS1, SGPL1, EBP, CYP4X1, RDH11, FLRT3, DHRS7B, AGMO, HMOX1, SCAP, DRD1, FDFT1, ABCA1, WFS1, OSBPL…	1910	1106	20580	1.45159	0.00262537	0.000164301	0.000152565
GOTERM_CC_DIRECT	GO:0005788~endoplasmic reticulum lumen	55	2.68162	2.95657e-06	FKBP10, APP, SERPINA1, COL16A1, CSF1, COL12A1, TNC, DBI, LAMC1, SHH, STS, LGALS1, DAG1, CCN1, B2M, MEN1, PDIA2, RNASET2, GPX8, CKAP4, VCAN, ADAM17, COL4A2, COL4A1, IL23A, COL6A2, COL6A1, CERCAM, MFGE8, CES3, COL13A1, PDGFB, PDGFA, THBS1, FSTL1, LTBP1, FSTL3, C3, FOXRED2, ARSJ, PDGFC, WNT4, PTPRN2, WFS1, GOLM1, COL22A1, ERAP1, TMEM132A, FN1, WNT7A, TSPAN15, P4HA2, DNAJC10, COL9A2, NOTUM	1910	306	20580	1.93666	0.0028107	0.000165568	0.000153742
GOTERM_CC_DIRECT	GO:0005938~cell cortex	36	1.75524	3.49241e-06	GPSM1, NUMA1, NEDD9, LAMC2, FRY, CORO1A, RHOBTB1, RND1, CORO1C, RHOBTB2, EPS8, AKAP12, SCIN, FAM110C, MYO6, RAC2, FLNA, FLNB, CCN2, RAC1, DBNL, DST, ANXA2, PLA2G4C, MICAL3, RHOC, RHOB, PARD3B, FER, MARCKS, SPIRE2, SPIRE1, CTNNB1, CD302, PRKD1, CSNK1G2	1910	167	20580	2.32273	0.00331926	0.00018471	0.000171516
GOTERM_CC_DIRECT	GO:0005911~cell-cell junction	38	1.85275	1.42044e-05	PTPRU, APP, CLIC4, USP53, COL13A1, SH3KBP1, PTPRM, CLDN2, CORO1A, ACTG1, RAP1B, FLRT3, PERP, MICALL2, FLNA, STX3, NCK1, PRKCG, ACTR3, CADM1, ACTN1, CDC42BPB, AFDN, ADAM17, CEACAM1, CLDN3, DNMBP, PTK7, PKP2, CTNNB1, PKP4, PRKD1, DSG3, STEAP1, DSC2, VCL, LIMS1, SDCCAG8	1910	192	20580	2.13253	0.0134317	0.000711715	0.000660878
GOTERM_CC_DIRECT	GO:0098978~glutamatergic synapse	71	3.46173	1.56897e-05	ITGB1, NRP1, PRR7, DOC2A, DGKB, PLAT, ARRB2, PHB2, SEPTIN11, EPS8, ARHGAP44, PPP3CA, PPP1CC, RNF19A, C1QBP, DAG1, NRCAM, HOMER3, RAC1, EPHB2, JAK2, KPNA1, GRIPAP1, EPHA4, EPHA7, DBNL, ITGA3, ACTN1, RPL22, YWHAZ, ADRA2A, ADORA2B, BIN1, IL1RAPL1, TNIK, ARHGEF2, RTN4R, LAMA5, LPAR2, ABHD6, CORO1A, RTN4, RAP1B, EFNB2, SNX27, ABLIM3, FLRT3, P2RY1, DVL1, FLNA, STX4, DRD1, STX3, GPC4, EPS15, CACNG4, LYN…	1910	454	20580	1.68506	0.0148257	0.00074683	0.000693485
GOTERM_CC_DIRECT	GO:0005739~mitochondrion	180	8.77621	3.61629e-05	APP, ANKRD37, SAMD9L, MT-ND4, ACSM3, ABAT, OGDHL, MTFR1L, PHB2, TOMM20, CLU, IFIT3, MT-ND1, GLS, LACTB, PPP1CC, CHCHD3, SCP2, MYC, ZMIZ2, FAM110B, PDK4, SLC25A42, HADH, GLUL, EARS2, PDK2, FADS1, TMEM8B, TGM2, ACOT9, STARD3, CPT1A, TANGO2, MCCC1, TOMM34, ACSL5, HDHD5, SDHA, GCAT, RAB32, AFG3L2, POLG2, PDE12, DOK7, SUCLG2, SUCLG1, UQCRC2, SQSTM1, ABCG1, SLC22A4, MAOB, ABCB7, COX15, MGST1, ABHD6, LI…	1910	1451	20580	1.33665	0.0338418	0.00163938	0.00152228
GOTERM_CC_DIRECT	GO:0005768~endosome	53	2.58411	3.93856e-05	APP, SLC46A1, CDKN1B, RAB3A, ARRB1, SNX10, ECE1, ARRB2, TNFAIP1, STS, CTSE, JAK1, RAB8B, ARRDC4, STARD3, DBNL, ANXA2, STX7, SYTL4, TGFBR1, EPN3, BIN1, TRAF3, EHBP1L1, STEAP1, STEAP2, ABCG1, LEPROT, PLD1, IL2RG, THSD1, EGFR, RAB40B, RAB40C, SNX27, RAB26, RPS6KC1, MYO6, STX4, YKT6, MARCHF3, RAB11FIP4, ATP9A, ABCA1, RAB4A, TMEM192, RASSF9, ARPC5, RAB11A, ARPC2, CHMP2B, RAB17, OCIAD2	1910	318	20580	1.79581	0.0368015	0.00170432	0.00158258
GOTERM_CC_DIRECT	GO:0043231~intracellular membrane-bounded organelle	129	6.28961	4.4226e-05	CSF2, RAB3A, RTCB, SPPL2A, LDLRAD4, CLU, STS, SCP2, DAG1, DPF2, CCDC93, SYBU, FADS1, ARRDC4, STARD3, MYH15, TOMM34, CYP2U1, SLC9A7, RFX5, RRAGD, RUBCNL, WDFY2, STAM2, SQSTM1, ARHGAP19, ABCB9, PLD1, RHOBTB1, RHOBTB2, PLD2, NEU3, PODXL, B4GALNT3, ABCA1, SPECC1, OSBPL9, LYN, NOP16, TGFB3, IQSEC1, ABCA3, OSBPL3, CCZ1, EPHX3, SLC16A10, SMARCA1, NR0B2, EHD1, SQLE, BMP2, EHD4, P4HA2, GJB3, BCL3, RAET1L,…	1910	982	20580	1.41544	0.04123	0.00183057	0.00169982
GOTERM_CC_DIRECT	GO:0022626~cytosolic ribosome	20	0.975134	5.81787e-05	RPL4, RPL3, RPL21, RPL22, RPS6, RPLP0, RPL13A, RPL23A, RPS3A, RPSA, RPL6, RPL7, RPL7A, RPS27, RPS3, RPS2, RPL15, RPL18, RPS10, RPL19	1910	77	20580	2.79867	0.0538818	0.00230776	0.00214292
GOTERM_CC_DIRECT	GO:0002102~podosome	12	0.58508	6.23245e-05	DOCK5, SVIL, VCAM1, SCIN, DBNL, TPM4, PALLD, SH3PXD2B, LPXN, RHOU, CAPG, VCL	1910	31	20580	4.17092	0.0576088	0.00237332	0.00220379
GOTERM_CC_DIRECT	GO:0032991~macromolecular complex	97	4.7294	7.29697e-05	APP, PATJ, TES, RAB3A, RPL3, UBE2D1, IRS2, PHB2, CLDN1, CLU, DCAF7, PPP1CC, SCP2, MYC, ZC3H12A, GRB10, RCC1, GLUL, RGS7, MEN1, SH3GLB1, VRK2, CLDN3, VCL, PXK, PEX11A, CORO1A, LTBP1, C3, HSPH1, DPH1, ZNF703, SCAP, RIPK1, SKIL, ATG5, DTNA, CAV2, ERLIN1, TRIP4, ARHGAP29, SMAD6, NR0B2, SMAD7, BCL3, UBA3, GPSM1, TOP2A, CDKN1B, B4GALT1, NUMA1, KIF11, SERPINA5, PANX1, AKAP10, CASP8, LBH, CASP4, IKBKG, C…	1910	703	20580	1.48672	0.0671116	0.00267181	0.00248097
GOTERM_CC_DIRECT	GO:0030054~cell junction	41	1.99902	9.21822e-05	CDC42SE1, MACF1, PATJ, TES, DOC2A, ITGB5, C4ORF19, CAPG, EGFR, RTN4, AMOT, IQCJ-SCHIP1, SCIN, DPH1, FLRT3, SH3PXD2B, NHS, DMD, ITGB6, CEP68, DTNA, ACTN1, PLEKHG6, SAMD4A, ARHGEF18, SLC16A10, PARD3B, TSPAN15, AFDN, FERMT1, FER, CEACAM1, DNMBP, NFIA, GJB4, GJB3, PKP2, CTNNB1, EPPK1, PKP4, SNTB1	1910	232	20580	1.90418	0.0840207	0.00325028	0.00301811
GOTERM_CC_DIRECT	GO:0001726~ruffle	23	1.1214	0.000119201	ITGB1, DBNL, ANXA2, WIPF1, ACTN1, KLHL2, LAYN, CAPG, FRMD4B, RAB22A, MTSS1, AMOT, FGD6, PODXL, PALLD, MYO6, INPP5E, S100A6, SNX9, CSPG4, TLR4, S100A11, PDLIM7	1910	101	20580	2.45368	0.107283	0.00405283	0.00376334
GOTERM_CC_DIRECT	GO:0016323~basolateral plasma membrane	42	2.04778	0.000135935	SLC46A1, B4GALT1, STXBP3, PDGFB, NEDD9, ARRB1, ARRB2, SLC4A4, CLDN1, EGFR, AQP1, GM2A, ERBB3, P2RY1, DAG1, CA9, STX4, CNNM2, SLC38A3, SLC16A3, SLC19A1, PROM2, ABCA1, MAP4K2, CADM1, ANXA2, ITGA3, ATP2B4, MSN, ATP1B3, SLC16A10, ATP2B1, ADRA2A, SLC5A6, SLC4A8, KCNQ1, CTNNB1, SLC29A4, ADAM9, EPPK1, RAB17, RHCG	1910	244	20580	1.85469	0.121394	0.00446242	0.00414367
GOTERM_CC_DIRECT	GO:0005654~nucleoplasm	429	20.9166	0.000147607	TRRAP, BACH1, TMEM92, DCAF7, HOXA9, SCP2, MYC, ZMIZ2, ZC3H12A, MYB, PIP4K2A, PSMD1, PRKACB, JUNB, STARD3, PRKAB2, SOX13, DNTTIP1, MRTFA, SOX12, PRKAB1, WDR77, PSME4, RBP1, RFX5, PSME1, PSME2, UQCRC2, OPTN, ZNF395, CDCA2, SHMT1, CDCA7, NEDD4L, ARPP19, PPP4C, HSPH1, TERT, NTHL1, MYO6, HMOX1, CEP72, LTA4H, PPARGC1B, JUN, NFATC3, TRIP4, TMEM192, NR1D2, NR0B2, ELL2, NPLOC4, GJB4, AGO2, SNAI2, SFXN4, D…	1910	3960	20580	1.16728	0.131104	0.00468405	0.00434948
GOTERM_CC_DIRECT	GO:0005794~Golgi apparatus	143	6.97221	0.000175832	GALNT12, APP, RIPOR1, TRRAP, GORAB, INPPL1, STMN3, FAIM2, ZDHHC2, CXCL14, CLU, ZDHHC3, HID1, CAPN8, STS, AKR7A3, LIPG, CAPN2, HABP4, FAM3C, EPHB2, KIFAP3, LARGE1, B2M, UNC13B, EPHA4, SLC35C2, TANGO2, SDCBP2, WDR77, ADAM19, PREPL, S100A3, PRKD1, ABCG1, OPTN, MACF1, PKDCC, NECAB3, NEDD4L, PLD1, FUT8, MYO6, INPP5E, DYM, SCAP, B4GALNT3, ST3GAL1, ASIC1, ABCA1, OSBPL9, LYN, VCAM1, SYT1, ST8SIA1, CAV2, …	1910	1143	20580	1.34804	0.154145	0.00539974	0.00501405
GOTERM_CC_DIRECT	GO:0016324~apical plasma membrane	58	2.82789	0.00019571	OXTR, SLC46A1, PATJ, BMPR2, AQP6, AQP5, CLDN1, PLB1, AQP1, GM2A, PRKG2, ENPP3, SLC16A3, IL6R, PDE4D, ARHGEF18, LMO7, ATP1B3, OSMR, PARD3B, SLC5A6, SLC9A3, ADAM17, CEACAM1, KCNQ1, SCNN1A, SLC29A4, TNIK, RHCG, ATP6V0D1, PLPP1, SLC22A4, NOTCH1, STXBP3, SLC1A1, PLD1, SLC5A2, EGFR, ERBB3, PODXL, P2RY1, NHS, STX3, PROM1, SLC38A3, EPS15, SLC19A1, PROM2, JAG1, FN1, MSN, ATP2B1, ADCY10, STK26, CSPG4, RAB1…	1910	380	20580	1.64459	0.170004	0.00582238	0.0054065
GOTERM_CC_DIRECT	GO:0005615~extracellular space	225	10.9703	0.00022726	APP, SERPINE2, COL12A1, C4BPB, ICAM1, LGALS1, LIPH, LIPG, DPYSL3, TNFSF10, DAG1, LGALS9, CCN2, PRSS2, B2M, ACTN1, CLEC11A, FIBCD1, HLA-F, HSPG2, DKK1, EREG, BTC, AZGP1, FNDC4, COL13A1, PDGFB, PDGFA, LYPD3, PLA2G6, KLK7, C3, C5, FLRT3, S100A16, PDGFC, HMOX1, SFN, PROM1, S100A11, RAB11FIP4, S100A10, WNT10A, TNFSF15, ABCA3, TNFSF13, FN1, LIF, NMI, LYZ, PPFIBP2, TNFSF4, IGFL4, RAET1L, COL9A2, ACHE, N…	1910	1939	20580	1.25031	0.194568	0.00655612	0.00608782
GOTERM_CC_DIRECT	GO:0031410~cytoplasmic vesicle	51	2.48659	0.000255833	NRP1, WIPF1, ARHGDIG, ARRB1, ARRB2, RND1, AMOT, RAC2, MAN1A1, RAC1, TRIM21, SYBU, SH3GLB1, DST, ARL14, ANXA4, RHOC, PRSS12, RHOB, MMP14, MALL, RUBCNL, ARHGEF2, RHCG, DSC2, USP14, MARCHF2, AOAH, RHOBTB1, RHOBTB2, EBP, ALS2CL, TP53INP2, MYO6, DVL1, PDE6D, HAS2, SNX9, N4BP3, ATP6V1C1, GBP4, PROM2, CMTM3, GCH1, CAV2, UQCC1, RAB11A, WDR11, TAOK2, JMY, ANP32E	1910	325	20580	1.69083	0.216186	0.00716332	0.00665165
GOTERM_CC_DIRECT	GO:0071944~cell periphery	15	0.731351	0.000307107	TRAP1, ITGA3, SLC1A1, MSN, INHBB, PHB2, CLU, THSD1, FERMT1, SMOC2, KRT17, TUBB3, STK26, CTNNB1, EPPK1	1910	54	20580	2.99302	0.253539	0.00835332	0.00775666
GOTERM_CC_DIRECT	GO:0005604~basement membrane	21	1.02389	0.000384229	LAMA5, ACHE, LAD1, CD151, ANXA2, DST, LAMA4, LAMA3, TNC, FN1, LAMC2, LAMC1, EFNA5, HSPG2, LOXL2, SMOC2, COL4A2, COL4A1, SMOC1, DAG1, AGRN	1910	95	20580	2.38181	0.306398	0.0101607	0.00943496
GOTERM_CC_DIRECT	GO:0005811~lipid particle	22	1.07265	0.000503077	HSD3B7, STARD13, ANXA2, PLA2G4C, PRPF19, LSS, CKAP4, RAP1B, EHD1, SDR16C5, LIPE, TMEM135, NSDHL, RNF213, SYNGR2, RAB40C, AIFM2, LPCAT2, RBP1, PNPLA3, METTL7B, METTL7A	1910	104	20580	2.2793	0.380628	0.0129226	0.0119996
GOTERM_CC_DIRECT	GO:0005741~mitochondrial outer membrane	35	1.70648	0.00051582	MAOB, ATP5MC2, MGST1, PHB2, TOMM20, ACACB, HK2, AKAP1, PPP1CC, CASP8, SAMM50, AIFM2, RAC2, HMOX1, PMAIP1, DMD, USP30, WASF1, BID, MCL1, TOMM70, SH3GLB1, EPHA4, CPT1A, GK, TOMM34, ACSL5, NIPSNAP2, RAB32, PINK1, SPIRE1, SFXN2, LPIN1, BCL2L2, PLEC	1910	203	20580	1.85774	0.3881	0.0129226	0.0119996
GOTERM_CC_DIRECT	GO:0031012~extracellular matrix	42	2.04778	0.000532837	SNED1, SPON2, COL16A1, COL13A1, PAPLN, TNFRSF11B, HSD17B12, OLFML2A, HAPLN3, THBS1, LTBP1, THSD4, FLRT3, ADAMTS17, LRIG1, PI3, CCN2, CCN1, PRSS2, ADAMTS9, TGM2, WNT4, MMP7, MMP1, COL22A1, FN1, WNT7A, MUC5B, MMP10, TGFBR3, MMP14, VCAN, COL4A2, COL4A1, COL6A2, COL6A1, COL9A2, HPSE, FMOD, ZP3, TLR3, MATN2	1910	260	20580	1.74056	0.397938	0.0130067	0.0120776
GOTERM_CC_DIRECT	GO:0031594~neuromuscular junction	19	0.926377	0.000590138	UNC13B, ITGB1, LAMA5, ACHE, CHRNB1, EPHA4, APP, EPHA7, UNC13A, SERPINE2, ITGA3, LAMA4, LRP4, TRIP4, SYNGR3, SYNGR1, TUBA1A, SYNGR2, PDZRN3	1910	84	20580	2.43717	0.429919	0.0140453	0.013042
GOTERM_CC_DIRECT	GO:0031982~vesicle	31	1.51146	0.000656123	DYNC1I2, KCNE3, ECE1, CORO1C, EPS8, TUBA1C, CRACR2A, MYO6, CFL1, MVB12B, RAB29, CD59, ANXA9, KCNN4, PROM1, SYBU, PLA2G4F, RAB4A, ANXA2, STX7, MSN, BMP7, YWHAZ, BMP6, RAB11A, MYO1E, MYL6, BIN1, ARHGEF2, WDFY2, PICALM	1910	174	20580	1.91966	0.46465	0.0152349	0.0141466
GOTERM_CC_DIRECT	GO:0008305~integrin complex	10	0.487567	0.000673493	ITGB1, ITGAM, ITGB5, ITGA3, ITGA2, ITGA1, ITGB8, ITGA7, ITGAV, ITGB6	1910	28	20580	3.84817	0.473436	0.0152658	0.0141754
GOTERM_CC_DIRECT	GO:0098837~postsynaptic recycling endosome	5	0.243784	0.00094966	GRIPAP1, RAB4A, AKAP5, ZDHHC2, RAB11A	1910	6	20580	8.97906	0.595258	0.021025	0.0195232
GOTERM_CC_DIRECT	GO:0097060~synaptic membrane	12	0.58508	0.000976451	SYDE2, ITGB1, CALB2, PRKCG, RALA, SRPX2, FLRT3, ITGA3, NINJ1, LRP4, KCNK1, GPHN	1910	41	20580	3.15362	0.60546	0.0211269	0.0196178
GOTERM_CC_DIRECT	GO:0030139~endocytic vesicle	16	0.780107	0.00102298	ABCA1, RALA, SH3KBP1, STX7, LPAR2, ARRB2, PLD1, MTSS1, AMOT, EHD1, EHD4, MYO6, FFAR4, RAB17, STAM2, RAB11FIP4	1910	67	20580	2.5731	0.622571	0.02131	0.0197879
GOTERM_CC_DIRECT	GO:0030670~phagocytic vesicle membrane	17	0.828864	0.00105207	ANXA3, SNAP23, OCRL, HLA-F, CORO1A, RAB22A, RAB32, RAB20, RAC2, RAB9A, STX4, TLR6, ATP6V0D1, B2M, ATG5, RAB8B, TLR2	1910	74	20580	2.47531	0.632892	0.02131	0.0197879
GOTERM_CC_DIRECT	GO:0005902~microvillus	17	0.828864	0.00105207	FOXA1, CLIC4, OXTR, VCAM1, PLEKHG6, ICAM2, PDGFA, MSN, AQP5, MYO1E, PODXL, MYO6, ANKS4B, CD302, PROM1, TBC1D10A, PROM2	1910	74	20580	2.47531	0.632892	0.02131	0.0197879
GOTERM_CC_DIRECT	GO:0000139~Golgi membrane	87	4.24183	0.0012012	GALNT12, GPSM1, ARF3, ST6GALNAC2, B4GALT1, NUMA1, ARRB1, LDLRAD4, ZDHHC2, ZDHHC3, SHH, GLIPR2, PMEPA1, MAN1A1, RAC1, LARGE1, B2M, SYBU, SH3GLB1, RHBDF1, MAP4K2, SCARA3, DBNL, IFNGR2, SLC39A13, HLA-F, POMGNT1, ADAM17, SLC9A7, B3GNT5, MALL, RHOU, B4GALT6, ST6GALNAC4, STEAP2, ABCG1, OPTN, TLR3, NOTCH3, MARCHF2, LEPROT, NOTCH1, GCNT1, PDGFB, GNAI3, PDGFA, FURIN, SGMS2, TAPBPL, ATP2C1, PLD1, EGFR, GOL…	1910	670	20580	1.39912	0.68153	0.0238237	0.022122
GOTERM_CC_DIRECT	GO:0030425~dendrite	64	3.12043	0.00129767	ACVRL1, PRR7, BMPR2, NUMA1, RPLP0, GPHN, MT-ND1, CALB2, ARHGAP44, TUBB3, CAPN2, HOMER3, EPHB2, VSTM5, EPHB3, KPNA1, PRKCG, GRIPAP1, EPHA4, EPHA7, DBNL, ANXA3, ELOVL5, RPS6, PRSS12, MAPK8IP1, GCHFR, BIN1, MAP1B, IL1RAPL1, IL6ST, PLEC, KCNE3, SLC1A1, LRP4, SLC1A4, IGSF9, GNAI2, EFNB2, P2RY1, CKB, STX3, TRPM5, N4BP3, SRSF10, EIF4B, MARK1, FARP1, NQO1, CADM1, WFS1, PLK2, TPBG, SAMD4A, L1CAM, ADCY10, …	1910	463	20580	1.4894	0.70951	0.0252119	0.0234111
GOTERM_CC_DIRECT	GO:0005634~nucleus	616	30.0341	0.00133321	CYFIP2, RPL4, TES, RPL3, TRRAP, PHB2, BACH1, RPL6, DCAF7, RPL7, SPIB, HOXA9, UBASH3B, FAM110C, MYC, ZMIZ2, CREB3L1, ZC3H12A, MYB, PSMD1, PRKACB, JUNB, HOXA4, TMEM8B, PRKCG, GAMT, ZNF287, HES6, PRKAB2, RPL22, SOX13, DNTTIP1, MRTFA, PRKAB1, WDR77, BIN1, ZSCAN22, PSME4, RBP1, RFX5, PADI2, NHLRC1, PRKD1, OPTN, ZNF395, CDCA2, SHMT1, HSPA4L, CDCA7, CYB5R2, PPP4C, HSPH1, TERT, S100A16, NTHL1, MYO6, PDGF…	1910	6007	20580	1.10493	0.719187	0.0253844	0.0235712
GOTERM_CC_DIRECT	GO:0045202~synapse	71	3.46173	0.00138507	CYFIP2, ACHE, APP, RPL3, DOC2A, SH3KBP1, SNAP23, DOC2B, CLU, GLS, CALB2, RPS6KA3, GPR176, DPYSL3, CAPN5, ANXA9, SLC16A3, UNC13B, CHRNB1, DBNL, RPL13A, RPS3A, KCNAB2, MAPK8IP1, CACNB1, TIAM2, OLFM1, BIN1, MAP1B, DOK7, ALDH1A1, MADD, ARL8B, USP14, SLC1A4, EGFR, CORO1C, RELB, GNAI2, SDCBP, SRPX2, CHN2, DVL1, KCNMB4, STX4, DMD, GPC4, RPL15, GABRE, ASIC1, RPL19, NQO1, PTPRN2, DTNA, CADM1, SAMD4A, RPL2…	1910	527	20580	1.45164	0.732731	0.0258547	0.0240079
GOTERM_CC_DIRECT	GO:0035579~specific granule membrane	19	0.926377	0.00157205	HGSNAT, ITGAM, SNAP23, MOSPD2, ANO6, KCNAB2, TMC6, PLD1, TNFRSF1B, CKAP4, STK10, CEACAM1, RAP2B, PLAU, ITGAV, CD59, DEGS1, CD47, SLC15A4	1910	91	20580	2.2497	0.776371	0.0287805	0.0267248
GOTERM_CC_DIRECT	GO:0014069~postsynaptic density	42	2.04778	0.00162704	BMPR2, RPLP0, LRP4, ARRB1, AKAP5, ARRB2, ZDHHC2, PHB2, KALRN, GPHN, RPL6, RTN4, RPL7, CNN3, EPS8, ARHGAP44, SDCBP, FLRT3, P2RY1, DVL1, PDE4B, RPS3, DMD, HOMER3, SYNPO, PDLIM5, KPNA1, PRKCG, LYN, EPHA4, DBNL, CADM1, IQSEC1, STAT3, SEMA4C, RPS27, FABP5, MAP1B, CHMP2B, ADGRL1, PKP4, EIF3E	1910	275	20580	1.64562	0.787795	0.0292253	0.0271378
GOTERM_CC_DIRECT	GO:0042995~cell projection	31	1.51146	0.00179622	MACF1, RHOBTB1, CX3CL1, RTN4, RND1, RHOBTB2, GRK3, SCIN, SH3PXD2B, RAC2, LPXN, DMD, RAC1, PDLIM5, PROM2, ACTR3, SVIL, RRM1, DBNL, DST, ACTN1, MICAL3, SYNJ2, RHOC, ARHGAP24, RHOB, FER, ARPC2, EPPK1, RHOU, TLR2	1910	185	20580	1.80552	0.819413	0.0313015	0.0290657
GOTERM_CC_DIRECT	GO:0090575~RNA polymerase II transcription factor complex	23	1.1214	0.00180838	STAT5A, STAT5B, CEBPA, JUN, ANXA2, LMO4, NONO, STAT3, HMGA1, NR1H3, ASCL2, BACH1, DBP, TFDP2, RFX5, MAFF, MXI1, MYB, NFE2L3, JUNB, MXD3, S100A10, NFE2L2	1910	122	20580	2.03133	0.821495	0.0313015	0.0290657
GOTERM_CC_DIRECT	GO:0005923~bicellular tight junction	24	1.17016	0.0018712	PATJ, USP53, FRMD4B, CLDN2, CLDN1, TGFBR1, PARD3B, AMOT, CYTH2, CLDN3, RAP2B, CCDC85C, TRAF4, CCND1, CLDN12, PMP22, MICALL2, NHS, CTNNB1, EPPK1, ARHGEF2, SYNPO, CYTH1, CGNL1	1910	130	20580	1.98921	0.831875	0.0318103	0.0295382
GOTERM_CC_DIRECT	GO:0031264~death-inducing signaling complex	5	0.243784	0.00205284	CASP8, TRADD, FAS, RIPK1, CFLAR	1910	7	20580	7.69634	0.858621	0.0338003	0.031386
GOTERM_CC_DIRECT	GO:0098685~Schaffer collateral - CA1 synapse	21	1.02389	0.00205926	ITGB1, EPHA4, RALA, EPHA7, DGKB, SLC1A1, STAT3, WNT7A, PLAT, RAB11A, RHOB, ACTG1, AKAP12, EFNB2, PPP3CA, SNX27, ADORA2B, DVL1, CTNNB1, STX3, INA	1910	108	20580	2.09511	0.859485	0.0338003	0.031386
GOTERM_CC_DIRECT	GO:0001533~cornified envelope	14	0.682594	0.00294649	SERPINB2, ANXA2, HSPB1, KLK7, SERPINB5, SCEL, KRT17, KRT16, PKP2, PKP1, PKP4, DSG3, PI3, DSC2	1910	60	20580	2.51414	0.939747	0.0475433	0.0441474
GOTERM_CC_DIRECT	GO:0042470~melanosome	20	0.975134	0.00308029	ITGB1, CD63, AHCY, ANXA2, ATP1B3, SLC1A4, CAPG, YWHAZ, MFSD12, RAB32, GCHFR, SDCBP, MMP14, SYNGR1, TMEM33, RAB29, RAB9A, RAC1, STX3, RAB17	1910	104	20580	2.07209	0.946973	0.0488739	0.0453829
GOTERM_CC_DIRECT	GO:0030175~filopodium	17	0.828864	0.00322268	ITGB1, FARP1, EPHA4, VCAM1, B4GALT1, RAPH1, TWF2, INPPL1, MSN, ARL4C, TIAM2, PODXL, TUBB3, MYO6, DAG1, DMD, CD302	1910	82	20580	2.23381	0.953715	0.0502949	0.0467024

## Sheet: MF_direct
Category	Term	Count	%	PValue	Genes	List Total	Pop Hits	Pop Total	Fold Enrichment	Bonferroni	Benjamini	FDR
GOTERM_MF_DIRECT	GO:0005515~protein binding	1470	71.6724	3.56203e-34	ITSN2, C4BPB, CLDN2, CLDN1, TMEM92, MT-ND1, SPIB, LIPE, NSDHL, SCP2, UBASH3B, FAM110C, FAM110B, ZC3H12A, DPYSL3, PSMD1, SMCO4, PRKACB, TMEM8B, HES6, STARD3, PRKAB2, FIBCD1, DNTTIP1, MRTFA, HSPG2, PRKAB1, EML1, SLC5A6, EML4, MYL6, CLDN3, PSME4, FEZ2, RBP1, RFX5, PSME1, PSME2, UQCRC2, OPTN, COL13A1, ABCB7, HHLA2, SHMT1, PDGFB, CDCA7, PDGFA, ABCB9, TAPBPL, PLA2G6, SLC5A2, CYB5R2, C3, C5, HSPH1, LARP…	1864	12619	18908	1.18166	6.19081e-31	6.19081e-31	6.05902e-31
GOTERM_MF_DIRECT	GO:0003779~actin binding	68	3.31546	2.15966e-08	ITGB1, WIPF1, ARPC1B, INPPL1, EPS8, BAIAP2L1, PSTPIP2, CFL1, PHACTR3, DAG1, SYNPO, NCK1, PLEKHG3, ACTR3, CAP1, GAS2L3, DBNL, TPM4, DST, TMOD3, ACTN1, TPM1, VASH2, AFAP1, MRTFA, MTSS1, MTSS2, CEACAM1, PALLD, MAP1B, VCL, PLEC, MACF1, PXK, TWF2, CORO1A, CNN3, ABLIM1, ABLIM2, SCIN, ABLIM3, MICAL1, MYO6, FLNB, DMD, WASF1, PDLIM5, PDLIM4, PDLIM7, MICAL3, KLHL2, MICAL2, MSN, PARVA, ARPC5, SSH2, FMNL3, M…	1864	339	18908	2.03474	3.75342e-05	1.60914e-05	1.57489e-05
GOTERM_MF_DIRECT	GO:0005178~integrin binding	41	1.99902	2.77758e-08	ITGB1, LAMA5, APP, SEMA7A, CD151, COL16A1, ITGAM, ITGB5, LAMA3, ICAM2, FGF2, THBS1, EGFR, CX3CL1, ICAM1, ITGB8, ANXA7, DMD, ITGAV, CCN2, ITGB6, CCN1, EDIL3, LYN, VCAM1, SYK, DST, ITGA3, ACTN1, ITGA2, ITGA1, FN1, HSPG2, FERMT1, ADAM17, MMP14, FRMD5, IL1B, ITGA7, ADAM9, MFGE8	1864	161	18908	2.5832	4.82731e-05	1.60914e-05	1.57489e-05
GOTERM_MF_DIRECT	GO:0042802~identical protein binding	233	11.3603	2.41578e-07	APP, CDA, UXS1, ABAT, AQP5, CLDN2, PHB2, CLDN1, SLC4A4, IFIT3, AQP1, RPL7, LACTB, LGALS1, UBASH3B, TRIM29, PPAT, DPYSL3, TNFSF10, HOMER3, EPHB2, B2M, TRIM21, GLUL, EPHA4, CPT1A, RPL22, SOX13, CLDN3, KATNAL1, BIN1, KCTD13, PSME2, KCTD11, PRKD1, OPTN, SMIM3, MAOB, SDC4, SHMT1, PDGFB, MGST1, PDGFA, PLA2G6, TERT, MYO6, HMOX1, SNX9, SFN, STAT5B, JUN, FN1, NMI, LYZ, ACADSB, PAICS, EHD1, PM20D2, GJB2, P…	1864	1722	18908	1.37253	0.000419775	0.000104966	0.000102731
GOTERM_MF_DIRECT	GO:0031625~ubiquitin protein ligase binding	59	2.87665	9.00098e-07	GPI, CDKN1B, SH3KBP1, UBE2D1, ARRB1, ARRB2, CLU, ACTG1, CASP8, UBASH3B, PSMD1, IKBKG, IKBKE, PRKACB, CCDC50, JAK1, KCNH2, TRAF1, AXIN2, TNFRSF1B, YWHAZ, TRAF4, TRAF3, TCP1, SLC25A5, TRIB1, TRIB2, SQSTM1, VCL, RALA, TANK, FOXO1, EGFR, RTN4, HSPD1, DNAJB2, ERBB3, BAG1, RIPK1, TNFRSF14, SNX9, CKB, PATZ1, BID, LYN, JUN, SMAD3, WFS1, ERLIN1, PA2G4, SMAD6, LRPPRC, PML, SMAD7, NFKBIA, DNAJA1, MFHAS1, PI…	1864	307	18908	1.94946	0.00156315	0.000299186	0.000292817
GOTERM_MF_DIRECT	GO:0042803~protein homodimerization activity	112	5.46075	1.03286e-06	APP, CDA, CSF1, UXS1, SPPL2A, ZDHHC2, PHB2, ZDHHC3, STK10, RUVBL2, FBXO4, PIP4K2A, B2M, TRIM21, IL6R, PDK2, SH3GLB1, KCNH2, STARD3, TPM4, ZBTB38, ACTN1, TPM1, DNTTIP1, SDCBP2, S100A6, PADI2, ABCG1, ABCB7, SHMT1, PEX11A, PDGFB, ZBTB1, PDGFA, ABCB9, CORO1A, RTN4, TERT, S100A16, IRAK2, FLRT3, PDGFC, PNPO, HMOX1, RIPK1, SNX9, TPPP, ATG7, S100A11, RAB11FIP4, MCL1, S100A10, GSTM4, STAT5B, SMAD3, CADM1,…	1864	719	18908	1.58012	0.00179351	0.000299186	0.000292817
GOTERM_MF_DIRECT	GO:0043236~laminin binding	13	0.633837	2.08829e-06	ITGB1, ACHE, ITGA3, ITGA2, LYPD3, RPSA, THBS1, CTSS, LGALS1, DAG1, ADAM9, ITGA7, AGRN	1864	26	18908	5.07189	0.00362287	0.000518492	0.000507454
GOTERM_MF_DIRECT	GO:0008134~transcription factor binding	42	2.04778	1.35624e-05	CEBPA, SP100, SMARCD3, THRA, FHL2, ARRB1, ETS1, HDAC9, CCND1, MYC, C1QBP, RNF19A, FLNA, VHL, TBL1X, JUNB, ATG7, PPARGC1B, JUN, SMAD3, PARP1, LMO4, GPX3, STAT3, HMGA1, NFATC3, HMGA2, SMARCA1, NR0B2, NFKBIA, MLXIPL, KAT2B, MDFIC, NFIA, TFDP2, CTNNB1, ARHGEF2, PPARA, TRIB1, TRIB2, MDFI, PPID	1864	209	18908	2.03846	0.0232959	0.00294642	0.0028837
GOTERM_MF_DIRECT	GO:0019838~growth factor binding	14	0.682594	2.91286e-05	RHBDF1, NRP1, EPHA7, FGFBP1, BMPR2, DUSP1, RHBDF2, OSMR, ACVR2B, TGFBR1, SDCBP, ERBB3, CCN1, IL6ST	1864	37	18908	3.83819	0.0493661	0.00562506	0.0055053
GOTERM_MF_DIRECT	GO:0005546~phosphatidylinositol-4,5-bisphosphate binding	22	1.07265	5.7698e-05	SVIL, GRAMD2A, GSDMA, SYT1, ANXA2, TWF2, CGAS, CAPG, SNX21, SYT9, SDCBP2, MTSS2, SDCBP, SCIN, SESTD1, KCNQ1, TTPA, ANXA9, STXBP6, MARK1, PICALM, PHLDA3	1864	85	18908	2.62545	0.0954177	0.0100279	0.00981443
GOTERM_MF_DIRECT	GO:0045296~cadherin binding	53	2.58411	0.000154816	ITGB1, LAD1, BMPR2, TES, PTPRM, RPL6, RPL7A, TNKS1BP1, LRRFIP1, TBC1D10A, NCK1, SH3GLB1, DBNL, YWHAZ, PKP2, PKP1, PKP4, PHLDB2, VCL, PLEC, MACF1, NOTCH3, TWF2, CAPG, EGFR, RTN4, LARP1, COBLL1, FLNA, FLNB, SNX9, SFN, RPS2, RPL15, PROM1, EPS15, YKT6, RPL23A, PARVA, PAICS, EHD1, RSL1D1, AFDN, PPFIBP1, FER, EHD4, CAPZA1, CHMP2B, CTNNB1, EIF3E, EIF4G2, CC2D1A, PICALM	1864	316	18908	1.70133	0.235927	0.0229745	0.0224854
GOTERM_MF_DIRECT	GO:0070411~I-SMAD binding	8	0.390054	0.000163779	SMAD3, SMURF1, CTNNB1, SMAD9, AXIN2, SMAD6, TGFBR1, SMAD7	1864	14	18908	5.79644	0.247738	0.0229745	0.0224854
GOTERM_MF_DIRECT	GO:0005525~GTP binding	64	3.12043	0.000175352	ARF3, RAB3A, RTCB, RASEF, CGAS, RAB22A, SEPTIN11, ARHGAP35, RND1, TUBA1C, TUBB6, TUBA1A, TUBB3, RAC2, RAC1, TGM2, RAB8B, ARL14, RHOC, RHOB, GNL3, ARL4C, RAB32, ARL4A, RAP2B, TUBB2A, RRAGD, SUCLG2, RHOU, RHOV, MOCS1, RHOQ, ARL8B, RALA, ATL3, ATL2, GNAI3, RHOBTB1, RHOBTB2, GNAI2, RAP1B, ARFRP1, NRAS, CRACR2A, RAB40B, RAB20, RAB40C, RRAS, RAB26, RAB29, PCK1, GBP4, RAB4A, GCH1, RASL10B, RAB11A, SEPTI…	1864	405	18908	1.60297	0.26272	0.0229745	0.0224854
GOTERM_MF_DIRECT	GO:0051015~actin filament binding	41	1.99902	0.000185065	MACF1, ARPC1B, TWF2, CAPG, CORO1A, EGFR, CORO1C, PANX1, ABLIM1, ABLIM2, SCIN, ABLIM3, PSTPIP2, MICAL1, MYO6, CFL1, MICALL2, FLNA, PLS3, FLNB, DMD, ACTR3, SVIL, GAS2L3, DBNL, TPM4, MYH15, ACTN1, TPM1, MICAL3, ARPC5, FMNL3, AFDN, MYO1E, FERMT1, MARCKS, ARPC2, BIN1, CAPZA1, VCL, PLEC	1864	226	18908	1.84024	0.275065	0.0229745	0.0224854
GOTERM_MF_DIRECT	GO:0044877~macromolecular complex binding	65	3.16919	0.000200139	ITGB1, PRR7, CDKN1B, THRA, NUMA1, TRADD, ARPC1B, ARRB2, CLU, ARHGAP35, PPP3CA, PPP1CC, TUBA1A, CASP8, SALL2, CCND1, MYC, CAPN2, TNKS1BP1, IKBKG, RAC1, EPHB2, UPF1, PRMT2, ITGA2, GCHFR, MAP1B, SUCLG2, UQCRC2, ATP6V0D1, PPARA, SQSTM1, BIRC2, TLR2, BIRC3, RTN4R, SF3B3, STXBP3, CAPG, HSPD1, RAP1B, SDCBP, NRAS, RRAS, RPS3, SCAP, ANKRD54, RIPK1, SKIL, JUN, LAMB3, GCH1, TGFB3, PLK2, LCA5, CFLAR, CDC42BP…	1864	415	18908	1.58878	0.293814	0.0231894	0.0226958
GOTERM_MF_DIRECT	GO:0002162~dystroglycan binding	7	0.341297	0.00027079	DAG1, AGR2, AGR3, DMD, AGRN, VCL, PLEC	1864	11	18908	6.45513	0.375433	0.0276843	0.0270949
GOTERM_MF_DIRECT	GO:0003906~DNA-(apurinic or apyrimidinic site) lyase activity	7	0.341297	0.00027079	NTHL1, APEX1, APLF, HMGA1, RPS3, APEX2, HMGA2	1864	11	18908	6.45513	0.375433	0.0276843	0.0270949
GOTERM_MF_DIRECT	GO:0019003~GDP binding	19	0.926377	0.000397984	RALA, RAB4A, RASEF, GNAI3, RAB22A, RHOB, RAP1B, NRAS, RAP2B, RAB40C, RRAS, RRAGD, RAB29, SUCLG2, RAB9A, RAB17, PCK1, ARL8B, RAB8B	1864	77	18908	2.50301	0.499343	0.0384276	0.0376095
GOTERM_MF_DIRECT	GO:0005102~receptor binding	61	2.97416	0.000534546	APP, SERPINE2, ADM, LAMC2, PLAT, CXCL1, ARRB2, CLU, CX3CL1, RND1, PANX1, SCP2, TNFSF10, EPHB2, JAK2, SCYL2, RAB8B, NCK1, SYK, FIBCD1, ITGA1, HLA-F, TGFBR1, MTSS1, IL1RAPL1, TLR6, TLR4, LEPROT, SMARCD3, HHLA2, LAMA4, LAMA3, ARPP19, C3, C5, SRPX2, FGF20, CCL2, CD58, WNT4, CD276, ABCA1, LYN, WNT10A, BTN2A2, CADM1, TNFSF15, TNFSF13, STAT3, LIF, FN1, WNT7A, MSN, BMP2, FER, IGFL4, CLCF1, TNFSF4, CAPRIN…	1864	397	18908	1.55862	0.605166	0.0444002	0.043455
GOTERM_MF_DIRECT	GO:0051019~mitogen-activated protein kinase binding	11	0.536324	0.00053596	DUSP5, DUSP10, GCH1, TNIP1, DUSP1, PTAFR, MAPKAPK2, NBR1, PRKG2, MICAL2, ARRB2	1864	31	18908	3.5994	0.606136	0.0444002	0.043455
GOTERM_MF_DIRECT	GO:0005125~cytokine activity	35	1.70648	0.000536481	GPI, CSF2, CSF1, SECTM1, TNFRSF11B, FGF2, AREG, TNFSF10, FAM3D, FAM3C, ALKAL1, WNT4, IL32, CMTM8, WNT10A, EDN1, CMTM3, TGFB3, GDF15, TNFSF15, IL34, TNFSF13, LIF, WNT7A, INHBB, BMP7, BMP6, IL1A, BMP2, TAFA5, IL23A, IFNE, IL1B, CLCF1, TNFSF4	1864	192	18908	1.84913	0.606492	0.0444002	0.043455
GOTERM_MF_DIRECT	GO:0005543~phospholipid binding	25	1.21892	0.000582518	PTAFR, NOXO1, DAPP1, ARHGAP35, SEC14L2, ARHGAP44, ANXA9, UNC13B, UNC13A, JAG1, SMURF1, PLA2G4C, ANXA5, EPDR1, SYTL5, ARHGAP26, F3, SYTL4, MTSS1, MTSS2, EPN3, BIN1, MAP1B, ABCG1, PICALM	1864	120	18908	2.11329	0.636767	0.0460189	0.0450392
