# Supplementary material for: Characterization of patient-derived intestinal organoids for modelling fibrosis in Inflammatory Bowel Disease
Source: Inflamm Res. 2024 Jun 6;73(8):1359–70. doi: 10.1007/s00011-024-01901-9 (PMC11282153; doi:10.1007/s00011-024-01901-9)
Supplement: Supplementary file 8 — Supplementary file8 (XLSX 87 KB) [file 11_2024_1901_MOESM8_ESM.xlsx]

## Sheet: BP_direct
Category	Term	Count	%	PValue	Genes	List Total	Pop Hits	Pop Total	Fold Enrichment	Bonferroni	Benjamini	FDR
GOTERM_BP_DIRECT	GO:0051301~cell division	109	3.79791	1.26837e-15	ANKLE2, CCNF, HNRNPU, BUB1B, SMC4, CDC20, PPP1CC, PTTG1, CCND1, RCC1, KNTC1, OIP5, NEK2, FBXO5, LZTS2, BORA, LIG1, SPICE1, VRK1, LIG3, KNL1, PIMREG, CDC25C, CDC25B, EML4, SGO1, SGO2, KATNAL1, KIF20B, ARL8B, TSG101, CDCA2, CDCA3, EPB41, CDCA5, BOD1L1, CDCA7, CDCA8, NCAPG, ARPP19, NCAPH, SYCE2, CCNB2, DSN1, SPAST, MAP4, TPPP, FAM83D, CDT1, RCC2, KLHL22, NDC80, TPX2, KIF18B, STAG2, UBE2S, REEP3, PPP…	2513	383	19333	2.18945	8.55238e-12	8.88241e-12	8.77079e-12
GOTERM_BP_DIRECT	GO:0030335~positive regulation of cell migration	82	2.85714	3.29667e-14	SEMA5A, ITGB1, RIPOR1, CSF2, CSF1, FAM89B, TRADD, PIK3CD, LAMC2, IRS2, CLDN1, ACTG1, PPP3CA, PLAU, GPER1, CTSH, ITGAV, CCN1, EPHA4, EDN1, MMP7, SPHK1, RRAS2, RHOC, MMP9, F3, TGFBR1, ADRA2A, FGR, ADAM17, MMP14, CLDN3, TMSB15B, IL1B, MIR181B1, ITGA5, CD274, GRB7, SEMA7A, CD151, NOTCH1, SEMA3C, PDGFB, CDKN2B-AS1, NEDD9, PDGFA, CXCR4, SEMA3F, CORO1A, THBS1, EGFR, GNAI2, PODXL, PDCD10, MGAT5, ZNF703, …	2513	264	19333	2.38955	2.30914e-10	1.15433e-10	1.13982e-10
GOTERM_BP_DIRECT	GO:0030036~actin cytoskeleton organization	57	1.98606	2.04844e-10	CXCL1, ARHGEF10L, RND3, AMOT, CSRP2, CSRP1, CFL1, RAC2, RAC1, ARFGEF3, CAP1, GAS2L3, TMOD3, ACTN1, ARHGEF17, ARHGEF18, MRTFA, SHROOM4, ADRA2A, MTSS1, PALLD, ELMO1, RHOU, RHOV, RHOQ, EPB41, PDGFA, CORO1A, FGD1, ADD1, CORO1C, CYTH2, ABLIM2, FGD6, ABLIM3, FLNA, INPP5K, DMD, NPHP4, PDLIM5, PDLIM4, PDLIM7, SPECC1, VASP, STARD13, CDC42BPB, ARPC5, ARHGAP26, SSH2, FMNL3, DIAPH1, SMTN, DIAPH3, CAPZA1, TAO…	2513	181	19333	2.42272	1.43452e-06	4.78174e-07	4.72165e-07
GOTERM_BP_DIRECT	GO:0016477~cell migration	74	2.5784	5.21106e-10	ITGB1, ITGB5, SH3KBP1, PIK3CD, TNFAIP3, LAMC1, TNFAIP1, LIMD1, RND3, TSPAN11, PHB2, RND1, SYDE2, PSTPIP2, NCK2, BDKRB1, ITGB8, ITGAV, CCN2, ITGB6, RAC1, EPHB3, NCK1, RHOC, MMP9, VAV1, RHOB, TGFBR3, CEACAM1, PALLD, KCTD13, ELMO1, ELMO2, RHOU, RHOV, CD47, MAPRE1, MET, RHOQ, CD44, CD63, CD151, SDC4, LAMA3, NTN4, NEDD9, PBXIP1, CORO1A, THBS1, CORO1C, ADGRG1, FUT8, SH3BP1, PODXL, GPC4, FAM83D, CARMIL1…	2513	271	19333	2.10072	3.6493e-06	9.12327e-07	9.00862e-07
GOTERM_BP_DIRECT	GO:0007165~signal transduction	238	8.29268	1.76291e-09	RAPH1, ELK3, RPS6KA3, PPP4R1, RASSF4, RPS6KA2, RASSF5, RASSF6, TNFSF10, CCN2, KIFAP3, CCN1, PRKACB, PRKAB2, GAPVD1, PRKAB1, IL23A, AKAP9, PRKD1, RIN1, ATF6, OPTN, PLPP1, CDC42SE1, GRB7, RRAD, PEX11A, CRABP1, IQGAP3, C3, RACGAP1, INPP5D, MICAL1, SFN, RSU1, S100A11, LYN, STARD13, NMB, DTNA, TNFSF15, RASSF9, GNG12, NET1, EXT1, ARL2BP, PTK7, GKAP1, TNFSF4, PPP1R1B, HLA-DRB1, NOX1, ACVRL1, TENM4, PTPR…	2513	1268	19333	1.44399	1.23456e-05	2.46914e-06	2.43811e-06
GOTERM_BP_DIRECT	GO:0043066~negative regulation of apoptotic process	118	4.1115	3.47315e-09	ANKLE2, MRE11, FAIM2, UBE2Z, PHB2, IFIT3, AQP1, RPS6KA3, MYC, CFL1, KIFAP3, CCN1, TMEM14A, TGM2, BNIP3L, AREL1, MSX2, RPS6, DKK1, BTC, SFRP1, YME1L1, NUPR1, ATF5, IL6ST, FAIM, MAPKAP1, HIGD1A, FOXO1, HSP90B1, SOCS2, PDCD10, BAG1, RIPK1, ATG5, MCL1, PRNP, SMAD3, PLK2, PLK1, DHCR24, SMAD6, MT3, NFKB1, AHI1, DAB2, NDUFAF4, BCL3, MDM2, CDK1, TNFAIP8, CDKN1B, KIF14, FHL2, AKR1B1, HSPB1, ADAR, CX3CL1, …	2513	530	19333	1.71282	2.43222e-05	4.05374e-06	4.0028e-06
GOTERM_BP_DIRECT	GO:0006695~cholesterol biosynthetic process	20	0.696864	2.30444e-08	SREBF1, FDPS, IDI1, G6PD, MVK, HMGCS1, CYP51A1, MSMO1, DHCR24, HMGCR, LSS, TM7SF2, ACLY, EBP, NSDHL, MVD, DHCR7, LBR, CFTR, FDFT1	2513	37	19333	4.15848	0.000161367	2.30543e-05	2.27646e-05
GOTERM_BP_DIRECT	GO:0002181~cytoplasmic translation	33	1.14983	4.01222e-08	RPL4, RPL5, RPL3, RPLP0, RPL36A, RPL10A, RPL6, RPL7, RPS4X, RPS15A, RPS16, RPS19, RPS3, RPS2, RPL18, RPS11, RPS12, RPL19, RPL21, RPS7, RPS5, RPL22, RPS6, RPL13A, RPL23A, RPSA, RPS3A, RPS27, RPS29, RPL27A, RPL37A, RPS24, RPS23	2513	90	19333	2.82084	0.000280936	3.22548e-05	3.18495e-05
GOTERM_BP_DIRECT	GO:0006915~apoptotic process	127	4.42509	4.14527e-08	CYFIP2, BUB1B, FAIM2, UBE2Z, TIAL1, RPS6KA3, LGALS1, RASSF5, ZC3H12A, RASSF6, TNFSF10, TMEM14A, TP63, ZBP1, SH3GLB1, EPHA7, AREL1, MAGI3, MADD, ELMO1, ELMO2, PRKD1, SQSTM1, PPID, FAIM, CDCA7, TNFRSF11B, FOXO1, RTN4, ZFP36L1, FXR1, INPP5D, BAG1, PMAIP1, RIPK1, CD14, ATG5, BCL2L15, MCL1, JUN, GSDMA, TNFSF15, TNFRSF9, EAF2, TNFRSF10B, DHCR24, BMX, MT3, ALOX15B, NFKB1, VIL1, NFKBIA, TPX2, DAB2, MDM2,…	2513	607	19333	1.60961	0.000290251	3.22548e-05	3.18495e-05
GOTERM_BP_DIRECT	GO:0006954~inflammatory response	94	3.27526	5.24717e-08	CXCL6, CXCL8, CSF1, PIK3CD, TNFAIP3, CXCL1, CXCL3, CXCL2, CX3CL1, RPS6KA4, POLB, NDST1, GPER1, ZC3H12A, CASP4, NFKBIZ, FFAR4, BDKRB1, ITGB6, RAC1, LGALS9, SCN1A, PARP4, TICAM2, CHUK, IL15, RIPK2, SPHK1, NFAM1, PLA2G4C, ASH1L, TNFRSF1B, TLR1, IL1A, ELF3, IL23A, IL1B, MAPKAPK2, NINJ1, PLAA, PRKD1, SMPDL3B, TLR5, GAS5, TLR4, TLR3, CD44, TLR2, SEMA7A, PXK, SGMS1, PLGRKT, PTAFR, CXCR4, LIAS, HDAC9, TH…	2513	413	19333	1.75099	0.000367392	3.344e-05	3.30198e-05
GOTERM_BP_DIRECT	GO:0000070~mitotic sister chromatid segregation	19	0.662021	5.2526e-08	SPAG5, PLK1, NCAPG2, CDCA8, KLHL22, KIF11, SMC4, NDC80, SGO1, SGO2, KIF18A, DSN1, KIF18B, ESPL1, INCENP, NUSAP1, KNTC1, NEK2, MAD2L1	2513	35	19333	4.17631	0.000367772	3.344e-05	3.30198e-05
GOTERM_BP_DIRECT	GO:0006897~endocytosis	56	1.95122	1.34042e-07	ITSN2, DENND1C, HIP1, DGKD, SH3KBP1, INPPL1, SNX10, RAB22A, LOXL2, SHH, ENPP2, ENPP1, SCARA3, GAPVD1, PRSS12, EPN3, DNM3, NPC1, HEATR5A, RHOU, RHOV, RIN1, PLA2R1, STEAP2, RHOQ, CSNK1G2, RAB7A, BECN1, MARCHF2, RAB5B, LRP1, TMPRSS5, TMPRSS4, LRP5, LRP4, TMPRSS2, MTMR9, SNX33, MTMR6, CYTH2, SNX2, MICALL1, MYO6, SNX9, EPS15, MARCHF3, ATP9A, SORT1, TMPRSS13, MYO1E, NECAP2, EHD4, ACKR4, RAB17, OCIAD2, …	2513	208	19333	2.07124	0.000938253	7.82245e-05	7.72415e-05
GOTERM_BP_DIRECT	GO:0006468~protein phosphorylation	107	3.72822	2.27687e-07	CSF2, RPS6KA4, STK10, LIPE, PPP4R1, CCND1, PPME1, PDK4, NEK2, MAP3K6, PRKACB, PDK2, MAP3K4, EIF2A, CDON, PRKCG, PRKAB2, VRK1, VRK2, PASK, HASPIN, PRKAB1, NRBP1, CDC25B, ERN2, PRKD3, MAK, MAPKAPK2, SIK3, SIK2, PRKD1, ALPK1, TRIB1, SQSTM1, CSNK1G2, SEMA7A, PXK, PDGFB, CDCA8, IQGAP3, GRK3, NUAK1, GRK2, IRAK2, DRD1, TRPM6, ST3GAL1, MARK1, LYN, PLK4, TGFB2, PLK2, PLK1, BMX, SRPK1, BMP2, FER, MEX3B, PA…	2513	503	19333	1.63652	0.00159322	0.000122653	0.000121112
GOTERM_BP_DIRECT	GO:0008284~positive regulation of cell proliferation	115	4.00697	2.67633e-07	VIPR1, CSF2, CSF1, RTKN2, TNC, IRS2, ETS1, FGF2, ACTB, FGF3, TIAL1, CDC20, MYC, FBXO5, CCN2, IL6R, SOX4, IL13RA1, KRT6A, EPHA4, RPS6, TMEM250, EREG, CDC25B, BTC, SFRP1, ADAM17, GAREM1, KIF20B, IL6ST, KMT2D, NOTCH1, PDGFB, PDGFA, TNFRSF11A, EFNB2, PDCD10, ZNF703, PDGFC, FGF20, LYN, WWTR1, TGFB2, NMB, ST8SIA1, FN1, LIF, SMARCA2, ACER2, MLXIPL, BMP2, FER, BAMBI, TNFSF4, NDUFAF4, MDM2, NOX1, EZH2, IT…	2513	553	19333	1.59985	0.00187248	0.000133874	0.000132192
GOTERM_BP_DIRECT	GO:0042493~response to drug	70	2.43902	4.79874e-07	BCAR3, OXTR, CDKN1B, PTPRM, ABAT, SLC6A3, AACS, MT-ND1, ICAM1, LGALS1, CCND1, CDH1, MYC, CASP3, CA9, HADH, B2M, TGIF1, SREBF1, SS18, CPT1A, PARP4, UGT1A1, HMGCS1, CHUK, ACSL1, ITGA3, ITGA2, SFRP1, ADAM17, NPC1, LCK, MAP1B, SCNN1B, BECN1, SEMA3C, MAOB, FECH, MGST1, XPC, TNFRSF11B, THBS1, ACACB, HSPD1, LDHA, MYO6, GNA12, HMOX1, RAD54L, FYN, DRD1, ATG5, S100A10, SNCA, LYN, ABCA2, TGFB2, JUN, STAT1, …	2513	293	19333	1.83796	0.00335492	0.000224037	0.000221222
GOTERM_BP_DIRECT	GO:0007010~cytoskeleton organization	42	1.46341	9.49656e-07	MAST3, SH3KBP1, MAPKAP1, NEDD9, TNFAIP3, LIMD1, FGD1, ADD1, PLD2, LMNB1, UGT8, ABLIM1, FGD6, ZMYM3, PSTPIP2, MICAL1, CFL1, CCL2, SH3BGRL3, APOE, MARK1, SH3D19, CCL24, SVIL, SPRYD3, DST, TPM1, MICAL2, MSN, CDC42BPB, MTOR, FMNL3, DIAPH1, DIAPH3, FMNL2, ABI2, KRT16, PALLD, ELMO2, RHOU, BRWD1, HLA-DRB1	2513	146	19333	2.21311	0.00662838	0.000415652	0.000410429
GOTERM_BP_DIRECT	GO:0008360~regulation of cell shape	43	1.49826	1.63649e-06	CDC42SE1, CYFIP1, WDR1, EPB41, SH3KBP1, LIMD1, RND3, CORO1A, MYL12A, FGD1, RND1, ZMPSTE24, PALM2AKAP2, ICAM1, FGD6, GNA12, P2RY1, RAC2, CCL2, PLXNA1, FYN, RAC1, CCL24, MYO10, TPM1, FN1, ARHGEF18, MSN, PARVA, RHOC, RHOB, FMNL3, VIL1, FGR, DIAPH1, DNMBP, FMNL2, BAMBI, TAOK2, CDC42EP3, RHOU, BRWD1, RHOQ	2513	154	19333	2.1481	0.0113949	0.000674136	0.000665665
GOTERM_BP_DIRECT	GO:0006281~DNA repair	68	2.36934	2.39218e-06	MUS81, MRE11, CGAS, BRCA1, FOXM1, BACH1, POLB, EME1, PTTG1, EXO1, KAT7, POLL, POLH, MEN1, RFC5, UPF1, PARP3, PARP4, RFC4, LIG1, KMT5C, USP3, RECQL, REV1, LIG3, EMSY, DDB2, RBX1, MSH6, RAD51C, MSH2, POLG2, FANCD2, DMC1, PSME4, INO80C, PIF1, VCP, PARPBP, CHRNA4, BOD1L1, ZBTB1, XPC, ZMPSTE24, RAD51AP1, SLX4, POLD1, UBR5, HLTF, RBBP8, RPS3, RAD54L, FANCI, POLQ, NPM1, RRM1, FANCL, XRCC3, SMARCA5, APEX…	2513	294	19333	1.77938	0.0166129	0.000930692	0.000918997
GOTERM_BP_DIRECT	GO:0045944~positive regulation of transcription from RNA polymerase II promoter	212	7.38676	2.97764e-06	TCERG1, ZNF292, HNRNPU, BACH1, ELK1, ELK3, SPIB, RPS6KA4, RPS6KA3, HOXA9, CREB3L4, MYC, CREB3L1, ZC3H12A, MYB, KAT7, CCN1, JUNB, SOX4, CDK5RAP3, TP63, CDON, RFX2, MRTFA, SOX12, IL23A, RFX5, PRKD1, ATF5, ATF6, ZNF395, HELZ2, MYO6, HLTF, HIVEP1, ZNF267, PPARGC1B, S100A10, STAT5A, WWTR1, JUN, EGR2, JAG1, FOXF2, EAF2, NFATC3, SMARCA5, LIF, MICAL2, NR1D2, NR1D1, TRERF1, SMARCA2, NFATC4, HNRNPD, ID4, E…	2513	1210	19333	1.3479	0.0206365	0.0010975	0.0010837
GOTERM_BP_DIRECT	GO:0042060~wound healing	32	1.11498	4.07313e-06	YAP1, FKBP10, SDC4, TNC, PDGFA, CELSR1, FGF2, EGFR, ELK3, AQP1, PPP3CA, ERBB3, CASP3, ERBB2, ITGB6, KRT6A, TGFB2, SMAD3, SERPINB2, DST, TPM1, NOG, ARHGEF19, CFLAR, TGFBR1, MTOR, EREG, DCBLD2, EXT1, PTK7, C6ORF89, EPPK1	2513	103	19333	2.39012	0.0281212	0.00139896	0.00138138
GOTERM_BP_DIRECT	GO:0000278~mitotic cell cycle	42	1.46341	4.19509e-06	TTYH1, DCTN1, CDCA5, CETN2, CDCA8, BUB1B, KIF11, ARPP19, AURKB, AURKA, CENPC, PPP2CB, TUBA1C, TUBB6, TUBA1A, TUBB3, MYB, PBK, NEK2, MEN1, PLK4, CDT1, DYNC1H1, IK, RRM1, PLK2, USP3, PLK1, HASPIN, NLE1, NDC80, CDC25B, CIT, EML4, CENPE, TPX2, TUBB2B, CENPF, KIF18B, TUBB2A, INCENP, TUBGCP3	2513	154	19333	2.09814	0.028951	0.00139896	0.00138138
GOTERM_BP_DIRECT	GO:0035556~intracellular signal transduction	93	3.24042	7.09113e-06	DGKE, PATJ, DGKD, CXCL8, MAST3, DGKA, HSPB1, CXCL1, NUDT4, RPS6KA4, GRIP1, RPS6KA3, RASSF5, RPS6KA2, CCN2, RAC1, MAP3K4, JAK1, PRKCG, SS18, EDN1, WSB1, UNC13A, SYK, DUSP1, SPHK1, MAGI3, NFAM1, PLA2G4C, TYK2, PASK, HASPIN, GMIP, SDCBP2, TGFBR1, NRBP1, CIT, TGFBR3, KCTD9, DEPDC7, PRKD3, LCK, MAK, MAPKAPK2, DEPDC1, SIK3, SIK2, PRKD1, ARHGEF2, SGK1, SQSTM1, SHC2, CAB39, PKN3, ARHGEF28, ADCY3, RASAL1,…	2513	453	19333	1.5794	0.0484465	0.00225724	0.00222887
GOTERM_BP_DIRECT	GO:0098609~cell-cell adhesion	48	1.67247	8.95905e-06	CYFIP2, VEZT, NLGN2, ITGAM, TTYH1, LAMA3, ICAM2, CELSR1, EGFR, CX3CL1, CNN3, ICAM1, SRPX2, LGALS1, TRIM29, CDH1, PERP, NRCAM, NPHP4, ITGAV, CD58, ANXA9, STXBP6, PDLIM5, S100A11, MPZL2, CDON, VCAM1, ANXA2, ITGA3, TMOD3, ITGA2, ITGA1, FNDC3A, VMP1, TJP1, VNN1, CDH11, CTNNB1, ELMO2, PKP4, ITGA5, DSG3, CD24, TLN1, CD44, DSC2, LIMS1	2513	191	19333	1.93337	0.0608129	0.00272784	0.00269356
GOTERM_BP_DIRECT	GO:0043123~positive regulation of I-kappaB kinase/NF-kappaB signaling	48	1.67247	1.03897e-05	CANT1, TRADD, PELI2, IFIT5, ATP2C1, MALT1, CX3CL1, EDA2R, LGALS1, TSPAN6, TNFSF10, FLNA, HMOX1, RIPK1, FYN, LGALS9, TRIM21, IKBKE, TGM2, CD74, TICAM2, CHUK, RIPK2, PLK2, TNFRSF19, TNFRSF10B, CFLAR, RHOC, MID2, FKBP1A, IL1A, PINK1, TNIP2, IL1B, TRAF5, CTNNB1, S100A4, PRKD1, UBE2V1, ALPK1, TLR4, MYD88, BIRC2, CC2D1A, CARD11, HLA-DRB1, TLR3, BIRC3	2513	192	19333	1.9233	0.0701756	0.00303163	0.00299354
GOTERM_BP_DIRECT	GO:0045727~positive regulation of translation	27	0.940767	1.36681e-05	RPL5, PTAFR, NAT10, PLD1, THBS1, FXR1, RPS4X, LARP1, MYC, ERBB2, SOX4, NIBAN1, NPM1, NSUN5, ITGA2, PASK, LARP6, MTOR, TARBP2, PINK1, KRT17, BCL3, HNRNPD, EIF3E, VIM, CPEB3, EIF4G2	2513	84	19333	2.47281	0.0912803	0.00370904	0.00366243
GOTERM_BP_DIRECT	GO:0030148~sphingolipid biosynthetic process	20	0.696864	1.42614e-05	ELOVL1, CERS4, SGMS1, ELOVL5, SPHK2, SPHK1, SPNS2, ELOVL6, SGMS2, SGPP2, SGPP1, ACER2, SGPL1, PRKD3, ORMDL2, DEGS1, PRKD1, DEGS2, PLPP1, CSNK1G2	2513	52	19333	2.95892	0.0950476	0.00370904	0.00366243
GOTERM_BP_DIRECT	GO:1901224~positive regulation of NIK/NF-kappaB signaling	24	0.836237	1.43002e-05	NFAT5, EDN1, TRADD, SPHK1, RTKN2, LAPTM5, C20ORF27, NMI, PHB2, EGFR, NR3C2, TCIM, IL23A, IL1B, RPS3, PDCD4, CD14, LGALS9, TLR4, SASH1, IL18R1, TLR3, LIMS1, TLR2	2513	70	19333	2.63767	0.0952936	0.00370904	0.00366243
GOTERM_BP_DIRECT	GO:0071356~cellular response to tumor necrosis factor	39	1.35889	1.62848e-05	CXCL8, SGMS1, TRADD, BRCA1, SLC2A4, THBS1, TANK, CLDN1, ZFP36L2, CX3CL1, ZFP36L1, ICAM1, SMPD3, AKAP12, GPER1, ZC3H12A, RPS3, CCL2, HAS2, INPP5K, RIPK1, CD58, PCK1, CCL24, EDN1, CCL22, VCAM1, CHUK, CCL20, NR1D1, NFKB1, KLF2, NFKBIA, SFRP1, MIR181B1, ARHGEF2, TNFRSF21, GSDME, NFE2L2	2513	146	19333	2.05503	0.107781	0.00407294	0.00402176
GOTERM_BP_DIRECT	GO:0007094~mitotic spindle assembly checkpoint	15	0.522648	1.78667e-05	IK, PLK1, KLHL22, BUB1B, TTK, HASPIN, NDC80, AURKB, CDC20, CENPF, NUF2, KNTC1, BUB1, SPC24, MAD2L1	2513	32	19333	3.60619	0.11761	0.0043145	0.00426029
GOTERM_BP_DIRECT	GO:0007059~chromosome segregation	25	0.87108	1.99446e-05	TOP2A, CDCA2, NUMA1, HJURP, TTK, BRCA1, CENPC, DSN1, NUF2, RPS3, RCC1, OIP5, NEK2, CDT1, SPAG5, NDC80, SRPK1, SGO1, CENPE, CENPF, CENPH, INCENP, SLC25A5, SPC24, ARL8B	2513	76	19333	2.53066	0.130358	0.00450555	0.00444893
GOTERM_BP_DIRECT	GO:0009267~cellular response to starvation	25	0.87108	1.99446e-05	RIPOR1, BMPR2, WDR45B, PCSK9, WDR45, FOXO1, MAP1LC3B, LAMP2, PDK4, ATG7, FADS1, ATG5, WNT4, SREBF1, MARS1, INHBB, WIPI2, DNAJC15, MTOR, ELAPOR1, SFRP1, RRAGD, JMY, GAS6, DSC2	2513	76	19333	2.53066	0.130358	0.00450555	0.00444893
GOTERM_BP_DIRECT	GO:0000281~mitotic cytokinesis	23	0.801394	2.20782e-05	PDCD6IP, PLK1, CKAP2, CDCA8, SNX33, RHOC, CENPA, AURKB, RHOB, CIT, ANLN, SPAST, ESPL1, RACGAP1, INCENP, CFL1, NUSAP1, TRIM36, SNX9, EXOC6, KIF20A, LZTS2, EXOC2	2513	67	19333	2.64095	0.143256	0.00483168	0.00477097
GOTERM_BP_DIRECT	GO:0007155~cell adhesion	107	3.72822	2.40168e-05	SEMA5A, SPON2, COL16A1, CSF3R, COL12A1, TNC, INPPL1, ICAM2, CLDN1, ICAM1, LOXL2, PNN, NRCAM, CCN2, CCN1, CD177, CDON, EPHA4, RPSA, ATP1B1, CLDN6, AZGP1, ADAM17, CLDN3, NINJ1, CERCAM, TLN1, DSC2, VCL, CD151, TTYH1, TROAP, LY9, EFNB2, ADGRG1, NUAK1, PODXL, LPXN, TOR1A, VCAM1, FN1, PARVA, L1CAM, BMX, FERMT1, AFDN, PPFIBP1, FER, PTK7, CD24, ITGB1, ACHE, PTPRU, ITGAM, B4GALT1, ITGB5, LAMC2, LAMC1, HAP…	2513	555	19333	1.48319	0.154808	0.00509666	0.00503262
GOTERM_BP_DIRECT	GO:0007015~actin filament organization	37	1.2892	2.5474e-05	HIP1, SH3KBP1, INPPL1, RND3, CORO1A, RND1, CORO1C, SH3BP1, TMSB4X, MYO6, XIRP1, NCK2, RAC2, RAC1, PPARGC1B, NCK1, CARMIL1, TPM4, TPM3, TPM2, TMOD3, ACTN1, TPM1, RHOC, SORBS3, SHROOM4, RHOB, MYO1D, MYO1E, MARCKS, MYO5B, TMSB15B, ELMO1, ELMO2, ARHGEF2, DBN1, BCAR1	2513	138	19333	2.06267	0.16339	0.00524689	0.00518096
GOTERM_BP_DIRECT	GO:0010628~positive regulation of gene expression	102	3.55401	2.7726e-05	RPL5, CSF2, CSF1, TNC, PRDM1, ETS1, CLU, FGF2, FGF3, ACTG1, MYC, RPS6KA2, LAMP3, ZC3H12A, LGALS9, CCN2, RPS7, DKK1, PRKAB1, LGALS9C, LGALS9B, ADAM19, OLFM1, CLDN3, ADTRP, DNMT1, NOTCH1, PDGFB, CDKN2B-AS1, IQGAP3, PDCD10, UBR5, FGF20, RIPK1, DRD1, MARK1, WNT10A, SMAD3, FN1, LIF, MSN, BMP7, MT3, NR0B2, AFDN, BMP2, ID4, MDM2, CDK1, MYD88, NFE2L2, BMPR2, CXCL8, PIK3CD, ARRB2, BRCA1, NR2E3, ROBO1, PPP…	2513	525	19333	1.49468	0.17648	0.00554758	0.00547787
GOTERM_BP_DIRECT	GO:0032760~positive regulation of tumor necrosis factor production	31	1.08014	3.27085e-05	SPON2, PTAFR, ZBTB20, HSPB1, SELENOK, THBS1, CLU, HSPD1, IFIH1, AKAP12, RIPK1, CD14, LGALS9, SYK, IFNGR1, SPHK2, RIPK2, STAT3, NFATC4, TLR1, IL1A, OAS1, FRMD8, IL23A, OAS3, MAPKAPK2, ARHGEF2, TLR4, MYD88, TLR3, TLR2	2513	108	19333	2.20823	0.20472	0.00636271	0.00628275
GOTERM_BP_DIRECT	GO:0001934~positive regulation of protein phosphorylation	50	1.74216	3.4921e-05	FBH1, FGF2, FGF3, CCND1, GPER1, CCN2, RAC1, CCN1, CDON, EPHA7, ANXA2, AXIN2, MMP9, RAP2A, ADAM17, CLDN3, INCENP, IL1B, ADTRP, WDFY2, GAS6, SQSTM1, SEMA7A, PELI2, CDCA8, PLA2G6, IQGAP3, EGFR, AURKB, CAMKK2, FXR1, C3, ERBB2, P2RY1, FGF20, RIPK1, PROM2, NIBAN1, LYN, CD74, ODAM, RARRES2, HSPA2, MT3, MOB1A, BMP2, DAB2, PINK1, FAS, HLA-DRB1	2513	212	19333	1.81443	0.216948	0.0066095	0.00652645
GOTERM_BP_DIRECT	GO:0032869~cellular response to insulin stimulus	31	1.08014	3.95868e-05	CYFIP1, ERRFI1, C2CD5, PCSK9, IRS2, SLC2A4, HDAC9, FOXO1, ZFP36L1, MYC, PPAT, UCP2, ENPP1, INPP5K, PCK1, RAB8B, STAT1, RARRES2, MARS1, INHBB, CFLAR, FER, CEACAM1, RAB31, PNPLA3, LPIN1, CPEB2, FBP1, LPIN2, RHOQ, VAMP2	2513	109	19333	2.18797	0.242121	0.00729543	0.00720376
GOTERM_BP_DIRECT	GO:0010718~positive regulation of epithelial to mesenchymal transition	19	0.662021	4.09409e-05	WWTR1, TGFB2, SMAD3, AXIN2, BMP7, TGFBR1, MTOR, LOXL2, OLFM1, DAB2, BMP2, GLIPR2, BAMBI, IL1B, ZNF703, GCNT2, CTNNB1, EZH2, BCL9L	2513	51	19333	2.86609	0.249274	0.00735152	0.00725914
GOTERM_BP_DIRECT	GO:0045471~response to ethanol	36	1.25436	4.45238e-05	MAOB, PSMD14, FECH, SETD7, TNC, ABAT, HMGCR, TNFRSF11A, SLC2A4, RPL10A, CLDN1, AACS, SLC6A3, ICAM1, EEF1B2, POLB, RPS4X, RGS2, CCND1, MYC, FYN, CD14, SREBF1, ACTR2, CPT1A, G6PD, VCAM1, STAT3, GGH, NR0B2, TJP1, CLDN3, CDK1, CYP2E1, MYD88, BIRC2	2513	136	19333	2.03643	0.267877	0.00777635	0.00767863
GOTERM_BP_DIRECT	GO:0032496~response to lipopolysaccharide	40	1.39373	4.6472e-05	NOTCH1, CSF1, MAOB, HMGB2, MGST1, TNFRSF11A, LIAS, CLDN1, HSPD1, AKAP12, RPS6KA3, DUSP10, CASP3, NOCT, BDKRB1, LGALS9, PCK1, SNCA, JUN, EDN1, VCAM1, UGT1A1, GCH1, CHUK, RPL13A, GNG12, SOD2, SMAD6, NFKB2, TJP1, FER, GJB2, ADAM17, IL1B, MAPKAPK2, REN, TRIB1, TLR4, TLR2, IFNAR1	2513	158	19333	1.94764	0.277798	0.00777635	0.00767863
GOTERM_BP_DIRECT	GO:0048661~positive regulation of smooth muscle cell proliferation	23	0.801394	4.73534e-05	NOTCH3, EDN1, STAT1, ITGA2, PTAFR, PDGFB, AKR1B1, HMGCR, FGF2, THBS1, EGFR, CX3CL1, MTOR, EREG, SMPD3, MYC, MYB, HMOX1, IL6R, TLR4, MYD88, NOX1, TGM2	2513	70	19333	2.52776	0.282243	0.00777635	0.00767863
GOTERM_BP_DIRECT	GO:0007229~integrin-mediated signaling pathway	31	1.08014	4.77486e-05	ITGB1, SEMA7A, COL16A1, ITGAM, ITGB5, LAMA3, ADAM22, NEDD9, FUT8, ITGB8, ITGAV, CCN2, ITGB6, SYK, DST, ITGA3, ITGA2, RCC2, ITGA1, NME2, FN1, VAV1, FGR, FERMT1, CEACAM1, CD47, PRKD1, ITGA5, TLN1, BCAR1, ITGB3BP	2513	110	19333	2.16808	0.284226	0.00777635	0.00767863
GOTERM_BP_DIRECT	GO:0042127~regulation of cell proliferation	41	1.42857	4.99506e-05	CDKN1B, BMPR2, TES, CDCA7, TNC, XIAP, HOXD13, PRDM1, FOXM1, NDRG1, CLU, SHH, NUAK1, ERBB3, PLAU, RBBP9, BID, EPS15, JUNB, S100A11, STAT5A, TGFB2, JUN, IL4R, JAG1, FANCL, STAT1, TNFRSF9, STAT2, STAT3, TPD52L2, GNL3, NFKBIA, SQLE, CXCL11, RPA3, ARHGEF2, PLCD3, SGK1, BIRC2, EZH2	2513	164	19333	1.9233	0.29518	0.00795009	0.00785019
GOTERM_BP_DIRECT	GO:0009615~response to virus	31	1.08014	5.74013e-05	CREBZF, CXCR4, HSPB1, ADAR, ENO1, IFIT1, DDX60, CLU, IFIT3, OASL, IFIH1, RPS15A, DHX58, CFL1, ITGB8, ITGB6, IVNS1ABP, IFNAR2, CCL22, CHUK, IFNGR1, IFNGR2, MX1, NMI, FGR, OAS1, OAS3, TNFSF4, BCL3, XPR1, IFNAR1	2513	111	19333	2.14855	0.331014	0.00893292	0.00882067
GOTERM_BP_DIRECT	GO:0001666~response to hypoxia	44	1.5331	6.82495e-05	ACVRL1, BECN1, CDKN1B, AHCY, CHRNA4, PDGFA, CXCR4, PLAT, ABAT, LIMD1, ETS1, THBS1, ASCL2, HK2, APOLD1, HSPD1, HSP90B1, LOXL2, LDHA, PLAU, CASP3, UCP2, MYB, HMOX1, CA9, ARNT2, TGFB2, VCAM1, SMAD3, ITGA2, MTHFR, ATP1B1, SOD2, MT3, SOD3, TGFBR3, IL1A, BMP2, ADAM17, MMP14, CLDN3, CD24, BIRC2, TLR2	2513	183	19333	1.84973	0.379958	0.0103902	0.0102597
GOTERM_BP_DIRECT	GO:0006935~chemotaxis	33	1.14983	7.40096e-05	CXCL6, RALA, CXCL8, PLGRKT, PTAFR, MOSPD2, CXCR4, CXCL1, PLA2G6, PLD1, FGF2, CXCL14, CXCL2, CX3CL1, TYMP, AMOT, C5, PLAU, ENPP2, RAC2, CCL2, LGALS9, CCN1, CMTM7, CCL24, CCL22, CMTM3, CCL20, RARRES2, L1CAM, FER, CXCL11, ACKR4	2513	123	19333	2.06403	0.404473	0.0110274	0.0108889
GOTERM_BP_DIRECT	GO:0045892~negative regulation of transcription, DNA-templated	110	3.83275	8.41297e-05	CSF2, ARID4A, ENO1, PHB2, LOXL2, ELK3, CREB3L1, SCMH1, MYB, ZNF568, KAT7, TP63, MEN1, TLE2, MSX2, ZBTB38, EREG, ERN2, EID1, SFRP1, HSBP1L1, ATF5, SF1, NOTCH1, TCF7, PDGFB, FOXO1, MBTD1, HMBOX1, SBNO2, DHRS7B, ZNF703, INPP5K, PPARGC1B, WNT4, SNX6, JUN, SMURF2, FOXF2, PHF12, NR1D2, FOXN3, NR1D1, PARP14, TRERF1, BMP7, MT3, SMARCA2, NR0B2, MLXIPL, BMP2, RIOX1, TNFSF4, BCL3, BHLHE40, ID4, UBA3, MDM2, …	2513	591	19333	1.4319	0.445221	0.0121899	0.0120368
GOTERM_BP_DIRECT	GO:0001837~epithelial to mesenchymal transition	18	0.627178	8.52931e-05	TGFB2, DDX5, AKNA, NOTCH1, FOXF2, NOG, BMP7, TGFBR1, LOXL2, TGFBR3, BMP2, SP6, FLNA, CTNNB1, SNAI2, S100A4, FAM83D, WNT4	2513	49	19333	2.82607	0.449723	0.0121899	0.0120368
GOTERM_BP_DIRECT	GO:0008285~negative regulation of cell proliferation	90	3.13589	9.06549e-05	ACVRL1, PTPRU, CDKN1B, TES, CXCL8, B4GALT1, SERPINE2, INPPL1, CXCL1, ADARB1, NR2E3, ETS1, FGF2, IFIT3, TIAL1, RASSF5, GPER1, RPS6KA2, NCK2, KIFAP3, LZTS2, SOX4, MEN1, FGFBP1, MSX2, DUSP1, TESC, ITGA1, P3H3, AXIN2, PROX1, CGRRF1, EREG, IL1A, SFRP1, AZGP1, ZEB1, CLDN3, IRF1, IL1B, TAX1BP3, TFF1, IRF6, NUPR1, ATF5, PLPP1, TLR2, BECN1, TSG101, NOTCH1, PTH2, THBS1, NDRG1, DNAJB2, ADGRG1, RNF139, TMEM1…	2513	464	19333	1.49221	0.470004	0.0124902	0.0123333
GOTERM_BP_DIRECT	GO:0071897~DNA biosynthetic process	14	0.487805	9.09611e-05	POLQ, LIG1, SPHK1, LIG3, LIN9, POLB, SMPD3, CENPF, POLG2, POLD1, TK2, POLL, CCN2, POLH	2513	32	19333	3.36577	0.471139	0.0124902	0.0123333
GOTERM_BP_DIRECT	GO:0006974~cellular response to DNA damage stimulus	60	2.09059	9.28927e-05	H2AX, TOP2A, MRE11, FBH1, SETD7, CGAS, BRCA1, CHD2, POLB, PIDD1, CCND1, MYC, CASP3, ZC3H12A, MACROD1, TP63, MEN1, PARP4, ATMIN, DTX3L, ZBTB38, UBE2E2, VRK1, DDB2, RBX1, PSME4, MAPKAPK2, SGK1, DTL, YAP1, NFAT5, VCP, UBA7, BOD1L1, ZBTB1, XIAP, TANK, FOXO1, RAD51AP1, NUAK1, OARD1, UBR5, RPS3, PMAIP1, SUSD6, RBBP6, LYN, POLQ, ATAD5, FANCL, XRCC3, MTOR, ACER2, CUL4A, UBE2T, TAOK2, BCL3, APLF, NABP1, R…	2513	279	19333	1.65445	0.478245	0.0125101	0.0123529
GOTERM_BP_DIRECT	GO:0042981~regulation of apoptotic process	53	1.84669	0.000124098	USP36, TNFAIP8, HIP1, DDX42, CLU, ETS1, ACTB, LGALS1, RASSF5, RASSF6, CASP4, PEA15, IFT57, CCNL1, TGM2, BOK, KPNA1, TOMM70, ACTN1, NME2, TRAF1, TOX3, TRAF4, TRAF3, TRAF5, MADD, SGK1, BIRC2, CARD11, BIRC3, VCP, PHLPP1, LRP5, XIAP, MALT1, RTN4, MBTD1, RPS3, HS1BP3, BRD8, APOE, BCL2L15, MCL1, STAT1, TNFRSF10B, CFLAR, ACER2, PINK1, BCL3, SARM1, ANP32E, FAS, BCAR1	2513	240	19333	1.69891	0.580675	0.0163973	0.0161912
GOTERM_BP_DIRECT	GO:0045921~positive regulation of exocytosis	12	0.418118	0.000134559	CADPS2, RAB2B, RAB3A, ANXA2, RAB9A, STXBP5, PLA2G6, SYTL4, CFTR, UNC13D, S100A10, SNCA	2513	25	19333	3.69273	0.610302	0.0174504	0.0172311
GOTERM_BP_DIRECT	GO:0010971~positive regulation of G2/M transition of mitotic cell cycle	13	0.452962	0.000137215	RRM1, SMARCD3, RCC2, VPS4B, HSPA2, CDC25C, RAB11A, CDC25B, RAD51C, CCND1, CDK1, FBXO5, DTL	2513	29	19333	3.44867	0.617482	0.0174712	0.0172516
GOTERM_BP_DIRECT	GO:0050729~positive regulation of inflammatory response	30	1.0453	0.000145494	TRADD, ETS1, EGFR, CX3CL1, HSPD1, LGALS1, CASP4, NFKBIZ, RIPK1, TGM2, SNCA, ZBP1, CCL24, IL15, ITGA2, NMI, NEAT1, NFKBIA, TNIP1, IL23A, IL1B, TNFSF4, NINJ1, MIR181B1, PDCD4, CD47, ZP3, TLR4, TLR3, TLR2	2513	111	19333	2.07924	0.639032	0.0181945	0.0179659
GOTERM_BP_DIRECT	GO:0016126~sterol biosynthetic process	10	0.348432	0.00016718	CYB5R2, SQLE, ERG28, EBP, MSMO1, HMGCR, DHCR7, LBR, TM7SF2, FDFT1	2513	18	19333	4.274	0.6899	0.0205397	0.0202816
GOTERM_BP_DIRECT	GO:0008283~cell proliferation	43	1.49826	0.000185656	USP13, YAP1, MRE11, CSF2, LRP1, MKI67, NR2E3, AURKB, GNAI2, ZFP36L1, RAP1B, NDST1, LARP1, MYC, LIPG, NBN, RAC1, FAM83D, BUB1, CDK5RAP3, TP63, FAM83B, E2F8, CD74, JUN, ATAD5, SPHK2, TXNRD1, ITGA2, SPHK1, STAT3, AXIN2, CDC25C, SDCBP2, PAX1, GNL3, CUL4A, BTC, FER, TACC3, YME1L1, TFF1, CSPG4	2513	185	19333	1.78815	0.727541	0.0224163	0.0221346
GOTERM_BP_DIRECT	GO:0007052~mitotic spindle organization	19	0.662021	0.000210887	DYNC1H1, CEP126, PLK2, PLK1, CDCA8, TTK, WDR62, KIF11, NDC80, AURKB, AURKA, CENPE, CENPH, INCENP, NUF2, SBDS, TACC3, RCC1, MAP4	2513	57	19333	2.5644	0.771677	0.0250312	0.0247166
GOTERM_BP_DIRECT	GO:0044319~wound healing, spreading of cells	9	0.313589	0.000220819	CEACAM1, CD151, TOR1A, PDCD10, MRTFA, FLNA, CCN1, RHOC, CD44	2513	15	19333	4.61592	0.787022	0.0257733	0.0254494
GOTERM_BP_DIRECT	GO:0048870~cell motility	15	0.522648	0.000235529	DST, DSTN, PLD1, ETS1, TGFBR1, ACTB, PLD2, MMP14, ADAM17, SRPX2, CFL1, ENPP2, ELMO1, ELMO2, RAC1	2513	39	19333	2.95892	0.807874	0.0270395	0.0266997
GOTERM_BP_DIRECT	GO:0001525~angiogenesis	54	1.88153	0.000262447	ACVRL1, CLIC4, CXCL8, PDCD6, TNFAIP2, EMC10, AMOT, ACTG1, ELK3, ZC3H12A, NRCAM, ITGAV, CCN2, EPHB3, HTATIP2, TNFRSF12A, ANXA2, SYK, YWHAZ, RHOB, EREG, TGFBR3, MMP14, CEACAM1, COL4A2, NINJ1, MMP19, PRKD1, ITGA5, MFGE8, PDGFA, APOLD1, TYMP, ARHGAP22, ADGRG1, SRPX2, RNF213, PDCD10, FLNA, CCL2, HMOX1, JUN, JAG1, COL22A1, ERAP1, FN1, WNT7A, ARHGAP24, WARS1, FMNL3, CSPG4, PLCD3, RAMP1, NOX1	2513	253	19333	1.64203	0.84089	0.0296439	0.0292713
GOTERM_BP_DIRECT	GO:0051639~actin filament network formation	8	0.278746	0.000269981	CARMIL1, FHOD1, ACTN1, SPIRE2, COBL, SPIRE1, PLS3, ARPC5	2513	12	19333	5.1288	0.849069	0.0300107	0.0296336
GOTERM_BP_DIRECT	GO:0006260~DNA replication	31	1.08014	0.000305695	PIF1, REPIN1, POLB, ORC6, SLX4, ORC1, POLD1, KAT7, POLL, RBBP6, POLH, RFC5, UPF1, RRM1, RFC4, RRM2, LIG1, RMI1, DONSON, REV1, LIG3, ADRA2A, TICRR, DBF4, POLG2, NFIA, RPA3, NFIC, CDK1, LPIN1, DTL	2513	121	19333	1.97098	0.882476	0.0334498	0.0330294
GOTERM_BP_DIRECT	GO:0007018~microtubule-based movement	25	0.87108	0.000315616	DNAH3, DYNC1I2, DNAH1, DNAH5, KIF14, DNHD1, KIF12, KIF11, KLC3, KLC2, KIF1C, KIF3C, KIFAP3, DYNC1H1, DYNLT3, KIF24, CENPE, KIF18A, DYNC1LI2, KIF18B, KIF2C, KIF20A, DYNLRB1, KIF20B, ACTR10	2513	89	19333	2.16101	0.890366	0.034004	0.0335767
GOTERM_BP_DIRECT	GO:0051726~regulation of cell cycle	65	2.26481	0.000367322	ITGB1, CDKN1B, CXCL8, CCNF, BRCA1, JADE2, ADARB1, FOXM1, FGF2, ACTB, CCND1, MYC, GPER1, KAT7, NBN, CCNL1, JUNB, DUSP1, CGRRF1, TGFBR1, ERN2, IRF1, MADD, IRF6, KIF20B, DTL, PRR11, BIRC2, BIRC3, INO80C, TSG101, NOTCH1, XIAP, LIN9, THBS1, MBTD1, PCBP4, ZNF703, E2F2, DMD, BRD8, SKIL, TCF7L2, CGREF1, PRNP, TGFB2, CDKN2B, JUN, CDKN2C, SMAD3, PLK1, STAT3, DHCR24, WDR12, PER2, MLXIPL, TFAP4, CCNG1, JMY, …	2513	324	19333	1.54339	0.923681	0.0389751	0.0384853
GOTERM_BP_DIRECT	GO:0045740~positive regulation of DNA replication	13	0.452962	0.000410276	BCAR3, CDT1, JUN, ATAD5, SMARCA5, TNFAIP1, EGFR, EREG, CDK1, KCTD13, KAT7, RAC1, LPIN1	2513	32	19333	3.12536	0.943513	0.0428671	0.0423284
GOTERM_BP_DIRECT	GO:0070371~ERK1 and ERK2 cascade	18	0.627178	0.000416245	DUSP5, EDN1, OXTR, BTN2A2, RIPK2, FGF2, IQGAP3, YWHAZ, MT3, ZFP36L2, ZFP36L1, MYC, GRB10, CDK1, CTSH, ITGAV, LGALS9, TLR4	2513	55	19333	2.51777	0.945827	0.0428671	0.0423284
GOTERM_BP_DIRECT	GO:0043065~positive regulation of apoptotic process	66	2.29965	0.000427258	ITGB1, TOP2A, TNFAIP8, B4GALT1, TRADD, UBE2Z, CLU, PIDD1, LGALS1, GPER1, RPS6KA2, CASP3, TNFSF10, ARL6IP5, CCN1, SOX4, TGM2, BOK, ZBP1, BNIP3L, TNFRSF12A, PRMT2, SPHK2, DUSP1, RIPK2, RPS6, ANO6, MMP9, TGFBR1, RHOB, OLFM1, SFRP1, NUPR1, ATF6, SQSTM1, TLR3, PPID, SLC27A4, FOXO1, HSPD1, BCLAF1, LDHA, PNMA1, INPP5D, HMOX1, PMAIP1, RIPK1, BID, ATG7, MCL1, SNCA, IP6K2, JUN, TNFRSF10C, TNFRSF10B, PNMA2,…	2513	332	19333	1.52937	0.949849	0.0433636	0.0428187
GOTERM_BP_DIRECT	GO:0007160~cell-matrix adhesion	28	0.97561	0.000443344	ITGB1, CD63, SNED1, ITGAM, ITGB5, LYPD3, NID1, TNN, ITGB8, ITGAV, CCN2, ITGB6, RAC1, STRCP1, TMEM8B, VCAM1, ITGA3, ITGA2, ITGA1, FN1, EPDR1, L1CAM, FERMT1, CTNNB1, ITGA5, HPSE, CD44, VCL	2513	107	19333	2.01317	0.955195	0.0440455	0.043492
GOTERM_BP_DIRECT	GO:1902042~negative regulation of extrinsic apoptotic signaling pathway via death domain receptors	12	0.418118	0.000446556	ITPRIP, PEA15, HMGB2, TNFAIP3, HMOX1, FAIM2, BRCA1, CFLAR, ARHGEF2, RFFL, ICAM1, FAIM	2513	28	19333	3.29708	0.956192	0.0440455	0.043492
GOTERM_BP_DIRECT	GO:0045893~positive regulation of transcription, DNA-templated	126	4.39024	0.000463477	RORC, ETS1, FGF2, ELK1, ACTB, ETS2, CDH1, MYC, MYB, TRIM21, SOX4, TP63, KCNH2, ACTN1, MID2, SFRP1, MAK, NUPR1, TRIM16, UBE2V1, ATF5, INO80C, TSG101, NOTCH1, PDGFB, XPC, FOXO1, MBTD1, SEC14L2, HMBOX1, WBP2NL, INPP5K, APOE, SNX5, WNT4, JUN, EGR2, SMAD3, FOXF2, FZD7, NFATC3, ESRRG, NR1D2, NR1D1, TRERF1, BMP7, MT3, SMARCA2, NR0B2, NFKB1, MLXIPL, BMP2, ARL2BP, BAMBI, BCL3, JMY, HNRNPD, HLA-DRB1, PICAL…	2513	724	19333	1.33887	0.961089	0.0450796	0.0445131
GOTERM_BP_DIRECT	GO:0060333~interferon-gamma-mediated signaling pathway	8	0.278746	0.000519303	SP100, IFNGR1, STAT1, IFNGR2, IRF1, TYK2, NMI, JAK1	2513	13	19333	4.73427	0.973685	0.0498176	0.0491915

## Sheet: CC_direct
Category	Term	Count	%	PValue	Genes	List Total	Pop Hits	Pop Total	Fold Enrichment	Bonferroni	Benjamini	FDR
GOTERM_CC_DIRECT	GO:0005829~cytosol	1055	36.7596	6.35194e-59	ITSN2, LACTB, LIPE, PSMD2, FAM110B, DPYSL3, PSMD1, PRKACB, STARD3, PRKAB2, MRTFA, GAPVD1, PRKAB1, EML4, PSME4, RBP1, PSME1, PSME2, ATF5, ATF6, OPTN, CDCA2, CDCA3, SHMT1, CDCA5, CRABP1, CDCA7, MTMR9, NCAPG, CDCA8, PLA2G6, IQGAP3, NCAPH, MTMR6, GIGYF2, DYNC2LI1, RNF213, HSPH1, LARP1, MYO6, PDGFC, PIP5K1B, SFN, RSU1, ATG7, PPARGC1B, ATG5, GSTM4, LYN, JUN, MTERF4, FERMT1, SULT1B1, PPFIBP1, PPFIBP2, P…	2613	5520	20580	1.50529	7.30473e-56	7.30473e-56	6.62507e-56
GOTERM_CC_DIRECT	GO:0016020~membrane	695	24.216	5.915e-29	CYFIP2, RPL4, RPL5, ANKLE2, TMEM94, NPIPB12, HNRNPU, EMC10, ENO1, SLC4A4, TMEM91, CLDN1, TMEM92, RPL6, RPL7, LIPE, PSMD2, CREB3L1, EVA1C, PSMD1, SMCO4, CDK5RAP3, PRKCG, RPL21, C5ORF15, NUP210, FNDC3B, FNDC3A, SYTL4, UNC13D, LRRC37B, SLC5A6, EML4, DYNC1LI2, CLDN3, RNF128, PRKD3, YME1L1, PSME2, ASPHD2, PRKD1, ATF6, PRR11, PI4K2A, TMEM238L, TTYH1, ABCB7, PDGFB, ENDOD1, PDGFA, MTMR9, NCAPG, SLC5A1, S…	2613	3789	20580	1.44466	6.80225e-26	3.40113e-26	3.08467e-26
GOTERM_CC_DIRECT	GO:0005737~cytoplasm	946	32.9617	8.73757e-28	ITSN2, UXS1, CLDN1, SPIB, UBASH3B, ZC3H12A, DPYSL3, STARD3, PRKAB2, RFX2, MRTFA, PRKAB1, EML4, CLDN3, PSME1, PSME2, CYP2E1, OPTN, PARPBP, SHMT1, CDCA5, CRABP1, TPRG1L, PDGFB, MTMR9, NCAPG, IQGAP3, LYPD6, NCAPH, MTMR6, DYNC2LI1, RNF213, HSPH1, LARP1, CYP2B6, MYO6, CFAP69, SFN, ATG7, ATG5, GSTM4, LYN, NR0B2, LARP6, FERMT1, SULT1B1, PKIB, PRXL2A, PRXL2B, PKIA, C6ORF89, SASS6, DZIP3, EZH2, ARF3, MTMR…	2613	5593	20580	1.33215	1.00482e-24	3.3494e-25	3.03776e-25
GOTERM_CC_DIRECT	GO:0005925~focal adhesion	139	4.84321	4.49202e-27	RPL4, CYFIP1, RPL5, TES, RPL3, TNC, DIXDC1, RPL10A, ACTB, RPL6, ICAM1, ACTG1, RPL7, PPP1CC, RPS16, RPS19, PLAU, CFL1, CAPN5, DAG1, RPS11, B2M, TGM2, TLE2, TPM4, RPS7, RPS5, ACTN1, RPL22, AFAP1, LMO7, ADAM17, TLN1, PHLDB2, VCL, GRB7, CD151, SDC4, HSP90B1, CORO1C, CNN3, ARHGAP22, EFNB2, FLRT3, LPXN, RSU1, VASP, CAV2, LAYN, MSN, PARVA, ARPC5, ARHGAP26, L1CAM, ALOX15B, ARHGAP24, FERMT1, PPFIBP1, DAB2…	2613	425	20580	2.57592	5.16582e-24	1.29146e-24	1.17129e-24
GOTERM_CC_DIRECT	GO:0070062~extracellular exosome	447	15.5749	4.38275e-26	CYFIP2, ITSN2, RPL4, CYFIP1, RPL5, PATJ, RPL3, UXS1, COL12A1, ENO1, SLC4A4, PSMD2, PGAP6, PIP4K2C, PRKACB, RPL22, PDZK1, MTAP, PSME1, PSME2, TTYH3, SHMT1, TPRG1L, ENDOD1, NEDD4L, SLC5A1, SLC5A2, C3, C5, LDHA, HSPH1, S100A16, MYO6, PDGFC, SFN, RSU1, PROM1, ST3GAL1, S100A11, S100A10, PROM2, LYN, ST13, FN1, LYZ, EHD4, B4GAT1, PRXL2B, HLA-DRB1, ARF3, LAD1, SERPINA1, MTMR11, TUT4, ARPC1B, RPLP0, QPRT,…	2613	2219	20580	1.58656	5.04017e-23	1.00803e-23	9.14243e-24
GOTERM_CC_DIRECT	GO:0005654~nucleoplasm	689	24.007	4.24629e-22	RPL5, POP4, NPIPB12, HNRNPU, ADARB1, BACH1, SMC4, ELK1, TSEN54, TMEM92, ELK3, HOXA9, CREB3L4, MYC, PSMD2, ZC3H12A, MYB, PIP4K2A, PSMD1, PIP4K2C, PRKACB, JUNB, STARD3, PRKAB2, REV1, DNTTIP1, MRTFA, SOX12, PRKAB1, EID1, MTAP, PRKD3, PSME4, RBP1, RFX5, PSME1, PSME2, HOXB8, LETMD1, ATF5, ATF6, OPTN, SF1, ASF1B, PIF1, ZNF395, POM121, CDCA2, PARPBP, MAPKAP1, SHMT1, CDCA5, CDCA7, NEDD4L, CDCA8, XPC, PRD…	2613	3960	20580	1.37035	4.88323e-19	8.13872e-20	7.38146e-20
GOTERM_CC_DIRECT	GO:0005856~cytoskeleton	132	4.5993	1.13399e-13	FHOD1, RAPH1, INPPL1, DIXDC1, CLU, ACTB, ACTG1, PPP1CC, ZC3H12A, ARL6IP5, DAG1, LZTS2, MYLIP, GAS2L3, TPM4, TPM3, TPM2, TMOD3, TPM1, VASH2, EML4, PREPL, FRMD5, FRMD6, RNF128, FRMD8, AKAP9, ODF3B, PKP4, TAGLN3, RIN1, TLN1, VCL, CDC42SE1, EPB41, TWF2, CORO1A, CNN3, INPP5D, NPHP4, PLEK2, MARK1, IVNS1ABP, VASP, TOR1A, MSN, DHCR24, SYNJ2, ARHGAP26, SSH2, ALOX15B, ARHGAP24, FERMT1, SMTN, FER, DNMBP, JM…	2613	543	20580	1.91461	1.30357e-10	1.86298e-11	1.68964e-11
GOTERM_CC_DIRECT	GO:0005634~nucleus	923	32.1603	2.6595e-13	ZNF292, POP4, SPIB, ZC3H12C, UBASH3B, PSMD2, ZC3H12A, PSMD1, PRKACB, TMEM8B, PRKAB2, DNTTIP1, RFX2, MRTFA, PRKAB1, EID1, PSME4, RBP1, RFX5, ATF5, ATF6, OPTN, SF1, CDCA2, PARPBP, SHMT1, CDCA5, CRABP1, CDCA7, NCAPG, CYB5R2, HSPH1, MYO6, PDGFC, WBP2NL, SFN, ZNF267, PPARGC1B, LYN, JUN, NR0B2, LARP6, PKIB, PKIA, EZH1, EZH2, ACHE, RPLP0, NCAPG2, ZNF44, SNX10, TFCP2L1, AREG, TUBA1C, TUBA1A, NKRF, IKBKE,…	2613	6007	20580	1.21018	3.05783e-10	3.82303e-11	3.46732e-11
GOTERM_CC_DIRECT	GO:0048471~perinuclear region of cytoplasm	169	5.8885	3.12109e-13	CYFIP2, CYFIP1, PATJ, RAB3A, CSF1, CCNF, RASEF, BUB1B, CLU, CDC20, CDH1, LAMP3, LAMP2, OSBP, ENPP3, CCN2, PRKACB, MAP3K4, TGM2, SLC30A7, KCNH2, PRKCG, VPS33A, RPS6, STX7, SPINK5, CDC25C, MAPK8IP1, RNF128, MAP1B, S100A6, PKP4, S100A4, NUPR1, KIF20B, OPTN, VCP, TWF2, MTMR9, SLC5A1, PLD1, NDRG1, MTMR6, HSP90B1, FXR1, ATXN2, RAP1A, SPAST, MYO6, UBR5, INPP5K, HMOX1, LPXN, TPPP, RHPN2, SNX5, BPTF, ABCA…	2613	766	20580	1.73766	3.58896e-10	3.98806e-11	3.617e-11
GOTERM_CC_DIRECT	GO:0005783~endoplasmic reticulum	228	7.94425	1.37113e-12	RPL5, ANKLE2, AHCYL2, LPGAT1, EMC10, AQP5, ZDHHC2, ZDHHC3, NSDHL, CREB3L4, CREB3L1, PIEZO1, PIP4K2C, KIFAP3, SCAPER, TMEM8B, EPHA4, RPL21, ACSL1, ACSL5, ACSL4, P3H3, FNDC4, RNF128, KCNQ1, MXRA7, ATF6, NECAB3, MGST1, TMTC2, MTMR9, TAPBPL, MTMR6, GIGYF2, KLK6, UGT8, SGPL1, SPAST, INPP5K, HMOX1, APOE, PROM1, PCK1, S100A10, FDFT1, CTSA, TMEM50A, SRPK1, EXT1, SQLE, LACC1, EHD4, NPLOC4, RPL27A, PRXL2B,…	2613	1144	20580	1.56969	1.57679e-09	1.5768e-10	1.43009e-10
GOTERM_CC_DIRECT	GO:0045121~membrane raft	72	2.50871	4.33344e-11	ITGB1, TRADD, FAIM2, SLC2A4, SLC6A3, ICAM1, GRIP1, TUBA1C, SHH, TUBA1A, PPP2R1B, CASP3, LAMP2, ANXA2, NFAM1, ITGA1, PDZK1, RGMB, TNFRSF1B, TGFBR1, TLR1, BACE1, ADAM17, RAP2B, NPC1, LCK, KCNQ1, MALL, SLC25A5, IL6ST, RHOQ, PLPP1, PI4K2A, BIRC2, CARD11, VCL, TLR2, BIRC3, RTN4R, KCNE3, SDC4, GNAI3, ATP1A4, FURIN, LYPD6, EGFR, HSPD1, GNAI2, ADGRG1, PODXL, INPP5D, STOM, RIPK1, DMD, FYN, CD14, CD55, S10…	2613	253	20580	2.24139	4.98346e-08	4.53042e-09	4.10889e-09
GOTERM_CC_DIRECT	GO:0009986~cell surface	140	4.87805	9.56044e-11	EPHB6, SLC46A1, HNRNPU, PLAT, ENO1, ANTXR2, PHB2, CLU, SLC4A4, ICAM1, AMOT, LGALS1, TNN, PLAU, LAMP3, LIPG, CAPN5, ENPP1, TMEM8B, KCNH2, EPHA4, LMO7, SLC9A3, SFRP1, ADAM17, KCNQ1, ADTRP, PLA2R1, TLN1, CFTR, RTN4R, NOTCH3, CD151, NOTCH1, SDC4, IGSF3, PDGFB, PDGFA, LPAR2, SLC1A4, HMMR, LY9, C3, PDGFC, KCNN2, PROM1, ASIC1, WNT4, S100A10, PROM2, PRNP, VCAM1, NRDC, TNFRSF10C, LAYN, TNFRSF10B, MSN, HSP…	2613	642	20580	1.71751	1.09945e-07	9.16209e-09	8.30961e-09
GOTERM_CC_DIRECT	GO:0030027~lamellipodium	59	2.05575	1.12022e-10	ITGB1, CYFIP1, FAM89B, RAPH1, INPPL1, PTPRM, ACTB, AMOT, TUBB3, CDH1, DPYSL3, CFL1, DAG1, RAC2, RAC1, CD177, ACTR3, ACTR2, DBNL, TESC, NME2, NRBP1, CTTNBP2NL, MTSS2, PALLD, PABPC1, DBN1, TWF2, NEDD9, CAPG, CORO1A, FGD1, CORO1C, ABLIM1, FGD6, SNX2, SH3BP1, ABLIM3, PODXL, NHS, STX4, DMD, STX2, PDLIM4, VASP, CARMIL1, CARMIL3, MYO10, KLHL2, PARVA, CDC42BPB, ARPC5, VIL1, ARHGAP31, FER, ABI2, ARPC2, CT…	2613	192	20580	2.42023	1.28826e-07	9.90967e-09	8.98764e-09
GOTERM_CC_DIRECT	GO:0030496~midbody	57	1.98606	2.13922e-10	ZNF330, CEP126, CLIC4, MTCL1, KIF14, NAT10, HNRNPU, PPP1CC, CHMP1B, NEK2, LZTS2, SH3GLB1, ANXA2, CIT, GNL3, EML4, ASPM, RAP2A, PITPNM1, KATNAL1, INCENP, MAK, MAPRE3, PKP4, KIF20A, KIF20B, ARL8B, CTDP1, TXNDC9, VPS4B, GNAI3, CDCA8, AURKB, AURKA, HSP90B1, CENPC, GNAI2, SPAST, RACGAP1, MICAL1, RAB11FIP4, SVIL, MBD5, SPAG5, RCC2, PLK1, SHCBP1, CENPE, ANLN, CENPF, ARL2BP, PRC1, C6ORF89, BCL3, CHMP2B, …	2613	185	20580	2.42666	2.46011e-07	1.75722e-08	1.59372e-08
GOTERM_CC_DIRECT	GO:0005912~adherens junction	55	1.91638	2.56491e-10	VEZT, OXTR, BMPR2, SNAP23, PTPRM, LIMD1, ACTB, RND1, TRIM29, CDH1, DAG1, TNKS1BP1, EPHA4, ANXA2, TMOD3, LMO7, SHROOM4, PARD3B, FRMD5, CEACAM1, CDH11, PKP4, TLN1, SSX2IP, DSC2, VCL, NOTCH1, CDCA3, LAMA3, NDRG1, ADD1, CNN3, EFNB2, CYTH2, SH3BP1, CCDC85C, STXBP6, PDLIM5, PDLIM4, S100A11, PDLIM7, CYTH1, LYN, JAG1, MSN, ALOX15B, ARHGAP24, SMAD7, TJP1, AHI1, MYO1E, AFDN, ABI2, CTNNB1, EIF4G2	2613	176	20580	2.46125	2.94965e-07	1.96643e-08	1.78347e-08
GOTERM_CC_DIRECT	GO:0022626~cytosolic ribosome	32	1.11498	1.15511e-09	RPL4, RPL5, RPL3, RPLP0, RPL36A, RPL10A, RPL6, RPL7, RPS4X, RPS15A, RPS16, RPS19, RPS3, RPS2, RPL18, RPS11, RPS12, RPL19, RPL21, RPS7, RPS5, RPL22, RPS6, RPL13A, RPL23A, RPSA, RPS3A, RPS27, RPL27A, RPL37A, RPS24, RPS23	2613	77	20580	3.27314	1.32838e-06	8.30237e-08	7.52989e-08
GOTERM_CC_DIRECT	GO:0043231~intracellular membrane-bounded organelle	190	6.62021	1.52347e-09	CHIC2, CSF2, RAB3A, SLC35B1, RTCB, SPPL2A, ECI2, LDLRAD4, TMEM91, CLU, WASHC2A, TM7SF2, LAMP3, LAMP2, OSBP, DAG1, OIP5, AP1S3, SYBU, CDK5RAP3, FADS1, RPS12, STARD3, CADPS2, G6PD, LIG1, MYH15, SPINK5, TOMM34, FNDC3A, CYB561A3, CGRRF1, UNC13D, MSH6, CYP2U1, SLC9A6, SLC9A7, RFX5, AKAP9, RRAGD, RUBCNL, CYP2E1, WDFY2, PPIG, FAR2, SQSTM1, PPIC, RAB5B, VCP, AKNA, TMEM63A, ARHGAP19, XPC, PLD1, PLD2, UGT8…	2613	982	20580	1.52387	1.75199e-06	1.03058e-07	9.34694e-08
GOTERM_CC_DIRECT	GO:0032991~macromolecular complex	143	4.98258	8.07702e-09	RPL5, PATJ, TES, RAB3A, RPL3, DIXDC1, HNRNPU, UBE2D1, IRS2, PHB2, CLDN1, CLU, ACTB, IKZF5, CDC20, PPP1CC, MYC, ZC3H12A, INSC, GRB10, RCC1, NEK2, CDK5RAP3, TP63, MEN1, SH3GLB1, MREG, RPS7, VRK2, CAMKMT, CLDN3, UBE2V1, CFTR, PI4K2A, VCL, ASF1B, PXK, VCP, EPB41, PEX11A, CDCA8, MTMR9, KLK3, HIGD1A, CORO1A, LTBP1, GIGYF2, HSP90B1, ZMPSTE24, RAD51AP1, C3, HSPH1, KLC2, SNX2, ZNF703, UBR5, RIPK1, H3C2, S…	2613	703	20580	1.60209	9.28852e-06	5.16032e-07	4.68018e-07
GOTERM_CC_DIRECT	GO:0015629~actin cytoskeleton	67	2.33449	1.28146e-08	LAD1, CLIC4, WDR1, SPPL2B, ARPC1B, IFIT5, RAB22A, ACTB, RND1, CDH1, CFL1, TNKS1BP1, KNTC1, SYNPO, ACTR3, ACTR2, GAS2L3, DST, TPM3, TPM2, TPM1, AFAP1, SHROOM4, MTSS1, CTTNBP2NL, MTSS2, FGR, ADAM17, PALLD, CDC42EP3, TAX1BP3, DBN1, CD274, NOTCH3, CAPG, CORO1A, CORO1C, CNN3, ABLIM1, ABLIM2, ABLIM3, MICAL1, ARSJ, MYO6, FLNA, PDLIM5, PDLIM7, SNCA, VASP, SVIL, KLHL2, DSTN, PARVA, ARPC5, TTC17, VIL1, MYO…	2613	258	20580	2.04532	1.47366e-05	7.75619e-07	7.03452e-07
GOTERM_CC_DIRECT	GO:0005789~endoplasmic reticulum membrane	204	7.10801	1.95865e-08	ANKLE2, LPGAT1, SLC35B1, RTCB, EMC10, ANTXR2, ZDHHC2, NSDHL, CREB3L4, CREB3L1, ARL6IP5, PIEZO1, STARD3, NUP210, ACSL1, ACSL5, ACSL4, MAPK8IP1, CYP2U1, CYP2E1, SIK2, ATF6, CFTR, POM121, NECAB3, MGST1, B3GLCT, TMTC2, TAPBPL, ZMPSTE24, CYB5R2, SGPL1, CYP2B6, SPAST, FLRT3, RDH11, HMOX1, SEC31B, FDFT1, ABCA1, EXT1, SQLE, NCEH1, TMCC3, LDAF1, TMCC1, HLA-DRB1, TRAM1, PIGZ, AREG, PANX1, SHH, TMEM43, RAC2…	2613	1106	20580	1.45272	2.25243e-05	1.12623e-06	1.02144e-06
GOTERM_CC_DIRECT	GO:0001726~ruffle	35	1.21951	4.07283e-08	ITGB1, CYFIP1, MTMR14, CAPG, FGD1, RAB22A, AMOT, FGD6, PODXL, MYO6, INPP5K, SNX9, S100A11, PDLIM7, SNX5, DBNL, MYO10, ANXA2, TESC, ACTN1, NME2, COBL, KLHL2, LAYN, MTSS1, VIL1, KIF18A, PALLD, S100A6, ATP6V1B2, CSPG4, ITGA5, TLN1, TLR4, BCAR1	2613	101	20580	2.72931	4.68364e-05	2.23036e-06	2.02284e-06
GOTERM_CC_DIRECT	GO:0005886~plasma membrane	785	27.3519	1.07532e-07	ITSN2, CHIC2, C4BPB, CLDN1, LIPH, PGAP6, PRKACB, TMEM8B, PDZK1, GAPVD1, SLC5A6, CLDN6, CLDN3, TTYH3, TTYH2, TTYH1, LYPD3, SLC5A1, TAPBPL, PLA2G6, SLC5A2, LYPD6, LY9, C3, UGT8, MYO6, PDGFC, KCNMB4, PIP5K1B, ABCA1, LYN, ABCA2, JUN, JAG1, ABCA3, FN1, L1CAM, VANGL1, PPFIBP1, C6ORF89, NOX1, HLA-DRB1, ARF3, ACHE, GPR21, SMPD3, PANX1, SHH, TUBA1A, GPR39, FGFBP1, SPHK1, SLC39A11, RRAS2, TMC6, NIPA2, EMP3…	2613	5310	20580	1.16434	0.000123654	5.42958e-06	4.9244e-06
GOTERM_CC_DIRECT	GO:0005813~centrosome	115	4.00697	1.08592e-07	ITSN2, CEP126, CCNJ, SPPL2B, CCNF, HNRNPU, CDC20, RNF19A, RTTN, NEK2, KIFAP3, LZTS2, PRKACB, CDK5RAP3, SKP1, CEP135, RPS7, SPICE1, HASPIN, CDC25B, SGO1, DYNC1LI2, KATNAL1, CEP57L1, MAK, MAPKAPK2, AKAP9, RRAGD, ATF5, ALPK1, KIF20B, ATP6V0D1, AKNA, TXNDC9, BOD1L1, ZBTB1, SLC1A4, HMMR, WDR62, NDRG1, DYNC2LI1, CCNB2, HMBOX1, SPAST, CEP70, CEP72, NPHP4, ATP6V1D, PLK4, ANKRD26, PLK2, PLK1, KLHL22, NDC8…	2613	556	20580	1.62903	0.000124873	5.42958e-06	4.9244e-06
GOTERM_CC_DIRECT	GO:0000922~spindle pole	39	1.35889	5.44608e-07	CTDP1, NUMA1, MTCL1, DCTN1, VPS4B, BOD1L1, INPPL1, NEDD9, HNRNPU, WDR62, KIF11, FRY, CDC20, PPP2CB, TMEM201, SPAST, KNTC1, NEK2, PLK4, IK, CKAP2L, PLK2, PLK1, CKAP2, RAB11A, CDC25B, SGO1, TPX2, CENPF, NIN, KATNAL1, PRC1, TACC3, SBDS, CTNNB1, PKP4, TUBGCP3, ALPK1, MAD2L1	2613	131	20580	2.34476	0.000626103	2.60958e-05	2.36677e-05
GOTERM_CC_DIRECT	GO:0015630~microtubule cytoskeleton	50	1.74216	2.19231e-06	CLIC4, LYST, SEPTIN11, TUBA1C, TUBB6, ACTR1A, ACTR1B, TUBA1A, TUBB3, KIFAP3, SS18, GAS2L3, DST, CKAP2L, CKAP2, TMEM250, EML4, DNM3, TUBB2B, TUBB2A, KATNAL1, INCENP, MAP7D1, MAPRE3, KIF2C, DCTN1, CDCA8, HMMR, NDRG1, AURKB, AURKA, CCNB2, NUAK1, SPAST, MAP4, FAM83D, MARK1, PLK1, MX1, KLHL22, TBCB, SEPTIN8, WDR11, DNAJA1, CENPE, TPX2, KIF18A, FER, TTLL3, PRC1	2613	197	20580	1.99899	0.00251798	9.89612e-05	8.97535e-05
GOTERM_CC_DIRECT	GO:0005764~lysosome	70	2.43902	2.30068e-06	RAB3A, DOC2A, TNFAIP3, PCSK9, CTSS, TIAL1, TRIM29, LAMP2, PIP4K2A, CTSH, EPG5, ACP2, CTSF, SERPINB1, DTX3L, VPS13C, VPS33A, RNASET2, ARRDC3, STX7, EPDR1, MFSD12, UNC13D, ELAPOR1, BACE1, DYNC1LI2, NPC1, KCNQ1, IL1B, RRAGD, PLA2G10, SQSTM1, SIDT2, ARL8B, RAB7A, PCYOX1, IFNAR1, WDR45B, PON2, CXCR4, CLN5, DRAM1, SNX2, RPS6KC1, HAS2, SIAE, ARSD, MARCHF3, SNX6, SNCA, CTSA, ABCA2, CD74, PSAPL1, SORT1, K…	2613	312	20580	1.76705	0.00264228	9.89612e-05	8.97535e-05
GOTERM_CC_DIRECT	GO:0005768~endosome	71	2.47387	2.32344e-06	WASHC5, SLC46A1, CDKN1B, RAB3A, PDCD6, PCSK9, SNX10, ECE1, ARRB2, TNFAIP1, SNX11, CDH1, CTSE, JAK1, RAB8B, STARD3, PDCD6IP, DBNL, ANXA2, IL15, ARRDC3, STX7, GAPVD1, SYTL4, TGFBR1, EPN3, BACE1, TRAF3, STEAP1, STEAP2, ABCG1, PI4K2A, BECN1, LEPROT, RAB5B, TSG101, VPS4B, PLD1, IL2RG, EGFR, GIGYF2, SPAST, RAB40B, SNX2, RAB40C, SNX27, RAB26, RPS6KC1, LEPROTL1, MYO6, STX4, FYN, YKT6, MARCHF3, RAB11FIP4,…	2613	318	20580	1.75848	0.00266839	9.89612e-05	8.97535e-05
GOTERM_CC_DIRECT	GO:0005874~microtubule	72	2.50871	3.31115e-06	KIF14, KIF12, KIF11, POLB, TUBA1C, TUBB6, MAP1LC3B, TUBA1A, TUBB3, RASSF5, NUSAP1, KIF1C, NEK2, LZTS2, CDK5RAP3, SYBU, GAS2L3, DST, LRRC49, CKAP2, KIF24, KCNAB2, DYNLL1, MID2, EML4, DNM3, TUBB2B, DYNC1LI2, TUBB2A, KATNAL1, INCENP, CEP57L1, MAP1B, KIF2C, KIF20A, ARHGEF2, MAPRE1, KIF20B, DNAH3, DYNC1I2, DNAH1, AKNA, DCTN1, DNAH5, PBXIP1, NDRG1, AURKA, DYNC2LI1, KLC3, MTA1, SPAST, HSPH1, KLC2, RACGA…	2613	327	20580	1.73417	0.00380059	0.000135994	0.00012334
GOTERM_CC_DIRECT	GO:0005938~cell cortex	44	1.5331	3.45562e-06	C2CD5, NUMA1, CTTNBP2, DCTN1, EPB41, NEDD9, LAMC2, ENO1, FRY, RND3, CORO1A, RND1, CORO1C, AKAP12, MYO6, INSC, RAC2, FLNA, CCN2, RAC1, SNCA, DYNC1H1, DBNL, DST, MYO10, ANXA2, PLA2G4C, SPINK5, COBL, RHOC, NRBP1, RHOB, PARD3B, MYO1D, ANLN, FER, MARCKS, NEDD4, SPIRE2, SPIRE1, CTNNB1, CD302, PRKD1, CSNK1G2	2613	167	20580	2.07511	0.00396608	0.000137033	0.000124283
GOTERM_CC_DIRECT	GO:0000139~Golgi membrane	126	4.39024	4.91666e-06	GALNT12, GALNT11, GOLT1A, SPPL2B, GALNT18, SLC35B1, SPRING1, LDLRAD4, ZDHHC2, ZDHHC3, NDST1, GOLGA4, GNPTAB, CREB3L4, OSBP, AP1S3, LARGE1, B2M, GOLGA7, SYBU, SLC30A7, SH3GLB1, RAB2A, RAB2B, SCARA3, GOLPH3L, FNDC3A, MR1, ADAM17, SLC9A7, MALL, CYP2E1, STEAP2, ATF6, PI4K2A, ABCG1, OPTN, NOTCH3, NOTCH1, PDGFB, PDGFA, TAPBPL, PLD1, ABO, GOLGA7B, FUT8, PDCD10, PDGFC, CHST15, ST3GAL1, B4GALNT2, ST3GAL2,…	2613	670	20580	1.48116	0.00563822	0.000188472	0.000170936
GOTERM_CC_DIRECT	GO:0005765~lysosomal membrane	79	2.75261	7.48788e-06	SLC35F6, CSF3R, SPPL2B, SPPL2A, PCSK9, ECE1, SLC2A6, CHMP1B, LAMP3, LAMP2, PGAP6, FFAR4, GPR137, ENPP1, ACP2, AP1S3, RAB2A, HGSNAT, STARD3, MREG, ANXA2, DTX3L, SPHK2, MMD, VPS13C, VPS33A, STX7, CYB561A3, AP5B1, MFSD12, ELAPOR1, VAMP8, NPC1, COL6A1, ATP6V1B2, ATP6V0D1, CFTR, TLR3, PI4K2A, SIDT2, ARL8B, RAB7A, CD63, MARCHF2, TMEM63A, LRP1, GNAI3, PLD1, CLN5, DRAM1, KLC2, MYO6, SLC38A7, MARCHF9, SLC…	2613	377	20580	1.65041	0.00857413	0.000277776	0.000251931
GOTERM_CC_DIRECT	GO:0031902~late endosome membrane	38	1.32404	8.52065e-06	CD63, TSG101, VPS4B, SPPL2A, PLD1, LAMP3, CHMP1B, MICALL1, LAMP2, MVB12B, ANXA8, OSBPL9, STARD3, MCOLN3, MREG, YIPF1, TICAM2, ANXA2, MMD, VPS13C, VPS33A, CYB561A3, MCOLN1, MR1, MCOLN2, RHOB, RMC1, BAIAP3, ELAPOR1, VAMP8, TSPAN15, NPC1, SLC9A9, CHMP2B, ATP13A3, HLA-DRB1, RAB7A, ARL8B	2613	140	20580	2.13777	0.00975094	0.000306211	0.00027772
GOTERM_CC_DIRECT	GO:0051233~spindle midzone	13	0.452962	1.78566e-05	CTDP1, PLK1, KIF14, CDCA8, AURKB, AURKA, CENPE, RACGAP1, MAPRE3, PKP4, MAPRE1, KIF20B, ARL8B	2613	25	20580	4.09552	0.0203258	0.000622274	0.000564376
GOTERM_CC_DIRECT	GO:0072686~mitotic spindle	37	1.2892	2.15013e-05	NUMA1, DCTN1, EPB41, NEDD9, HNRNPU, CAPG, WDR62, KIF11, AURKA, TUBB6, RACGAP1, TUBB3, NUSAP1, RPS3, TPPP, MAP4, TBL1X, FAM83D, SPAG5, CKAP2L, ODAM, CKAP2, KLHL22, DYNLL1, EML4, DIAPH1, CENPE, TPX2, TUBB2B, NIN, TUBB2A, ESPL1, MAK, CDK1, TACC3, PKP4, MAD2L1	2613	140	20580	2.08152	0.0244235	0.000727249	0.000659584
GOTERM_CC_DIRECT	GO:0000775~chromosome, centromeric region	22	0.766551	2.39454e-05	TOP2A, CENPU, ZNF330, CDCA5, HJURP, CDCA8, CENPA, SMC4, NDC80, AURKB, SGO1, CENPE, PPP2CB, SGO2, CENPF, STAG2, INCENP, MIS18BP1, NUF2, KAT7, OIP5, KIF2C	2613	64	20580	2.70738	0.0271618	0.000786776	0.000713572
GOTERM_CC_DIRECT	GO:0022627~cytosolic small ribosomal subunit	18	0.627178	2.483e-05	RPS7, RPS5, RPS6, RPS3A, RPSA, RPS4X, RPS15A, RPS16, RPS27, RPS19, RPS29, RPS3, RPS2, RPS11, RPS24, EIF2A, RPS23, RPS12	2613	46	20580	3.08191	0.0281511	0.000793182	0.000719382
GOTERM_CC_DIRECT	GO:0030054~cell junction	53	1.84669	2.63162e-05	PATJ, TES, DOC2A, WDR1, ITGB5, CCNF, C4ORF19, AMOT, CDH1, OSBP, SH3PXD2B, ITGB6, MAGI3, ACTN1, ARHGEF18, PARD3B, DDB2, CEACAM1, RAD51C, PKP4, IRF6, YAP1, CDC42SE1, EPB41, CXCR4, CAPG, EGFR, RTN4, RAP1A, SLX4, FLRT3, RAB23, XIRP1, NHS, DMD, PCDH1, IP6K2, DTNA, SLC16A10, TJP1, TSPAN15, FERMT1, AFDN, FER, DNMBP, NFIA, ABI2, GJB4, GJB3, CTNNB1, EPPK1, NOX1, SNTB1	2613	232	20580	1.79926	0.0298106	0.000817935	0.000741831
GOTERM_CC_DIRECT	GO:0000776~kinetochore	40	1.39373	2.75253e-05	SMARCD2, DCTN1, HJURP, HNRNPU, BUB1B, TTK, CENPA, ACTB, AURKB, CENPC, PPP1CC, DSN1, MIS18BP1, CHMP1B, NUF2, NEK2, BUB1, CENPU, CDT1, SPAG5, DYNLT3, PLK1, KNL1, DYNLL1, NDC80, SGO1, SGO2, CENPE, KIF18A, CENPF, DYNC1LI2, CENPH, INCENP, CENPI, CHMP2B, CENPM, KIF2C, SPC24, ITGB3BP, MAD2L1	2613	158	20580	1.99393	0.0311588	0.000833003	0.000755498
GOTERM_CC_DIRECT	GO:0055038~recycling endosome membrane	30	1.0453	3.19867e-05	CD274, ZDHHC2, NDRG1, MICALL1, RAC1, RFFL, B2M, PDLIM4, RAB11FIP4, ATP9A, BOK, RAB8B, RAB4A, FZD7, ATP11B, MCOLN2, RAB11A, BAIAP3, TPCN1, VAMP8, RAP2A, RAP2B, EHD4, SLC9A6, SLC9A7, ATP13A3, RAB17, OPTN, CFTR, VAMP3	2613	105	20580	2.25029	0.036117	0.000943199	0.00085544
GOTERM_CC_DIRECT	GO:0031410~cytoplasmic vesicle	68	2.36934	3.59628e-05	DGKD, PDCD6, ARHGDIG, ARRB2, RND3, RND1, AMOT, GRIP1, MAP1LC3B, RAC2, MAN1A1, RAC1, TRIM21, SYBU, SLC30A7, SH3GLB1, CADPS2, DST, ARL14, ANXA4, RHOC, PRSS12, RHOB, DNM3, MMP14, MALL, RUBCNL, ARHGEF2, ITGA5, RHCG, DSC2, VAMP2, PI4K2A, MARCHF2, MAPKAP1, CXCR4, AOAH, SNX33, ECPAS, EBP, SPAST, TP53INP2, ERBB2, MYO6, PDE6D, HAS2, SNX9, NRBF2, N4BP3, ATP6V1C1, GBP4, PROM2, ABCA2, CMTM3, GCH1, SORT1, CAV…	2613	325	20580	1.6479	0.0405144	0.00103393	0.000937731
GOTERM_CC_DIRECT	GO:0005794~Golgi apparatus	191	6.65505	4.19472e-05	GALNT12, GALNT11, CHIC2, RIPOR1, GALNT18, GORAB, INPPL1, STMN3, FAIM2, ZDHHC2, CXCL14, CLU, ZDHHC3, HID1, NDST1, GOLGA4, AKR7A3, GNPTAB, CREB3L4, CDH1, OSBP, LIPG, FAM3C, KIFAP3, LARGE1, B2M, RPS12, SLC30A7, RAB2A, RAB2B, EPHA4, TICAM2, TANGO2, GOLPH3L, FNDC3A, SDCBP2, CAMKMT, ADAM19, MSH6, PREPL, RNF128, AKAP9, KIF20A, S100A3, PRKD1, ATF6, ABCG1, OPTN, XPR1, PKDCC, NECAB3, MAPKAP1, NEDD4L, PLD6,…	2613	1143	20580	1.31611	0.0470952	0.00117657	0.0010671
GOTERM_CC_DIRECT	GO:0043235~receptor complex	50	1.74216	4.64419e-05	EPHB6, ACVRL1, ITGB1, VIPR1, BMPR2, CSF3R, ITGB5, TRADD, TM7SF2, NR3C2, ITGB6, IL6R, EPHB3, IL13RA1, EPHA4, CR2, EPHA7, IL4R, ITGA3, GPR37L1, OSMR, TGFBR1, ADRA2A, TGFBR3, TLR1, PLA2R1, IL6ST, MET, TLR4, TLR2, NOTCH3, NOTCH1, LRP1, LRP5, TNFRSF11B, ITPR3, IL2RG, EGFR, ERBB3, ERBB2, RIPK1, PTPRN2, SMAD3, NR1H3, MERTK, MCOLN1, ACVR2B, TAOK2, NBR1, RAMP1	2613	219	20580	1.79817	0.0520082	0.00127162	0.00115331
GOTERM_CC_DIRECT	GO:0005769~early endosome	65	2.26481	5.07921e-05	WASHC5, SAMD9L, SNX12, PCSK9, SNX13, ECE1, RAB22A, WASHC2A, GPER1, LAMP3, LIPG, AP1S3, SERPINB1, DBNL, TICAM2, ANXA2, DTX3L, VPS33A, ARRDC3, STX7, ATP11B, NIPA2, AP3B2, RHOB, BACE1, VAMP8, RAB32, RAB31, SLC9A6, KCNQ1, RAPGEF1, WDFY2, ATP6V0D1, TLR4, STEAP2, CFTR, TLR3, VAMP3, RAB5B, TSG101, LRP1, CXCR4, ADRB1, SLC5A1, CORO1A, HSPD1, ZMPSTE24, ECPAS, RAP1A, SNX27, TMEM127, RPS6KC1, ERBB2, MVB12B, …	2613	310	20580	1.65142	0.0567392	0.00135839	0.001232
GOTERM_CC_DIRECT	GO:0070821~tertiary granule membrane	23	0.801394	6.74542e-05	HGSNAT, MGAM, ITGAM, TMEM63A, SNAP23, PTAFR, ANO6, KCNAB2, TMC6, DYNLL1, PLD1, SVIP, SERPINB6, VAMP8, CEACAM1, NRAS, RAP2B, PLAU, STOM, CYSTM1, CD59, CD47, CD177	2613	73	20580	2.48148	0.0746424	0.00176301	0.00159897
GOTERM_CC_DIRECT	GO:0005819~spindle	37	1.2892	7.62278e-05	CTDP1, NUMA1, DCTN1, NEDD9, HSPB1, BUB1B, TTK, HMMR, KIF11, AURKB, AURKA, CDC20, SPAST, RACGAP1, NUSAP1, RPS3, FBXO5, FAM83D, RAB11FIP4, PLK1, SPICE1, VRK1, HASPIN, SHCBP1, ASPM, TPX2, CENPF, ARL2BP, KATNAL1, PRC1, INCENP, MAP7D1, TUBGCP3, KIF2C, KIF20A, ARHGEF2, MAPRE1	2613	148	20580	1.969	0.0839326	0.00194804	0.00176679
GOTERM_CC_DIRECT	GO:0005884~actin filament	27	0.940767	7.81315e-05	TWF2, CORO1A, ACTB, ACTG1, AMOT, PSTPIP2, MYO6, RAC2, FLNA, PLS3, FYN, RAC1, GAS2L3, DBNL, TPM4, TPM3, TPM2, ACTN1, TPM1, COBL, GNG12, SHROOM4, DIAPH1, DIAPH3, PALLD, RHOQ, DBN1	2613	94	20580	2.26226	0.0859361	0.00195329	0.00177155
GOTERM_CC_DIRECT	GO:1990023~mitotic spindle midzone	9	0.313589	9.81707e-05	CENPE, KIF18A, KIF18B, NUMA1, PRC1, RCC2, HNRNPU, KIF20B, AURKB	2613	14	20580	5.06315	0.106762	0.00238925	0.00216695
GOTERM_CC_DIRECT	GO:0031901~early endosome membrane	44	1.5331	9.97253e-05	CD274, WASHC5, RAB5B, TSG101, SNX12, SNX13, LDLRAD4, TMEM163, EGFR, WASHC2A, SNX2, SNX27, LAMP3, PMEPA1, EPS15, SLC15A4, MARCHF3, B2M, PDLIM4, ATP9A, SNX5, BOK, SNX6, EPHA4, RAB4A, MCOLN3, TICAM2, DTX3L, SPHK1, RCC2, STX7, SNX21, ATP11B, MR1, DKK1, TPCN1, VAMP8, RAB31, EHD4, SLC9A6, ATP13A3, PI4K2A, CFTR, VAMP3	2613	190	20580	1.82392	0.108357	0.00238925	0.00216695
GOTERM_CC_DIRECT	GO:0005788~endoplasmic reticulum lumen	63	2.19512	0.000115698	FKBP10, SERPINA1, COL16A1, CSF1, COL12A1, TNC, PCSK9, DBI, LAMC1, SHH, LGALS1, TMEM43, DAG1, CCN1, B2M, MEN1, PDIA2, COL27A1, RNASET2, GPX8, CKAP4, BACE1, VCAN, ADAM17, F8, COL4A2, COL4A1, IL23A, COL6A2, COL6A1, EOGT, CERCAM, MFGE8, GAS6, CES3, PDGFB, PDGFA, SELENOF, THBS1, LTBP1, HSP90B1, FSTL3, C3, FOXRED2, ARSJ, PDGFC, ARSI, APOE, ARSD, APOL1, WNT4, PTPRN2, TOR1A, COL22A1, ERAP1, TMEM132A, FN1…	2613	306	20580	1.62153	0.124588	0.00271536	0.00246272
GOTERM_CC_DIRECT	GO:0035579~specific granule membrane	26	0.905923	0.000119838	ITGAM, TMEM63A, SNAP23, MOSPD2, PLD1, STK10, RAP1A, PLAU, STOM, CD59, ITGAV, SLC15A4, ATP6V1D, CD177, HGSNAT, ANO6, KCNAB2, TMC6, TNFRSF1B, CKAP4, VAMP8, CEACAM1, RAP2B, SLCO4C1, DEGS1, CD47	2613	91	20580	2.25029	0.128746	0.00275627	0.00249982
GOTERM_CC_DIRECT	GO:0010008~endosome membrane	54	1.88153	0.000221147	ITGB1, SLC46A1, SPPL2B, ECE1, ANTXR2, RAB22A, WDR44, CHMP1B, FFAR4, PMEPA1, SCYL2, TICAM2, VPS33A, SPNS2, RHOB, BACE1, SLC9A6, SLC9A7, RHOU, RHOV, ATP6V0D1, STEAP1, TLR4, STEAP2, CFTR, TLR3, RAB7A, CD63, BECN1, MARCHF2, LEPROT, TSG101, VPS4B, FURIN, EGFR, CORO1C, RAP1A, SNX2, IRAK2, RAB23, ERBB2, MVB12B, RIPK1, CD14, RFFL, ABCA2, SORT1, VTA1, MCOLN1, TPCN1, TM9SF2, EHD4, MYD88, HLA-DRB1	2613	257	20580	1.65488	0.224578	0.00498665	0.00452268
GOTERM_CC_DIRECT	GO:0005770~late endosome	36	1.25436	0.000228073	TSG101, AP5Z1, SPPL2A, CXCR4, PCSK9, CTSS, RAB22A, ZMPSTE24, ECPAS, RAP1A, MICALL1, LAMP2, MVB12B, CD74, TICAM2, SLC31A2, ABCA3, VPS13C, VPS33A, STX7, MCOLN1, AP5B1, MFSD12, UNC13D, ELAPOR1, BACE1, DYNC1LI2, RNF128, SLC9A6, KCNQ1, NBR1, CHMP2B, RAB9A, SQSTM1, RAB7A, IFNAR1	2613	150	20580	1.89024	0.23073	0.00504392	0.00457461
GOTERM_CC_DIRECT	GO:0032587~ruffle membrane	27	0.940767	0.000278495	ITGB1, C2CD5, IFIT5, MTMR9, MTMR6, EGFR, CORO1C, ERBB2, MYO6, CFL1, RPS3, INPP5K, ITGAV, SH3BGRL3, RAC1, TESC, TPM1, BMX, MTSS2, FGR, DIAPH1, FERMT1, SH3YL1, ADAM17, ARHGEF2, ITGA5, TLN1	2613	101	20580	2.10547	0.274078	0.00604281	0.00548056
GOTERM_CC_DIRECT	GO:0032154~cleavage furrow	18	0.627178	0.000315061	ITGB1, PLK4, SVIL, RALA, ICAM2, RHOC, RAB11A, RHOB, CIT, PPP1CC, PITPNM1, RACGAP1, SPIRE2, SPIRE1, KIF20A, PLCD3, RAB11FIP4, MEN1	2613	55	20580	2.5776	0.30398	0.00670963	0.00608534
GOTERM_CC_DIRECT	GO:0005840~ribosome	40	1.39373	0.000323447	RPL4, RPL5, RPL3, RPLP0, RPL36A, RRBP1, RPL10A, RPL6, RPS6KA4, RPS4X, RPS6KA3, RPS15A, RPS16, RPS19, RPS6KA2, RPS3, DMD, RPS2, RPL18, RPS11, NCK1, SNCA, RPL21, RPS7, RPS5, RPL22, RPS6, MRPL49, RPL13A, RPL23A, RPS3A, MT3, RPS27, OAS1, RPS29, RPL27A, RPL37A, RPS24, RPS23, SF1	2613	176	20580	1.79	0.310663	0.00676299	0.00613374
GOTERM_CC_DIRECT	GO:0000779~condensed chromosome, centromeric region	9	0.313589	0.000332273	SGO1, CENPE, KMT5C, NCAPG, NCAPD2, NCAPD3, CENPA, AURKB, CENPC	2613	16	20580	4.43025	0.317626	0.00682346	0.00618858
GOTERM_CC_DIRECT	GO:0098978~glutamatergic synapse	84	2.92683	0.000359131	ITGB1, DGKE, HIP1, DOC2A, PLAT, ARRB2, PHB2, ACTB, SEPTIN11, NRGN, ARHGAP44, GRIP1, PPP3CA, PPP1CC, CDH1, RNF19A, DAG1, NRCAM, HOMER3, RAC1, FAM81A, PPFIA3, KPNA1, CADPS2, EPHA4, EPHA7, DBNL, ITGA3, ACTN1, RPL22, YWHAZ, ADRA2A, DNM3, ADORA2B, IL1RAPL1, AKAP9, CDH11, ARHGEF2, ITGA5, DBN1, RTN4R, VCP, CTTNBP2, TPRG1L, ADAM22, LPAR2, SEMA3F, CPLX2, CORO1A, NDRG1, RTN4, AURKA, ARHGAP22, RAP1B, FXR1, …	2613	454	20580	1.45723	0.338387	0.00724562	0.00657146
GOTERM_CC_DIRECT	GO:0005811~lipid particle	27	0.940767	0.000455896	VCP, RAP1B, LIPE, SDR16C5, NSDHL, RNF213, SPAST, SYNGR2, RAB40C, METTL7A, HSD3B7, STARD13, ANXA2, VPS13C, PLA2G4C, ACSL4, LSS, CKAP4, TMEM135, PITPNM1, LPCAT2, RBP1, PNPLA3, PNPLA5, LDAF1, PLIN1, RAB7A	2613	104	20580	2.04473	0.40809	0.00903932	0.00819827
GOTERM_CC_DIRECT	GO:0042995~cell projection	41	1.42857	0.000463824	GRB7, NLGN2, WDR1, ATP1A4, RND3, CX3CL1, RTN4, RND1, GRK3, SH3PXD2B, RAC2, LPXN, DMD, RAC1, CFAP43, PDLIM5, PROM2, SLC12A2, ACTR3, VASP, SVIL, RRM1, TICAM2, DBNL, DST, ACTN1, ARPC4, SYNJ2, RHOC, MCOLN1, ARHGAP24, RHOB, TJP1, FER, ARPC2, EPPK1, RHOU, CEP43, CD44, NOX1, TLR2	2613	185	20580	1.74549	0.413464	0.00904064	0.00819947
GOTERM_CC_DIRECT	GO:0030139~endocytic vesicle	20	0.696864	0.000489219	ABCA1, RALA, RAB5B, SH3KBP1, SPHK1, STX7, LPAR2, ARRB2, GAPVD1, PLD1, MTSS1, ECPAS, AMOT, EHD4, HEATR5A, MYO6, FFAR4, RAB17, RIN1, RAB11FIP4	2613	67	20580	2.35105	0.430354	0.00937671	0.00850426
GOTERM_CC_DIRECT	GO:0045177~apical part of cell	22	0.766551	0.000546654	SPECC1, CLIC4, PATJ, VCAM1, LRP1, CETN2, MGST1, IFIT5, ARHGEF18, MSN, PLAT, ITPR3, AQP1, SLC25A27, DYNC2LI1, TJP1, PCM1, NIN, MYO6, CTNNB1, REN, ATP6V1C1	2613	78	20580	2.22144	0.466781	0.0103058	0.00934688
GOTERM_CC_DIRECT	GO:0014069~postsynaptic density	55	1.91638	0.000677199	BMPR2, RPLP0, ARRB2, RPL10A, ZDHHC2, PHB2, GPHN, RPL6, NRGN, RPL7, ARHGAP44, GRIP1, RPS19, GPER1, PDE4B, NCK2, HOMER3, SYNPO, KPNA1, PRKCG, ACTR2, EPHA4, DBNL, DNM3, MAP1B, PKP4, DBN1, EPB41, LRP4, RTN4, ADD1, AURKA, CNN3, FXR1, FLRT3, P2RY1, RPS3, DMD, FYN, PDLIM5, LYN, PRNP, DTNB, STAT3, MX1, SEMA4C, SEMA4F, MT3, RPS27, FABP5, CHMP2B, HNRNPD, EIF3E, CPEB3, MYD88	2613	275	20580	1.5752	0.541155	0.012561	0.0113922
GOTERM_CC_DIRECT	GO:0016323~basolateral plasma membrane	50	1.74216	0.000700201	SLC46A1, B4GALT1, ARRB2, SLC4A4, AQP3, CLDN1, AQP1, GM2A, DAG1, ENPP1, CA9, SLC16A3, SLC38A1, ANXA2, ITGA3, ATP1B1, ADRA2A, DISP1, SLC5A6, KCNQ1, SLC29A4, RHCG, CDH16, CD44, LRP1, EPB41, PDGFB, NEDD9, EGFR, AURKA, ERBB3, ERBB2, P2RY1, STX4, STX2, CNNM2, SLC19A1, PROM2, ABCA1, SLC12A2, ATP2B4, MSN, SLC16A10, ATP2B1, MYO1D, TJP1, SLCO4C1, CTNNB1, EPPK1, RAB17	2613	244	20580	1.61394	0.553141	0.0127814	0.0115922
GOTERM_CC_DIRECT	GO:0016604~nuclear body	65	2.26481	0.000744793	PRDM8, CSF1, RAPH1, RORC, ZBTB20, PPWD1, BRCA1, BMI1, MKI67, EXO1, SH3BGRL3, RAB8B, SCN1A, TLE2, PARP3, ATMIN, RMI1, KNL1, GNL3, SGO2, DBF4, FANCD2, INCENP, ELF4, KCTD13, GEMIN4, NDUFS3, YME1L1, RAPGEF5, SF1, BECN1, FOXC2, SP100, C11ORF54, SATB1, EPB41, TCF7, CSTF2, ZBTB1, ADD1, CENPC, HMBOX1, DSN1, HIVEP1, SAFB2, NHS, NPHP4, WWTR1, CDT1, F8A1, SPAG5, FANCL, NR1D1, SMAD6, POU2F3, TARBP2, TSPAN15,…	2613	340	20580	1.50571	0.575495	0.013383	0.0121378
GOTERM_CC_DIRECT	GO:0001650~fibrillar center	34	1.18467	0.00090307	AKNA, CDCA7L, USO1, MALT1, SELENBP1, FBL, NUAK1, DSN1, ORC6, SAP30L, JAZF1, IP6K2, SPECC1, NOP58, MBD6, TXNRD1, SMARCA5, APEX2, IMP4, TRERF1, WDR33, SMAD7, DAB2, KLF6, STAG2, TRAF4, DKC1, EIF3L, NFIC, POLR1E, TAX1BP3, NFKBIE, CC2D1A, PAFAH1B2	2613	149	20580	1.79721	0.646192	0.0159774	0.0144908
GOTERM_CC_DIRECT	GO:0002102~podosome	12	0.418118	0.000997639	TJP1, SVIL, VCAM1, DBNL, TPM4, WDR1, PALLD, SH3PXD2B, LPXN, RHOU, CAPG, VCL	2613	31	20580	3.04878	0.682684	0.0171574	0.015561
GOTERM_CC_DIRECT	GO:0005911~cell-cell junction	41	1.42857	0.000999604	PTPRU, CLIC4, WDR1, SH3KBP1, PTPRM, SLC5A1, CORO1A, AQP3, IQGAP3, ACTB, ACTG1, RAP1B, PNN, FLRT3, PERP, FLNA, NPHP4, PCDH1, NCK1, PRKCG, ACTR3, MAGI3, ACTN1, CDC42BPB, VAV1, AFDN, AHI1, ADAM17, CEACAM1, CLDN3, DNMBP, PTK7, CTNNB1, PKP4, PRKD1, ITGA5, DSG3, STEAP1, DSC2, VCL, LIMS1	2613	192	20580	1.68186	0.683401	0.0171574	0.015561
GOTERM_CC_DIRECT	GO:0042470~melanosome	26	0.905923	0.00107335	ITGB1, CD63, RAB5B, AHCY, YWHAB, SLC1A4, CAPG, HSP90B1, SYNGR1, STOM, APOE, RAC1, RAB2A, MREG, PDCD6IP, ANXA2, GGH, YWHAZ, MFSD12, RAB32, GPR143, MMP14, TMEM33, ATP6V1B2, RAB9A, RAB17	2613	104	20580	1.969	0.709169	0.0181522	0.0164633
GOTERM_CC_DIRECT	GO:0030175~filopodium	22	0.766551	0.00110992	ITGB1, VASP, DYNC1H1, EPHA4, VCAM1, B4GALT1, MYO10, RAPH1, TWF2, INPPL1, MSN, DNALI1, VIL1, ARL4C, ABI2, PODXL, TUBB3, MYO6, MYO3A, DAG1, DMD, CD302	2613	82	20580	2.11307	0.72116	0.0184987	0.0167775
GOTERM_CC_DIRECT	GO:0097060~synaptic membrane	14	0.487805	0.00119911	ITGB1, PRKCG, RALA, ITGA3, LRP4, GPHN, SYDE2, CALB2, RAP2A, SRPX2, FLRT3, NINJ1, AKAP9, KCNK1	2613	41	20580	2.68937	0.748373	0.0196997	0.0178668
GOTERM_CC_DIRECT	GO:0005635~nuclear envelope	41	1.42857	0.00122969	LRRC59, POM121, GOLT1A, DCTN1, RTCB, MTMR6, RTN4, AGPAT3, LMNB1, TMEM201, EBP, RAB40B, MTA1, PGRMC2, MYC, GPER1, RAC2, LBR, TMPO, HTATIP2, SREBF1, BNIP3L, RRM1, TOR1A, PCYT1A, DST, NUP210, GPX4, FANCL, PLA2G4C, LMO7, VRK2, MTOR, CENPF, NPC1, TMEM33, S100A6, LPIN1, NEMP1, ATF6, CC2D1B	2613	194	20580	1.66452	0.757078	0.0199175	0.0180643
GOTERM_CC_DIRECT	GO:0000796~condensin complex	6	0.209059	0.00131675	NCAPG2, NCAPG, NCAPD2, NCAPD3, SMC4, NCAPH	2613	8	20580	5.907	0.780248	0.0210313	0.0190745
GOTERM_CC_DIRECT	GO:0005815~microtubule organizing center	35	1.21951	0.00144827	CAMK2B, TSG101, BOD1L1, USO1, BUB1B, SNX10, FRY, RELB, DYNC2LI1, PPP4C, FAM110B, RBBP6, MAP4, RAB11FIP4, SPECC1, ABCA2, PDCD6IP, RPS7, PDE4D, EML4, DIAPH1, KIF18A, SMTN, ARL2BP, SLMAP, AKAP9, SASS6, TACC3, MAPRE3, TUBGCP3, VIM, MAPRE1, NEIL1, SSX2IP, CC2D1A	2613	159	20580	1.73371	0.811134	0.0228152	0.0206924
GOTERM_CC_DIRECT	GO:0016328~lateral plasma membrane	20	0.696864	0.00152611	SLC12A2, NUMA1, MTCL1, ATP2B1, ATP1B1, IQGAP3, CLDN1, CORO1C, VANGL1, GJB2, CEACAM1, CLDN3, ERBB3, CDH1, KCNQ1, CLDN12, GNA12, CTNNB1, DMD, SLC16A3	2613	73	20580	2.15781	0.827328	0.0237165	0.0215099
GOTERM_CC_DIRECT	GO:1904813~ficolin-1-rich granule lumen	29	1.01045	0.00156526	CDA, VCP, SERPINA1, PSMD11, CANT1, CAB39, PSMD14, MVP, CTSS, ACTR1B, PSMD2, CTSH, PGM2, OSTF1, ATG7, ACTR2, DBNL, IDH1, NME2, AMPD3, ARPC5, MMP9, ACLY, IMPDH1, QPCT, PSMC2, ACTR10, VCL, PAFAH1B2	2613	124	20580	1.84197	0.834943	0.0240007	0.0217676
GOTERM_CC_DIRECT	GO:0030286~dynein complex	11	0.383275	0.0015912	DNAH3, DYNC1H1, DYNC1I2, DYNC1LI2, DNAH1, DCTN1, DNAH5, DNHD1, DYNLRB1, DYNLL1, DNALI1	2613	28	20580	3.09414	0.8398	0.0240773	0.0218371
GOTERM_CC_DIRECT	GO:0005741~mitochondrial outer membrane	42	1.46341	0.00162837	MAOB, ATP5MC2, MGST1, PLD6, PHB2, TOMM20, ACACB, HK2, AKAP1, AGPAT4, PPP1CC, MFN1, RAC2, HMOX1, PMAIP1, DMD, USP30, BID, MCL1, BOK, SNCA, TOMM70, SH3GLB1, BNIP3L, PRNP, EPHA4, CPT1A, GK, ACSL1, VPS13C, TOMM34, ACSL5, ACSL4, MT3, MTOR, NIPSNAP2, RAB32, PINK1, SPIRE1, SFXN2, LPIN1, LETMD1	2613	203	20580	1.62952	0.846514	0.0243197	0.0220569
GOTERM_CC_DIRECT	GO:0030659~cytoplasmic vesicle membrane	30	1.0453	0.00180091	RALA, CLIC4, C2CD5, SH3KBP1, AQP6, ITPR3, SNX33, AQP5, SLC2A4, GPER1, DSE, PDE6D, SNX9, AP1S3, YKT6, SLC12A2, GABRA2, CADPS2, RAB4A, TOR1A, MREG, IFNGR2, ABCA3, RAB11A, SCNN1B, KCNQ1, MYO5B, TAOK2, SPIRE2, SPIRE1	2613	131	20580	1.80367	0.874182	0.0263212	0.0238722
GOTERM_CC_DIRECT	GO:0036464~cytoplasmic ribonucleoprotein granule	22	0.766551	0.00180815	UPF2, SERPINB1, USP3, TUT4, RPS6, RPLP0, HNRNPU, RPL6, CKAP4, ACTB, RPS4X, FXR1, ZC3H12C, EID1, TUBA1A, PSMC2, NFKBIZ, ZC3H12A, CTSH, PABPC1, RAC1, INA	2613	85	20580	2.0385	0.875227	0.0263212	0.0238722
GOTERM_CC_DIRECT	GO:0098685~Schaffer collateral - CA1 synapse	26	0.905923	0.00189127	ITGB1, RALA, HIP1, PLAT, ADRB1, ACTB, ACTG1, EFNB2, AKAP12, PPP3CA, MAPK9, SNX27, FYN, STXBP5, EPHA4, EPHA7, STAT3, WNT7A, RAB11A, RHOB, TUBB2B, RAP2A, ADORA2B, CDH11, CTNNB1, INA	2613	108	20580	1.89608	0.886622	0.0271871	0.0246575
GOTERM_CC_DIRECT	GO:0045202~synapse	91	3.17073	0.00192452	CYFIP2, CYFIP1, ACHE, RPL5, RPL3, DOC2A, SH3KBP1, SNAP23, ADARB1, CLU, ACTB, GLS, RPS6KA4, CALB2, RPS4X, RPS6KA3, RPS16, YWHAQ, RPS6KA2, DPYSL3, CAPN5, ANXA9, RPS11, SLC16A3, CHRNB1, DBNL, RPS7, RPL13A, RPS3A, KCNAB2, MAPK8IP1, CACNB1, DNM3, OLFM1, MAP1B, RPL37A, DOK7, ALDH1A1, MADD, PLAA, VAMP2, ARL8B, VAMP3, CAMK2B, NLGN2, TTYH1, CHRNA4, SLC1A4, CPLX2, LYPD6, EGFR, CORO1C, RELB, GNAI2, HRH1, GN…	2613	527	20580	1.35999	0.890883	0.0272536	0.0247178
GOTERM_CC_DIRECT	GO:0045335~phagocytic vesicle	19	0.662021	0.00195117	ABCA1, BECN1, ITGB5, CORO1A, MTOR, CTSS, RAB22A, RAB11A, ACTG1, RAB32, RAP1A, RAB31, RAB23, RAB9A, ITGAV, VIM, RAB7A, RAB8B, VAMP3	2613	69	20580	2.16875	0.894183	0.0272536	0.0247178
GOTERM_CC_DIRECT	GO:0031982~vesicle	37	1.2892	0.001967	DYNC1I2, KCNE3, ECE1, GIGYF2, ABO, ACTB, CORO1C, TUBA1C, DPP7, LAMP3, MYO6, CFL1, MVB12B, STOM, CD59, ANXA9, KCNN4, PROM1, LZTS2, SYBU, SLC30A7, RAB4A, ANXA2, RIPK2, STX7, MSN, BMP7, YWHAZ, RAB11A, VAMP8, MYO1D, MYO1E, MYO5B, ARHGEF2, WDFY2, VAMP2, PICALM	2613	174	20580	1.67478	0.896094	0.0272536	0.0247178
GOTERM_CC_DIRECT	GO:0017053~transcriptional repressor complex	18	0.627178	0.00208621	SPEN, JUN, CDX2, YWHAB, PHF12, ARID4A, LIN9, RELB, SDR16C5, TFAP4, CCND1, MDM2, RBBP8, DEPDC1, TBL1X, HOXC9, JAZF1, MEN1	2613	64	20580	2.21513	0.909431	0.0285612	0.0259037
GOTERM_CC_DIRECT	GO:0015935~small ribosomal subunit	11	0.383275	0.00215553	RPS4X, NPM1, RPS16, RPS29, RPS5, RPS6, RPS3, RPSA, RPS2, RPS24, RPS23	2613	29	20580	2.98745	0.916386	0.0291631	0.0264497
GOTERM_CC_DIRECT	GO:0034774~secretory granule lumen	27	0.940767	0.00221442	CDA, CYFIP1, VCP, PSMD11, CAB39, PSMD14, MVP, C3, ACTR1B, PSMD2, CTSH, PGM2, OSTF1, ATG7, S100A11, SERPINB1, DBNL, IDH1, NME2, AMPD3, ARPC5, NFKB1, FGR, IMPDH1, PSMC2, VCL, PAFAH1B2	2613	115	20580	1.84915	0.921872	0.0296114	0.0268563
GOTERM_CC_DIRECT	GO:0044295~axonal growth cone	12	0.418118	0.0023496	RTN4R, OLFM1, CYFIP1, EPHA4, NIN, LRP1, FLRT3, TAOK2, COBL, FLNA, L1CAM, MAPK8IP1	2613	34	20580	2.77977	0.933145	0.031058	0.0281682
GOTERM_CC_DIRECT	GO:0000794~condensed nuclear chromosome	13	0.452962	0.00244029	H2AX, CDX2, NCAPG2, NCAPG, SMC4, NCAPH, LRPPRC, DMC1, RCC1, NEK2, NCAPD2, NCAPD3, KIFAP3	2613	39	20580	2.62533	0.939781	0.0317046	0.0287547
GOTERM_CC_DIRECT	GO:0098793~presynapse	36	1.25436	0.00245366	RTN4R, ITSN2, HIP1, RAB3A, SNAP23, SLC2A4, ACTB, PLD2, FXR1, CALB2, PPP1CC, GRK3, RAP1A, GRK2, PDLIM5, ASIC1, YWHAH, RAB2B, CADPS2, UNC13A, DBNL, SPHK1, RPL22, NOG, MX1, WNT7A, SYNJ2, AP3B2, SEPTIN8, BAIAP3, DNM3, DNMBP, ADORA2B, SNPH, SLC29A4, GNB5	2613	170	20580	1.66786	0.940702	0.0317046	0.0287547
GOTERM_CC_DIRECT	GO:1990904~ribonucleoprotein complex	38	1.32404	0.00261391	RPL4, TOP2A, RPL5, DDX5, CELF2, MVP, RPLP0, HNRNPU, BRCA1, ZFP36L2, ACTB, ZFP36L1, RPL7, TIAL1, RPS4X, ATXN2, PCBP4, RPS3, HNRNPA1, TRIM21, NPM1, PARP4, CPSF6, RPS7, EFL1, RPS5, PABPC4, RPL22, RPS6, RPL13A, RPS3A, LRPPRC, LARP6, ESRP2, TEP1, HNRNPD, VIM, PABPC1	2613	183	20580	1.63545	0.950705	0.0334	0.0302923
GOTERM_CC_DIRECT	GO:0043025~neuronal cell body	73	2.54355	0.00269558	ACVRL1, CYFIP1, WASHC5, BMPR2, NUMA1, DIXDC1, ELK1, SLC6A3, CX3CL1, NRGN, MT-ND1, AKAP12, TUBB3, TNN, CASP3, SCN1A, SLC38A1, EPHA7, ELOVL5, COBL, ACSL4, TNFRSF1B, ADRA2A, MAPK8IP1, CIT, BACE1, OLFM1, SNPH, MAP1B, KCNQ1, AKAP9, ADNP, IL6ST, PI4K2A, RTN4R, LRP1, TMPRSS5, DCTN1, CHRNA4, LRP4, SLC1A4, ITPR3, CNN3, SLC25A27, FXR1, GNA12, SLC38A7, KCNN2, DMD, CKB, APOE, TRPM5, KCNN4, SRSF10, YKT6, KCNJ…	2613	411	20580	1.3989	0.955135	0.034065	0.0308955
GOTERM_CC_DIRECT	GO:1904724~tertiary granule lumen	16	0.557491	0.00282609	CDA, CYFIP1, CANT1, DBNL, IDH1, GGH, CXCL1, LYZ, MMP9, CTSS, QPCT, CTSH, METTL7A, PRSS3, GOLGA7, B2M	2613	55	20580	2.2912	0.961404	0.0349463	0.0316948
GOTERM_CC_DIRECT	GO:0031252~cell leading edge	16	0.557491	0.00282609	CARMIL1, RIPOR1, DST, DCTN1, LMO4, CXCR4, CDC42BPB, CORO1A, DUOX1, SH3BP1, ARPC2, JMY, VIM, PABPC1, PHLDB2, SSX2IP	2613	55	20580	2.2912	0.961404	0.0349463	0.0316948
GOTERM_CC_DIRECT	GO:0030665~clathrin-coated vesicle membrane	12	0.418118	0.00303911	DAB2, NECAP2, HIP1, DBNL, MYO6, ATP6V1B2, REEP6, ATP6V0D1, ATP6V1D, AP3B2, ATP6V1C1, VAMP3	2613	35	20580	2.70034	0.969812	0.0371806	0.0337212
GOTERM_CC_DIRECT	GO:0016324~apical plasma membrane	68	2.36934	0.00316304	OXTR, SLC46A1, PATJ, BMPR2, MTCL1, AQP6, AQP5, CLDN1, AQP1, GM2A, ENPP3, SLC16A3, IL6R, MREG, PDE4D, ARHGEF18, LMO7, PDZK1, OSMR, ATP1B1, SHROOM4, PARD3B, SLC5A6, SLC9A3, ASPM, ADAM17, CEACAM1, SCNN1B, KCNQ1, SCNN1A, ATP6V1B2, SLC29A4, RHCG, ATP6V0D1, PLPP1, CFTR, CD44, VAMP3, SLC22A4, NOTCH1, SLC43A1, SLC5A1, PLD1, SLC5A2, EGFR, DUOX1, ERBB3, PODXL, ERBB2, P2RY1, NHS, PROM1, TRPM6, EPS15, SLC19A…	2613	380	20580	1.40939	0.973833	0.0382895	0.0347269
GOTERM_CC_DIRECT	GO:0010369~chromocenter	7	0.243902	0.00321361	MBD5, MBD6, INCENP, SCMH1, CDCA8, OIP5, AURKB	2613	13	20580	4.24093	0.975316	0.0384963	0.0349145
GOTERM_CC_DIRECT	GO:0030667~secretory granule membrane	24	0.836237	0.00399009	RAB5B, TICAM2, PTPRN2, RAB3A, B4GALT1, PTAFR, ITPR3, SYT9, SVIP, SERPINB6, VAMP8, DIAPH1, RAB31, FABP5, RAB26, CD14, CD58, RAC1, CD44, CD55, VAMP2, CD177, RAB7A, TLR2	2613	102	20580	1.85318	0.989926	0.0473052	0.0429037
GOTERM_CC_DIRECT	GO:0005902~microvillus	19	0.662021	0.00443252	CLIC4, OXTR, VCAM1, ICAM2, PDGFA, MSN, AQP5, MYO1D, VIL1, MYO1E, PODXL, MYO6, ATP6V1B2, ANKS4B, CD302, PROM1, CD44, PROM2, SLC27A4	2613	74	20580	2.02222	0.993956	0.0514888	0.0466981
GOTERM_CC_DIRECT	GO:0030670~phagocytic vesicle membrane	19	0.662021	0.00443252	SNAP23, MCOLN1, CORO1A, RAB22A, VAMP8, RAB32, TLR1, RAB23, LAMP2, RAC2, RAB9A, STX4, ATP6V0D1, B2M, ATG5, RAB7A, RAB8B, TLR2, VAMP3	2613	74	20580	2.02222	0.993956	0.0514888	0.0466981
GOTERM_CC_DIRECT	GO:0005905~clathrin-coated pit	17	0.592334	0.00452015	ITSN2, DGKD, BMPR2, LRP1, SORT1, SPHK1, SLC2A4, ARRB2, HSPD1, EPN3, DAB2, NECAP2, MYO6, SNX9, AP1S3, EPS15, PICALM	2613	63	20580	2.12527	0.994538	0.0519818	0.0471452

## Sheet: MF_direct
Category	Term	Count	%	PValue	Genes	List Total	Pop Hits	Pop Total	Fold Enrichment	Bonferroni	Benjamini	FDR
GOTERM_MF_DIRECT	GO:0005515~protein binding	2032	70.8014	2.29027e-53	ITSN2, POP4, ISM2, SPIB, NDST1, ZC3H12C, FAM110B, DPYSL3, ZC3H12A, SMCO4, PRKACB, FNBP4, PRKAB2, PRKAB1, ATF5, ATF6, OPTN, SF1, CDCA3, SHMT1, CDCA5, CRABP1, PDGFB, CDCA7, PDGFA, CDCA8, PLA2G6, LYPD6, LARP1, RDH11, PDGFC, PIP5K1B, SFN, ATG7, ATG5, GSTM4, JUN, JAG1, MTERF4, FN1, L1CAM, LARP6, VANGL1, SULT1B1, PPFIBP1, TBL3, PPFIBP2, B4GAT1, PRXL2B, PKIA, C6ORF89, SFXN2, DZIP3, HLA-DRB1, ACHE, MTMR1…	2554	12619	18908	1.19213	4.52558e-50	4.52558e-50	4.45687e-50
GOTERM_MF_DIRECT	GO:0003779~actin binding	89	3.10105	5.39357e-10	ITGB1, TLNRD1, HIP1, ARPC1B, INPPL1, DIXDC1, HNRNPU, PSTPIP2, CFL1, DAG1, NCK2, SYNPO, NCK1, YWHAH, PLEKHG3, ACTR3, CAP1, MYBPC3, ACTR2, GAS2L3, MYBPC1, DBNL, TPM4, DST, TPM3, TPM2, TMOD3, ACTN1, TPM1, TNNC2, VASH2, AFAP1, MRTFA, MTSS1, MTSS2, CEACAM1, PALLD, MAP1B, MYO3A, S100A4, DBN1, VCL, CAMK2B, PXK, EPB41, TWF2, CXCR4, CORO1A, ADD1, CNN3, ABLIM1, ABLIM2, ABLIM3, MICAL1, MYO6, DMD, PDLIM5, PD…	2554	339	18908	1.94364	1.06577e-06	5.32885e-07	5.24795e-07
GOTERM_MF_DIRECT	GO:0005524~ATP binding	287	10	3.58999e-09	EPHB6, EIF4A1, ACSM3, PANK1, HNRNPU, DNHD1, DDX60L, MKI67, NADSYN1, SMC4, ACTB, RPS6KA4, RPS6KA3, RPS6KA2, DHX58, PDK4, PIP4K2A, PIP4K2C, PRKACB, PDK2, EPHB3, PRKCG, EPHA4, EPHA7, ACSL1, MCCC1, RECQL, ACSL5, ACSL4, PASK, HASPIN, DYNC1LI2, KATNAL1, PRKD3, TEP1, SIK3, SUCLG2, YME1L1, SIK2, KIF20A, PRKD1, ALPK1, KIF20B, TRIB1, CFTR, PI4K2A, SLC22A4, PIF1, ABCB7, HSPA4L, TWF2, TRANK1, HELZ2, NUAK1, S…	2554	1541	18908	1.37881	7.09379e-06	1.94283e-06	1.91333e-06
GOTERM_MF_DIRECT	GO:0042802~identical protein binding	315	10.9756	3.93285e-09	GLTP, TCERG1, CDA, TLNRD1, UXS1, HNRNPU, ABAT, ADARB1, AQP5, PHB2, AQP3, CLDN1, SLC4A4, ACTB, IFIT3, AQP1, RPL7, LACTB, LGALS1, RPS19, UBASH3B, TRIM29, RASSF5, PPAT, DPYSL3, TNFSF10, HOMER3, PIP4K2C, B2M, TRIM21, TP63, EPHA4, CPT1A, RPL22, CLDN6, DYNC1LI2, SFRP1, CLDN3, KATNAL1, CEP57L1, KCTD13, PSME2, KCTD11, PRKD1, ATF6, OPTN, SF1, SMIM3, GRB7, MAOB, SDC4, SHMT1, PDGFB, MGST1, TPRG1L, PDGFA, PL…	2554	1722	18908	1.35426	7.77129e-06	1.94283e-06	1.91333e-06
GOTERM_MF_DIRECT	GO:0031625~ubiquitin protein ligase binding	77	2.68293	7.00515e-08	RPL5, CDKN1B, SH3KBP1, UBE2D1, WBP1L, ARRB2, BRCA1, CLU, SMG5, ACTG1, MAP1LC3B, UBASH3B, PSMD1, IKBKE, PRKACB, JAK1, BOK, KCNH2, TRAF1, AXIN2, TNFRSF1B, YWHAZ, PIAS2, RBX1, TRAF4, TRAF3, TRAF5, SLC25A5, TRIB1, EIF4E2, ATF6, SQSTM1, VCL, USP13, BECN1, RALA, VCP, TSG101, CXCR4, NEDD8, TANK, FOXO1, EGFR, RTN4, HSPD1, AURKA, DNAJB2, ERBB3, POLR2A, CBS, BAG1, HLTF, RIPK1, SNX9, CKB, RFFL, BID, LYN, JU…	2554	307	18908	1.85685	0.000138412	2.76844e-05	2.7264e-05
GOTERM_MF_DIRECT	GO:0045296~cadherin binding	78	2.71777	1.16443e-07	ITGB1, LAD1, MRE11, BMPR2, TES, YWHAB, PTPRM, ENO1, BZW1, RPL6, PPME1, CDH1, TNKS1BP1, TMPO, NCK1, EIF2A, SH3GLB1, H3C8, SH3GLB2, DBNL, GAPVD1, YWHAZ, CDH11, PKP4, MAPRE1, TLN1, PHLDB2, DBN1, VCL, LRRC59, NOTCH3, TXNDC9, USO1, TWF2, CAPG, NDRG1, EGFR, RTN4, GIGYF2, ADD1, CCNB2, LDHA, KLC2, LARP1, SNX2, COBLL1, MICALL1, FLNA, SNX9, SFN, H3C2, RPS2, PROM1, EPS15, YKT6, H3C7, SNX5, VASP, STAT1, IDH1…	2554	316	18908	1.82739	0.000230066	3.83487e-05	3.77665e-05
GOTERM_MF_DIRECT	GO:0042803~protein homodimerization activity	147	5.12195	1.67961e-07	CDA, DGKD, CSF1, PANK1, UXS1, PDCD6, SPPL2B, SPPL2A, ENO1, ZDHHC2, PHB2, ZDHHC3, STK10, ENPP1, PIP4K2A, B2M, TRIM21, IL6R, PDK2, SH3GLB1, KCNH2, BNIP3L, STARD3, G6PD, TPM4, TPM2, ZBTB38, ACTN1, TPM1, DNTTIP1, SDCBP2, NRBP1, MID2, MSH2, S100A6, KIF20B, ABCG1, TSG101, FECH, ABCB7, SHMT1, PEX11A, PDGFB, ZBTB1, PDGFA, PLD6, CORO1A, RTN4, FXR1, SNX2, S100A16, IRAK2, FLRT3, PDCD10, PDGFC, HMOX1, RIPK1,…	2554	719	18908	1.51361	0.000331836	4.7413e-05	4.66931e-05
GOTERM_MF_DIRECT	GO:0008022~protein C-terminus binding	56	1.95122	5.58405e-07	TOP2A, MRE11, RAB3A, NUMA1, NCF2, YWHAB, TNFAIP3, MKI67, PHB2, PEX26, CDC20, GRIP1, PPP1CC, YWHAQ, HOMER3, CCN2, DBNL, CEP135, DST, LMO7, DYNLL1, ATP1B1, SDCBP2, MSH2, LCK, TAX1BP3, MAPRE3, PABPC1, MAPRE1, NEIL1, OPTN, VAMP2, ITGB3BP, YAP1, PXK, EPB41, VPS4B, CORO1A, PPP2CB, ATXN2, POLR2A, ERBB2, TBL1X, SASH1, TAF13, VTA1, FN1, FOXN3, SCAF4, TJP1, AFDN, CENPF, DAB2, CTNNB1, PFKM, MAD2L1	2554	209	18908	1.98366	0.0011028	0.000137926	0.000135832
GOTERM_MF_DIRECT	GO:0051015~actin filament binding	58	2.02091	1.55099e-06	CYFIP1, HIP1, WDR1, FHOD1, ARPC1B, MYOM3, PANX1, PSTPIP2, CFL1, PLS3, ANXA8, ACTR3, ACTR2, GAS2L3, DBNL, TPM4, TPM3, TPM2, MYH15, ACTN1, TPM1, TNNC2, SHROOM4, TLN1, DBN1, VCL, TWF2, CAPG, CORO1A, IQGAP3, EGFR, ADD1, CORO1C, ABLIM1, TMEM201, ABLIM2, ABLIM3, MICAL1, MYO6, XIRP1, FLNA, DMD, SVIL, MYO10, DSTN, ARPC4, ARPC5, FMNL3, VIL1, MYO1D, MYO1E, FERMT1, AFDN, MARCKS, FMNL2, ARPC2, MYO5B, CAPZA1	2554	226	18908	1.89996	0.00306006	0.000339199	0.000334049
GOTERM_MF_DIRECT	GO:0019901~protein kinase binding	108	3.76307	1.7166e-06	ERRFI1, IRS2, ACTB, RPS6KA3, PPP1CC, RPS19, CCND1, PPME1, FBXO5, TRIM21, CDK5RAP3, IFNAR2, PRKAB2, BORA, RPS7, RPS6, VRK1, VRK2, ATP1B1, CDC25C, PRKAB1, MAPK8IP1, CDC25B, FRMD5, MSH2, DOK7, KIF20A, SQSTM1, GRB7, SHC2, MAPKAP1, PLA2G6, RACGAP1, PDCD10, MICAL1, SFN, FAM83D, FAM83B, TRAP1, SMAD3, CAV2, RCC2, PLK1, MSN, ARHGAP33, TPX2, CSPG4, CD24, RAD9A, ACVRL1, CDKN1B, KIF14, HSPB1, KIF11, FOXM1, W…	2554	511	18908	1.56469	0.00338625	0.000339199	0.000334049
GOTERM_MF_DIRECT	GO:0035091~phosphatidylinositol binding	34	1.18467	4.07758e-06	GRB7, PXK, HIP1, NUMA1, SNX12, NOXO1, SNX13, ITPR3, SNX10, SNX33, SNX11, PLD1, PITPNC1, PLD2, SNX2, SNX27, RPS6KC1, SH3PXD2B, HS1BP3, SNX9, PXDC1, SNX5, SNX6, MREG, PHF12, SNX21, PASK, PARD3B, ARHGAP33, MYO1E, SH3YL1, PITPNM1, SGK1, TLN1	2554	109	18908	2.30928	0.00802495	0.000732482	0.000721361
GOTERM_MF_DIRECT	GO:0019003~GDP binding	26	0.905923	1.53681e-05	RALA, RAB5B, RASEF, GNAI3, RAB22A, RAP1B, NRAS, RAP1A, RAB40C, PCK1, RAB8B, RAB2A, RAB4A, NME2, RRAS2, RHOB, RIT1, RAP2A, RAB31, RAP2B, RRAGD, RAB9A, SUCLG2, RAB17, RAB7A, ARL8B	2554	77	18908	2.49981	0.0299112	0.00253062	0.0024922
GOTERM_MF_DIRECT	GO:0005178~integrin binding	42	1.46341	3.38636e-05	ITGB1, SEMA7A, CD151, COL16A1, ITGAM, ITGB5, LAMA3, ADAM22, ICAM2, FGF2, THBS1, EGFR, CX3CL1, ICAM1, TNN, ITGB8, ANXA7, DMD, ITGAV, S1PR3, CCN2, ITGB6, CCN1, EDIL3, CD177, LYN, VCAM1, SYK, DST, ITGA3, ACTN1, ITGA2, ITGA1, FN1, FERMT1, ADAM17, MMP14, FRMD5, IL1B, ITGA5, MFGE8, TLN1	2554	161	18908	1.93129	0.0647259	0.00514727	0.00506913
GOTERM_MF_DIRECT	GO:0008017~microtubule binding	61	2.12544	3.9284e-05	NUMA1, MTCL1, CETN2, KIF14, KIF12, KIF11, POLB, MAP1LC3B, FNTA, NUSAP1, KIF1C, SYBU, GAS2L3, DST, VASH2, KIF24, MID2, EML4, DNM3, NAV3, KATNAL1, SNPH, CEP57L1, MAP1B, SBDS, MAPRE3, KIF2C, KIF20A, ARHGEF2, KIF20B, DCTN1, NDRG1, CNN3, KLC3, SPAST, RACGAP1, RPS3, MAP4, TPPP, KIF3C, FAM83D, SNCA, MAP4K4, PRNP, SPAG5, RCC2, PLK1, MX1, LRPPRC, RAB11A, CENPE, TPX2, KIF18A, CENPF, KIF18B, HOOK1, PRC1, RE…	2554	267	18908	1.69139	0.0746902	0.00554465	0.00546047
GOTERM_MF_DIRECT	GO:0019904~protein domain specific binding	59	2.05575	0.00011327	THRA, NUMA1, YWHAB, FHOD1, HMGB2, DIXDC1, STMN3, IRS2, ARRB2, ETS2, IKZF5, PPP1CC, TUBA1A, YWHAQ, CHMP1B, TRPS1, OSBP, INSC, LAMP2, HOMER3, TP63, TGM2, NCK1, SKP1, YWHAH, DBNL, ITGA3, ACTN1, VRK2, DYNLL1, YWHAZ, CCNA2, RAP2B, IL1B, KCTD13, SSX2IP, SP100, VCP, GNAI3, CAPG, KCNN2, TBL1X, HNRNPA1, SKIL, SNCA, ST13, RCC2, L1CAM, NR0B2, WARS1, MTOR, MYO1D, TJP1, NEDD4, BHLHE40, CHMP2B, MDM2, VIM, NFE2…	2554	265	18908	1.64828	0.200552	0.0149214	0.0146949
GOTERM_MF_DIRECT	GO:0016301~kinase activity	52	1.81185	0.000128668	DGKE, CDKN1B, SH3KBP1, DGKA, PIK3CD, NRGN, RPS6KA3, PLAU, RPS6KA2, TK2, EPHA4, PRKAB2, WSB1, RIPK2, IPMK, VRK1, TRAF1, PRKAB1, YWHAZ, MAPK8IP1, FGR, ITPKB, PRKD3, MAK, AKAP9, PRKD1, SGK1, MVK, SGMS1, MAPKAP1, SGMS2, AK7, EGFR, AKAP1, MAPK9, ERBB2, CKB, BUB1, MARK1, IP6K2, LYN, FN3K, CDKN2B, CDKN2C, MTOR, PINK1, ETNK2, GKAP1, PKIA, CDK10, COQ8A, CDKN3	2554	226	18908	1.70341	0.224514	0.0158905	0.0156493
GOTERM_MF_DIRECT	GO:0005200~structural constituent of cytoskeleton	30	1.0453	0.000142513	HIP1, EPB41, ARPC1B, ACTB, ACTG1, LMNB1, TUBA1C, TUBB6, TUBA1A, TUBB3, DMD, KRT6B, KRT6A, ACTR3, ACTR2, TPM1, MSN, ARPC4, ARPC5, SORBS3, TUBB2B, TUBB2A, ARPC2, KRT16, KRT15, TUBGCP3, VIM, TLN1, INA, HLA-DRB1	2554	107	18908	2.07569	0.245444	0.0165651	0.0163136
GOTERM_MF_DIRECT	GO:0031267~small GTPase binding	60	2.09059	0.00046881	IPO13, CYFIP2, CYFIP1, ERRFI1, NCF2, BICDL1, TNFAIP1, IPO5, ARHGAP44, GOLGA4, RASSF5, RCC1, KNTC1, RAC1, ANXA2, SPHK2, NUTF2, GAPVD1, RABGGTB, SYTL4, UNC13D, MTSS2, KCTD13, ARHGEF2, RIN1, OPTN, EXOC2, RAB7A, CDC42SE1, RABGAP1, PKN3, MAPKAP1, NDRG1, IQGAP3, FGD1, CORO1C, RAP1A, FGD6, TMEM127, MICAL1, MICALL1, PDE6D, FLNA, RAB11FIP4, ABCA1, YIPF1, RIC1, RCC2, CDC42BPB, FMNL3, DIAPH1, AFDN, FER, DIA…	2554	285	18908	1.55859	0.604097	0.0488353	0.0480939
GOTERM_MF_DIRECT	GO:0003684~damaged DNA binding	21	0.731707	0.00046957	H2AX, POLQ, HMGB2, REV1, XPC, BRCA1, DDB2, MSH6, POLB, NEIL3, MSH2, NTHL1, RPA3, POLD1, RBBP8, RPS3, ERCC5, NBN, NEIL1, TP63, POLH	2554	68	18908	2.28631	0.604692	0.0488353	0.0480939
