# Supplementary material for: Characterization of patient-derived intestinal organoids for modelling fibrosis in Inflammatory Bowel Disease
Source: Inflamm Res. 2024 Jun 6;73(8):1359–70. doi: 10.1007/s00011-024-01901-9 (PMC11282153; doi:10.1007/s00011-024-01901-9)
Supplement: Supplementary file 9 — Supplementary file9 (XLSX 14 KB) [file 11_2024_1901_MOESM9_ESM.xlsx]

## Sheet: CD vs CTRLs
	baseMean	log2FoldChange	lfcSE	stat	pvalue	padj
TMC4	39.2115	-4.81349	0.843378	-5.7074	1.14717e-08	7.82599e-05
LY6E	61.957	-3.01502	0.791935	-3.80715	0.000140577	0.0446054
SYNGR1	34.1571	-2.52252	0.62678	-4.02457	5.70788e-05	0.024337
PGF	54.7608	-1.74719	0.387279	-4.51144	6.43885e-06	0.0106027
CCL24	642.661	-1.30117	0.320016	-4.06595	4.78381e-05	0.0235362
KLK7	1799.64	-1.23801	0.305305	-4.05501	5.01322e-05	0.0235362
CABLES1	258.863	-1.23243	0.27954	-4.40877	1.0396e-05	0.0106027
CCDC86	221.985	-1.14046	0.279317	-4.08303	4.4452e-05	0.0235362
FZD7	473.75	-0.747284	0.168764	-4.428	9.51128e-06	0.0106027
SZT2	642.056	0.634028	0.163341	3.88161	0.000103765	0.0363019
MACF1	6305.36	0.682943	0.168162	4.06123	4.88149e-05	0.0235362
RNF213	2400.97	0.706517	0.160994	4.38846	1.14157e-05	0.0106027
TIAL1	1554.8	0.72841	0.182844	3.98377	6.78307e-05	0.0272201
WSB1	2158.79	0.77649	0.190433	4.0775	4.5523e-05	0.0235362
MIR23AHG	689.448	0.793729	0.200918	3.95051	7.79844e-05	0.0295561
CEP72	191.856	0.82121	0.198109	4.14524	3.39453e-05	0.0231575
KLC1	897.101	0.831363	0.203321	4.08891	4.33397e-05	0.0235362
MLXIP	812.068	0.837068	0.222472	3.76258	0.000168168	0.04988
UVSSA	403.625	0.838405	0.222045	3.77584	0.000159471	0.0494504
PIWIL4	260.233	0.915831	0.226266	4.04758	5.17506e-05	0.0235362
PKD1	972.004	0.932452	0.232129	4.01696	5.89534e-05	0.0243746
SDHAP4	459.492	0.933098	0.211696	4.40772	1.04466e-05	0.0106027
ARHGAP27P1-BPTFP1-KPNA2P3	279.821	0.986842	0.252335	3.91085	9.1973e-05	0.0330231
SRRM2	3797.26	0.99378	0.192661	5.15817	2.4938e-07	0.00111171
KMT2D	764.909	1.01094	0.216909	4.66066	3.15196e-06	0.00614361
STOX2	437.25	1.01803	0.239491	4.25079	2.13018e-05	0.0158126
ZMIZ2	753.843	1.03865	0.264405	3.92825	8.55652e-05	0.0315528
NBPF15	383.009	1.04376	0.272754	3.82674	0.000129851	0.0421832
LAMA5	960.42	1.05446	0.237635	4.43732	9.10838e-06	0.0106027
PABPN1	198.376	1.11038	0.288595	3.84754	0.00011931	0.0397041
TTLL3	245.35	1.13154	0.258112	4.38392	1.16565e-05	0.0106027
ALS2CL	680.499	1.14751	0.282056	4.06839	4.73383e-05	0.0235362
MIR29B2CHG	392.772	1.20685	0.236275	5.10781	3.2592e-07	0.00111171
ENSG00000291117	630.198	1.23511	0.260233	4.74616	2.07315e-06	0.00471435
ENSG00000290683	196.465	1.23529	0.319624	3.86483	0.000111168	0.0379195
ARHGAP8	211.795	1.24701	0.314736	3.96208	7.42994e-05	0.028964
ENSG00000264112	588.737	1.25578	0.295941	4.24336	2.20199e-05	0.0158126
ENSG00000272141	133.504	1.36489	0.331033	4.12313	3.73767e-05	0.0235362
C8orf44	74.0608	1.3742	0.364978	3.76516	0.000166444	0.04988
NEAT1	53447.9	1.40865	0.328793	4.28429	1.83321e-05	0.0156327
BTBD7	41.9284	2.01193	0.47375	4.24683	2.1682e-05	0.0158126
ENSG00000276334	46.5454	2.03755	0.495143	4.11507	3.87058e-05	0.0235362
LINC02656	75.3245	2.21206	0.446562	4.95354	7.2877e-07	0.00198867
ENSG00000270108	30.2124	2.43452	0.544327	4.47254	7.72971e-06	0.0106027
ENSG00000286016	25.4102	2.68234	0.665677	4.02949	5.58981e-05	0.024337
PAX8-AS1	1364.72	2.75534	0.372833	7.39028	1.46515e-13	1.99906e-09
