# Supplementary material for: Characterization of patient-derived intestinal organoids for modelling fibrosis in Inflammatory Bowel Disease
Source: Inflamm Res. 2024 Jun 6;73(8):1359–70. doi: 10.1007/s00011-024-01901-9 (PMC11282153; doi:10.1007/s00011-024-01901-9)
Supplement: Supplementary file 10 — Supplementary file10 (XLSX 30 KB) [file 11_2024_1901_MOESM10_ESM.xlsx]

## Sheet: CD vs UC
	baseMean	log2FoldChange	lfcSE	stat	pvalue	padj
ABCC4	291.227	-2.69863	0.262924	10.2639	1.02482e-24	1.43874e-20
HAGLR	94.4941	-3.2311	0.499533	6.46824	9.91501e-11	6.95984e-07
ESYT1	2101.04	-0.792697	0.13508	5.86836	4.40139e-09	1.53514e-05
LINC02656	75.3245	2.82701	0.487265	-5.80179	6.56089e-09	1.53514e-05
PLA2R1	378.677	1.73628	0.295541	-5.87493	4.23017e-09	1.53514e-05
TMC4	39.2115	-5.30183	0.912216	5.81203	6.17194e-09	1.53514e-05
CCDC146	238.212	1.578	0.276421	-5.70869	1.13851e-08	2.28336e-05
ENSG00000264112	588.737	1.821	0.328109	-5.54997	2.85713e-08	5.0139e-05
AQP5	4050.37	2.44941	0.448287	-5.46393	4.65709e-08	6.01383e-05
ITGA1	154.44	-2.80194	0.512864	5.46332	4.67299e-08	6.01383e-05
SPRED2	672.857	0.937599	0.171663	-5.46185	4.71202e-08	6.01383e-05
NEAT1	53447.9	1.98825	0.367577	-5.40908	6.3351e-08	7.41154e-05
HLA-B	1452.58	11.5555	2.16618	-5.33453	9.57942e-08	0.000101493
SRRM2	3797.26	1.14373	0.214804	-5.32454	1.01211e-07	0.000101493
CCL24	642.661	-1.88341	0.357068	5.27465	1.33012e-07	0.00011671
LAMA5	960.42	1.39592	0.26455	-5.27657	1.31621e-07	0.00011671
PVT1	452.682	2.08321	0.39948	-5.21479	1.84021e-07	0.000151969
LMCD1	467.56	-1.46311	0.28421	5.14797	2.63319e-07	0.000205374
ARSL	195.204	-1.77497	0.346656	5.12026	3.05108e-07	0.000225442
ZNF519	154.113	1.86182	0.364679	-5.10535	3.30176e-07	0.000231767
ENSG00000272316	89.6164	1.88078	0.375286	-5.01158	5.39857e-07	0.000360907
ALDH1A1	979.927	-1.70649	0.343255	4.9715	6.64376e-07	0.000423962
VIL1	6092.74	-0.597462	0.120862	4.94335	7.67918e-07	0.00046873
DNHD1	470.43	2.02792	0.41201	-4.92202	8.56553e-07	0.000501048
CFAP69	161.456	1.67613	0.342423	-4.8949	9.83534e-07	0.000552313
ARHGDIG	115.44	2.00556	0.411055	-4.87906	1.06595e-06	0.000554254
PNISR	1609.01	1.10436	0.226226	-4.88166	1.05196e-06	0.000554254
PDIA2	101.542	2.38749	0.492051	-4.85212	1.22149e-06	0.000612448
GMPR	364.454	-1.88792	0.395226	4.77682	1.78093e-06	0.000862153
CCDC18-AS1	378.974	1.40856	0.298866	-4.71303	2.44061e-06	0.00114212
VAV3	114.421	-3.03514	0.650813	4.66362	3.10698e-06	0.00140706
MAN1A1	302.565	-2.13938	0.461934	4.63135	3.63292e-06	0.00159383
ENSG00000275216	102.26	2.66662	0.584764	-4.56016	5.11146e-06	0.00217454
MEX3D	1522.84	-0.722075	0.158838	4.54599	5.46773e-06	0.00225769
MORC4	1308.97	-0.853282	0.189195	4.51007	6.48057e-06	0.00259945
EPHX3	96.7167	-1.63195	0.366433	4.45361	8.44387e-06	0.00329287
SDHAP4	459.492	1.03047	0.232268	-4.43655	9.14136e-06	0.00346853
FZD7	473.75	-0.830735	0.187544	4.42955	9.4432e-06	0.00348876
PROM1	3998.94	-0.869284	0.196929	4.41421	1.01379e-05	0.00359412
TTLL3	245.35	1.2416	0.281412	-4.41203	1.02404e-05	0.00359412
SLC44A3	773.189	-1.06234	0.241275	4.40304	1.06745e-05	0.0036551
ENSG00000287527	29.3918	3.50165	0.800324	-4.37529	1.21272e-05	0.00391964
FABP5	141.462	-1.31577	0.300522	4.3783	1.19609e-05	0.00391964
GDA	1241.92	0.76101	0.174046	-4.37247	1.22847e-05	0.00391964
SNPH	126.988	-1.25043	0.286321	4.36725	1.25822e-05	0.00392537
DDX46	384.215	1.13371	0.260095	-4.35885	1.3075e-05	0.00399043
KMT2D	764.909	1.04399	0.240033	-4.34934	1.36547e-05	0.00399372
MIR29B2CHG	392.772	1.12584	0.258679	-4.35227	1.34734e-05	0.00399372
EIF4E3	715.159	-0.677797	0.157722	4.29741	1.72803e-05	0.00482215
GSE1	829.924	0.678525	0.157708	-4.30241	1.68948e-05	0.00482215
IGFBP1	35.5335	2.91467	0.678716	-4.29439	1.75176e-05	0.00482215
AGPAT3	1797.57	-0.455286	0.107128	4.24994	2.13829e-05	0.00577298
ALS2CL	680.499	1.32188	0.313897	-4.2112	2.54022e-05	0.00653762
MYADM	771.064	-0.894301	0.212456	4.20934	2.56122e-05	0.00653762
PAXBP1	1136.11	0.89175	0.211756	-4.21122	2.53999e-05	0.00653762
CYP2E1	22.1753	2.69363	0.640775	-4.2037	2.62586e-05	0.00658293
ENSG00000289283	60.3416	2.11404	0.506669	-4.17242	3.01378e-05	0.00732124
ERGIC1	2841.14	-0.654703	0.156981	4.17058	3.03825e-05	0.00732124
TSHZ2	62.8067	4.00551	0.961083	-4.16771	3.07681e-05	0.00732124
CCDC180	26.0997	2.83044	0.679959	-4.16266	3.14557e-05	0.00736011
UVSSA	403.625	1.0167	0.245239	-4.14574	3.38722e-05	0.00779561
ADM	243.732	-2.25068	0.549197	4.09814	4.16483e-05	0.00943064
ABHD14A	28.4496	-2.30976	0.5692	4.0579	4.95162e-05	0.0106128
ENSG00000275481	95.9308	1.54632	0.380854	-4.06015	4.90411e-05	0.0106128
LINC00630	198.896	1.27683	0.314791	-4.05613	4.98926e-05	0.0106128
PGD	2810.25	-0.806719	0.198792	4.05812	4.94701e-05	0.0106128
ID4	114.871	-1.41262	0.348587	4.05241	5.0693e-05	0.0106221
ST3GAL4	465.342	1.85785	0.460042	-4.03843	5.38107e-05	0.0111095
JOSD2	81.1801	-1.62	0.402717	4.02268	5.75406e-05	0.0113776
RBM33	906.545	1.05469	0.261801	-4.02859	5.61114e-05	0.0113776
SRI	716.565	-0.836901	0.208034	4.0229	5.74853e-05	0.0113776
CEP72	191.856	0.828148	0.207832	-3.9847	6.75663e-05	0.0131745
NPIPB4	84.4434	2.14861	0.540538	-3.97495	7.03955e-05	0.0135381
SETD5	3329.66	0.907105	0.228451	-3.97069	7.16662e-05	0.0135962
TMEM176B	426.764	-1.4801	0.373863	3.95894	7.52845e-05	0.0140923
GSTM4	1099.84	-1.90238	0.481007	3.955	7.6536e-05	0.014138
CLDN2	7024.36	-1.15174	0.291983	3.94454	7.9954e-05	0.0145776
TMEM176A	190.665	-1.40338	0.356082	3.94116	8.10888e-05	0.0145949
POM121	340.713	0.743822	0.189109	-3.93329	8.37899e-05	0.0148902
BCL9L	478.027	0.908733	0.231414	-3.92687	8.60585e-05	0.0151022
ZNF782	209.766	1.53285	0.391156	-3.91876	8.90075e-05	0.0154269
LUC7L2	508.416	0.878396	0.224696	-3.90926	9.25797e-05	0.0158503
ACOX1	4205.13	-0.398512	0.102317	3.89487	9.82497e-05	0.016318
ARHGAP27P1-BPTFP1-KPNA2P3	279.821	1.08153	0.277979	-3.89069	9.99608e-05	0.016318
ENSG00000230551	384.534	1.15915	0.297925	-3.89073	9.99422e-05	0.016318
ST6GALNAC2	146.419	-1.06927	0.274416	3.89652	9.75842e-05	0.016318
PPIG	385.179	0.941641	0.242621	-3.88112	0.000103976	0.0167784
CD24	9624.05	-0.615949	0.159661	3.85785	0.000114387	0.0182486
BTBD19	61.775	2.19868	0.570752	-3.85225	0.000117039	0.0184619
DTX2P1-UPK3BP1-PMS2P11	264.141	1.22072	0.317667	-3.84277	0.000121654	0.0189767
MXRA7	414.909	-1.30047	0.338702	3.83956	0.000123257	0.0190154
LINC02649	176.402	1.93799	0.506217	-3.82839	0.000128985	0.0196828
ACP6	607.231	0.764656	0.201704	-3.79098	0.000150056	0.0212757
ARRDC3	2808.69	-1.06033	0.279706	3.79087	0.00015012	0.0212757
BOD1L1	419.525	0.763256	0.200991	-3.79746	0.000146186	0.0212757
DARS2	403.803	-1.12094	0.295841	3.78899	0.000151261	0.0212757
MLXIPL	195.171	1.06154	0.280172	-3.78888	0.000151327	0.0212757
OBSCN	819.333	1.25166	0.329437	-3.7994	0.000145047	0.0212757
TLN1	1710.22	-0.466292	0.122922	3.7934	0.000148596	0.0212757
TM7SF2	1155.9	-0.84411	0.222807	3.78852	0.000151547	0.0212757
TMEM150C	125.344	-1.33641	0.353198	3.78374	0.00015449	0.0214741
GXYLT2	189.277	-1.17221	0.310048	3.78075	0.000156357	0.0215206
GIPR	53.3138	1.465	0.388818	-3.76784	0.000164668	0.0224444
HNRNPD	600.407	0.96411	0.25606	-3.76517	0.000166438	0.0224675
DHCR24	7247.39	-0.752843	0.200449	3.75579	0.000172798	0.0231039
ZNF875	421.198	0.72539	0.193291	-3.75284	0.00017484	0.0231564
ENSG00000290531	76.4257	1.64639	0.438998	-3.75034	0.000176597	0.0231705
MYLK	247.418	1.67215	0.446717	-3.7432	0.000181691	0.0234015
ZNF630	58.2809	1.48205	0.395911	-3.74338	0.000181563	0.0234015
HECTD4	1051.23	1.03452	0.276871	-3.73645	0.000186637	0.0236054
WSB1	2158.79	0.793143	0.212179	-3.73808	0.000185432	0.0236054
CCDC86	221.985	-1.14699	0.307676	3.72791	0.000193071	0.0242012
ENSG00000291171	183.465	1.59179	0.427727	-3.72151	0.000198038	0.0246041
RBM15B	1627.89	-0.649583	0.174892	3.7142	0.000203848	0.0251037
CREBZF	994.294	0.816271	0.220332	-3.70473	0.000211619	0.0258341
FANCL	2002.5	1.21755	0.32921	-3.6984	0.000216961	0.0260334
TRIM22	363.298	1.24721	0.337147	-3.69931	0.000216188	0.0260334
PIWIL4	260.233	0.90789	0.245744	-3.69445	0.000220366	0.026218
LBH	544.65	-1.83814	0.498427	3.68788	0.000226128	0.0266774
DNAH1	393.518	0.991302	0.269	-3.68513	0.000228584	0.0267424
REV1	758.544	0.622184	0.169251	-3.67611	0.000236821	0.0274771
SGK2	438.742	-0.893933	0.243648	3.66895	0.000243552	0.0280264
ENSG00000279689	58.8024	-1.80695	0.493246	3.66339	0.000248902	0.0280664
SCFD1	466.764	0.937696	0.255851	-3.665	0.000247334	0.0280664
SPAG9	1721.51	0.632853	0.172799	-3.66237	0.000249897	0.0280664
AKAP9	726.048	1.03653	0.283964	-3.65021	0.000262026	0.0284534
CREG1	1430.61	-0.783577	0.214712	3.64942	0.000262829	0.0284534
SEC61A2	121.561	1.17726	0.321945	-3.65671	0.000255476	0.0284534
SPICE1	166.645	1.02893	0.281587	-3.65402	0.000258166	0.0284534
TPT1-AS1	356.668	1.1783	0.322928	-3.64879	0.000263477	0.0284534
CENPC	529.344	0.743261	0.204123	-3.64124	0.000271327	0.0288572
LRRFIP1	1343.91	0.591168	0.162293	-3.64259	0.000269912	0.0288572
ARRB1	987.765	-0.74161	0.204097	3.63362	0.000279477	0.0295006
ANKRD36C	942.036	0.836196	0.230823	-3.62267	0.000291579	0.0305483
GMDS-DT	502.75	0.967066	0.267331	-3.61749	0.000297475	0.0309352
SRSF11	1246.98	0.889538	0.246319	-3.61132	0.000304642	0.0314476
ENSG00000289361	39.2207	1.53619	0.425686	-3.60874	0.000307691	0.0315305
ADAM20	44.3145	2.87902	0.798454	-3.60574	0.00031126	0.031665
KDM7A	1831.66	0.67937	0.188764	-3.59905	0.000319384	0.0322578
UBE2V1	313.98	1.02018	0.283817	-3.5945	0.000325021	0.0325926
ANKRD11	552.476	0.820679	0.229084	-3.58244	0.000340405	0.0336546
MARCKS	3989.52	-0.724136	0.202094	3.58317	0.000339449	0.0336546
UBXN2A	426.409	-0.671655	0.18763	3.57967	0.000344022	0.0337743
MFSD12	585.578	-0.721894	0.20182	3.57692	0.000347665	0.0338949
NCOR2	439.528	0.839224	0.234775	-3.57458	0.000350786	0.0339633
NOTCH2NLC	122.952	1.29831	0.364186	-3.56496	0.000363908	0.0349925
LUC7L3	819.054	1.17218	0.329591	-3.55646	0.000375888	0.0358986
IER5L	1110.55	-1.21362	0.341658	3.55216	0.000382085	0.0362439
GABRE	445.553	1.09633	0.309162	-3.54614	0.000390923	0.0363838
TNFRSF9	960.27	-1.08848	0.306705	3.54895	0.000386776	0.0363838
ULK1	419.084	1.40363	0.39585	-3.54586	0.000391335	0.0363838
ADH5	1785.15	-0.576807	0.162886	3.54117	0.000398351	0.036552
PDXDC2P-NPIPB14P	270.419	1.07932	0.304662	-3.54266	0.000396109	0.036552
CHD2	2562.08	0.772832	0.218476	-3.53737	0.000404128	0.0368412
GPRC5B	140.867	-1.45637	0.412767	3.52832	0.000418205	0.0375551
NPIPB12	21.7232	2.41846	0.685268	-3.52921	0.000416795	0.0375551
ZC3H6	673.657	0.666871	0.189065	-3.5272	0.000419984	0.0375551
CMC1	339.104	0.801233	0.227488	-3.52209	0.000428161	0.0378047
FLOT2	745.86	-0.876696	0.248815	3.52348	0.000425913	0.0378047
ABO	220.584	1.40621	0.399751	-3.51772	0.000435274	0.038077
ENSG00000244055	105.115	1.58875	0.451751	-3.51687	0.000436669	0.038077
TCF7L2	1434.02	0.606603	0.172874	-3.50893	0.000449908	0.0389893
KLRK1-AS1	139.381	-2.14877	0.613421	3.50292	0.00046019	0.0396356
MYSM1	1406.69	0.986139	0.282251	-3.49383	0.000476142	0.0406723
PHIP	2300.84	0.711388	0.203674	-3.49278	0.00047802	0.0406723
RPS9	33.8912	-1.87293	0.537117	3.487	0.000488463	0.0413104
ANKHD1-EIF4EBP3	72.6345	1.19573	0.343428	-3.48176	0.000498132	0.0416266
TRPM5	154.861	1.20395	0.345731	-3.48232	0.000497084	0.0416266
BEX2	100.184	-1.072	0.308089	3.47951	0.000502329	0.041729
SFSWAP	475.403	0.632505	0.181985	-3.47559	0.000509727	0.0420945
ENSG00000291055	119.128	1.23587	0.35643	-3.46736	0.000525593	0.0431508
WFDC2	53.5709	-2.29036	0.6615	3.46237	0.000535447	0.0437043
MFGE8	1278.1	-0.62174	0.179934	3.45538	0.000549524	0.044594
ENSG00000259628	25.1322	2.6951	0.78118	-3.45005	0.000560493	0.0450058
MREG	170.858	-0.977063	0.283223	3.4498	0.000561009	0.0450058
ATP1B3	1034.41	-0.70153	0.203546	3.44655	0.000567791	0.0451803
VAMP2	176.897	0.773037	0.224349	-3.44568	0.000569621	0.0451803
EBLN3P	1307.43	0.578476	0.167985	-3.44361	0.000574002	0.045272
OAT	1218.61	-0.46823	0.136054	3.44149	0.00057852	0.0453734
HES1	865.204	-0.896762	0.260694	3.43991	0.000581918	0.0453864
KTN1	1706.59	0.649606	0.189195	-3.43352	0.000595798	0.0462122
KLK7	1799.64	-1.16472	0.339686	3.42882	0.000606207	0.0462529
NT5DC2	442.059	-1.25975	0.367272	3.43003	0.000603515	0.0462529
PAQR6	68.7514	1.27232	0.370994	-3.42949	0.000604726	0.0462529
RRAGA	874.108	-0.726343	0.212015	3.4259	0.000612774	0.0462702
TMEM248	1953.45	-0.512661	0.149648	3.42579	0.000613025	0.0462702
TTC17	1398.7	0.545197	0.159269	-3.42313	0.000619045	0.0464747
DDX11-AS1	43.2722	1.61869	0.473463	-3.41884	0.000628895	0.0469631
SCAP	965.051	-0.683965	0.200178	3.41678	0.000633658	0.0470684
C6orf89	1106.47	-0.554208	0.162403	3.41256	0.000643567	0.0473038
ZNF701	221.169	0.757438	0.221929	-3.41298	0.000642577	0.0473038
GOLGA4	822.557	0.889125	0.260865	-3.40837	0.000653532	0.0477359
ZNF767P	232.401	1.0498	0.308108	-3.40724	0.000656245	0.0477359
AMFR	1619.81	-0.514892	0.15185	3.39079	0.000696905	0.0493221
CCND2	3350.35	-1.26257	0.372616	3.3884	0.000703007	0.0493221
DDX42	446.201	0.867779	0.255986	-3.38995	0.000699058	0.0493221
ENSG00000279432	35.7112	2.09409	0.617782	-3.38969	0.000699714	0.0493221
FURIN	1791.11	-0.786376	0.231767	3.39295	0.000691436	0.0493221
JAK1	4420.66	-0.383626	0.113304	3.38582	0.00070967	0.0493221
OLFM4	29093.1	-3.0257	0.893474	3.38645	0.00070803	0.0493221
PPP1R13L	234.207	1.00421	0.295747	-3.39549	0.000685058	0.0493221
SMC5-DT	24.292	2.02153	0.596212	-3.39062	0.000697348	0.0493221
D2HGDH	302.653	0.980493	0.289807	-3.38327	0.000716292	0.0494742
FNBP4	935.306	0.83532	0.247069	-3.38092	0.000722431	0.0494742
RBAK	470.501	0.701598	0.207495	-3.38128	0.000721502	0.0494742
ENSG00000287562	53.1911	2.0678	0.61297	-3.3734	0.000742448	0.0496344
IRF1-AS1	78.7831	1.52616	0.451915	-3.3771	0.000732557	0.0496344
KIF3C	429.717	-0.858045	0.254189	3.37562	0.000736488	0.0496344
NPIPB11	41.0294	2.08154	0.616925	-3.37405	0.00074071	0.0496344
TUBA1C	2792.76	-0.741307	0.219447	3.37807	0.000729968	0.0496344
