# Supplementary material for: Characterization of patient-derived intestinal organoids for modelling fibrosis in Inflammatory Bowel Disease
Source: Inflamm Res. 2024 Jun 6;73(8):1359–70. doi: 10.1007/s00011-024-01901-9 (PMC11282153; doi:10.1007/s00011-024-01901-9)
Supplement: Supplementary file 11 — Supplementary file11 (XLSX 11 KB) [file 11_2024_1901_MOESM11_ESM.xlsx]

## Sheet: GOTERM
Category	Term	Genes	Count	%	P-Value	Benjamini
GOTERM_CC_DIRECT	nucleoplasm	BCL9L, CREBZF, DDX42, DDX46, FANCL, LUC7L3, MLXIPL, MYSM1, PNISR, POM121, RBAK, REV1, SETD5, TIAL1, UVSSA, ANKRD11, BOD1L1, CENPC, C8orf44, FNBP4, GOLGA4, HNRNPD, KDM7A, KMT2D, NOTCH2NLC, NPIPB11, NPIPB12, NPIPB4, NCOR2, PPIG, PIWIL4, PABPN1, PPP1R13L, SRSF11, SRRM2, TCF7L2, TRIM22, UBE2V1, ZMIZ2	39	31	6.2e-05	0.0092
GOTERM_CC_DIRECT	nuclear speck	DDX42, DDX46, LUC7L2, LUC7L3, PNISR, FNBP4, PPIG, PABPN1, SRSF11, SRRM2, TRIM22	11	8.7	9.1e-05	0.0092

## Sheet: UP_KW
Category	Term	Genes	Count	%	P-Value	Benjamini
UP_KW_BIOLOGICAL_PROCESS	Transcription regulation	BCL9L, CREBZF, LRRFIP1, MLXIPL, MLXIP, MYSM1, PAXBP1, RBAK, SETD5, CHD2, HNRNPD, KDM7A, KMT2D, NOTCH2NLC, NCOR2, PPP1R13L, SFSWAP, TSHZ2, TCF7L2, TRIM22, ZMIZ2, ZNF519, ZNF630, ZNF701, ZNF782, ZNF875	26	20.6	0.00035	0.012
UP_KW_BIOLOGICAL_PROCESS	Transcription	BCL9L, CREBZF, LRRFIP1, MLXIPL, MLXIP, MYSM1, PAXBP1, RBAK, SETD5, CHD2, HNRNPD, KDM7A, KMT2D, NOTCH2NLC, NCOR2, PPP1R13L, SFSWAP, TSHZ2, TCF7L2, TRIM22, ZMIZ2, ZNF519, ZNF630, ZNF701, ZNF782, ZNF875	26	20.6	0.00056	0.012
UP_KW_CELLULAR_COMPONENT	Nucleus	BCL9L, BTBD7, CREBZF, DDX42, DDX46, FANCL, LRRFIP1, LUC7L2, LUC7L3, MLXIPL, MLXIP, MYSM1, PAXBP1, PNISR, POM121, RBAK, REV1, SETD5, TIAL1, ANKRD11, CENPC, CHD2, HNRNPD, KDM7A, KMT2D, NOTCH2NLC, NCOR2, OBSCN, PPIG, PIWIL4, PHIP, PABPN1, PPP1R13L, SRSF11, SRRM2, SFSWAP, TSHZ2, TCF7L2, TRIM22, UBE2V1, ZMIZ2, ZNF519, ZNF630, ZNF701, ZNF782, ZNF875	46	36.5	0.0011	0.035
